# Supplementary material for: Crystal structure and Hirshfeld surface analysis of (E)-2-(4-bromo­phen­yl)-1-[2,2-di­bromo-1-(4-nitro­phen­yl)ethen­yl]diazene
Source: Acta Crystallogr E Crystallogr Commun. 2022 Jun 16;78(Pt 7):732–6. doi: 10.1107/S205698902200620X (PMC9260355; doi:10.1107/S205698902200620X)
Supplement: Supplementary file 1 [file e-78-00732-sup1.cif]

##############################################################################
#                                                                            #
# This CIF contains the data in a paper accepted for publication in          #
# Acta Crystallographica Section E. It conforms to the requirements of       #
# Notes for Authors for Acta Crystallographica Section E, and has been       #
# peer reviewed under the auspices of the IUCr Commission on Journals.       #
#                                                                            #
# Full details of the Crystallographic Information File format               #
# are given in the paper "The Crystallographic Information File (CIF):       #
# a New Standard Archive File for Crystallography" by S. R. Hall, F. H.      #
# Allen and I. D. Brown [Acta Cryst. (1991), A47, 655-685].                  #
#                                                                            #
# The current version of the core CIF dictionary is obtainable from          #
# ftp://ftp.iucr.org/pub/cif_core.dic.                                       #
#                                                                            #
# Software is freely available for graphical display of the structure(s)     #
# in this CIF. For information consult the CIF software page                 #
# http://www.iucr.org/resources/cif/software.                                #
#                                                                            #
# This file may be used for bona fide research purposes within the           #
# scientific community so long as proper attribution is given to the journal # 
# article from which it was obtained.                                        #
#                                                                            #
##############################################################################
data_I
_audit_creation_method     'SHELXL-2018/3'
_journal_date_recd_electronic     2022-05-26
_journal_date_accepted     2022-06-13
_journal_name_full     'Acta Crystallographica, Section E'
_journal_year     2022
_journal_volume     78
_journal_issue      7
_journal_page_first     0
_journal_page_last     0
_journal_paper_category     GO
_journal_paper_doi     10.1107/S205698902200620X
_journal_coeditor_code     YK2170
_publ_contact_author_name     'Ajaya Bhattarai'
_publ_contact_author_address
;
Department of Chemistry,
M.M.A.M.C (Tribhuvan University) Biratnagar,
Nepal
;
_publ_contact_author_email     'ajaya.bhattarai@mmamc.tu.edu.np'
_publ_contact_author_fax     ?
_publ_contact_author_phone     ?
_publ_section_title
;
Crystal structure and Hirshfeld surface analysis of
(<i>E</i>)-2-(4-bromophenyl)-1-[2,2-dibromo-1-(4-nitrophenyl)ethenyl]diazene
;
loop_
    _publ_author_name
    _publ_author_address
    'Akkurt, Mehmet'
;
Department of Physics,
Faculty of Science,
Erciyes University,
38039 Kayseri,
Turkey
;
    'Sema \"Ozt\"urk Y\?ild\?ir\?im'
;
Department of Physics,
Faculty of Science,
Eskisehir Technical University,
Yunus Emre Campus 26470 Eskisehir
Turkey
Department of Physics,
Faculty of Science,
Erciyes University,
38039 Kayseri
Turkey
;
    'Namiq Q. Shikhaliyev'
;
Organic Chemistry Department,
Baku State University,
Z. Khalilov str. 23, AZ 1148 Baku,
Azerbaijan
;
    'Naila A. Mammadova'
;
Organic Chemistry Department,
Baku State University,
Z. Khalilov str. 23, AZ 1148 Baku,
Azerbaijan
;
    'Ayten A. Niyazova'
;
Organic Chemistry Department,
Baku State University,
Z. Khalilov str. 23, AZ 1148 Baku,
Azerbaijan
Azerbaijan State University of Economics (UNEC),
Istiglaliyyat str., Baku,
Azerbaijan
;
    'Victor N. Khrustalev'
;
Peoples' Friendship University of Russia (RUDN University),
Miklukho-Maklay St. 6, Moscow, 117198
Russian Federation
N. D. Zelinsky Institute of Organic Chemistry RAS,
Leninsky Prosp. 47, Moscow, 119991
Russian Federation
;
    'Ajaya Bhattarai'
;
Department of Chemistry,
M.M.A.M.C (Tribhuvan University) Biratnagar,
Nepal
;
_publ_section_synopsis
;
C---H...Br interactions connect molecules in the crystal, resulting in zigzag
<i>C</i>(8) chains along the [100] direction. C---Br...\p interactions connect
these chains into parallel layers to (002). van der Waals interactions between
the layers aid in the cohesion of the crystal packing.
;
_chemical_name_systematic
;
(<i>E</i>)-2-(4-Bromophenyl)-1-[2,2-dibromo-1-(4-nitrophenyl)ethenyl]diazene
;
_chemical_name_common     ?
_chemical_formula_moiety     'C14 H8 Br3 N3 O2'
_chemical_formula_sum     'C14 H8 Br3 N3 O2'
_chemical_formula_iupac     'C14 H8 Br3 N3 O2'
_chemical_formula_weight     489.96
_chemical_melting_point     ?
_chemical_absolute_configuration     ad
_space_group_crystal_system     orthorhombic
_space_group_name_H-M_alt     'P n a 21'
_space_group_name_Hall     'P 2c -2n'
loop_
    _space_group_symop_operation_xyz
    'x, y, z'
    '-x, -y, z+1/2'
    '-x+1/2, y+1/2, z+1/2'
    'x+1/2, -y+1/2, z'
_cell_length_a     13.8678(5)
_cell_length_b     13.5442(5)
_cell_length_c     8.3017(3)
_cell_angle_alpha     90
_cell_angle_beta     90
_cell_angle_gamma     90
_cell_volume     1559.29(10)
_cell_formula_units_Z     4
_cell_measurement_reflns_used     9976
_cell_measurement_theta_min     2.88
_cell_measurement_theta_max     34.81
_cell_measurement_temperature     100(2)
_exptl_crystal_description     block
_exptl_crystal_colour     red
_exptl_crystal_size_max     0.31
_exptl_crystal_size_mid     0.14
_exptl_crystal_size_min     0.08
_exptl_crystal_density_diffrn     2.087
_exptl_crystal_density_meas     ?
_exptl_crystal_density_method     'not measured'
_exptl_crystal_F_000     936
_exptl_absorpt_coefficient_mu     7.770
_exptl_absorpt_correction_type     multi-scan
_exptl_absorpt_process_details
;
(SADABS; Krause <i>et al.</i>,  2015)
;
_exptl_absorpt_correction_T_min     0.0441
_exptl_absorpt_correction_T_max     0.1101
_diffrn_ambient_temperature     100(2)
_diffrn_source     'fine-focus sealed X-Ray tube'
_diffrn_radiation_type     MoK\a
_diffrn_radiation_wavelength     0.71073
_diffrn_radiation_monochromator     graphite
_diffrn_measurement_device_type     'Bruker D8 QUEST, Photon III detector'
_diffrn_measurement_method     '\f and \w shutterless scans'
_diffrn_detector_area_resol_mean     7.31
_diffrn_reflns_number     75835
_diffrn_reflns_av_R_equivalents     0.0573
_diffrn_reflns_av_unetI/netI     0.0308
_diffrn_reflns_theta_min     2.878
_diffrn_reflns_theta_max     35.973
_diffrn_reflns_theta_full     25.242
_diffrn_measured_fraction_theta_max     1.000
_diffrn_measured_fraction_theta_full     0.999
_diffrn_reflns_limit_h_min     -22
_diffrn_reflns_limit_h_max     22
_diffrn_reflns_limit_k_min     -22
_diffrn_reflns_limit_k_max     22
_diffrn_reflns_limit_l_min     -13
_diffrn_reflns_limit_l_max     13
_refine_special_details
;
 Refinement of F^2^ against ALL reflections.  The weighted R-factor wR and
 goodness of fit S are based on F^2^, conventional R-factors R are based
 on F, with F set to zero for negative F^2^. The threshold expression of
 F^2^ > 2sigma(F^2^) is used only for calculating R-factors(gt) etc. and is
 not relevant to the choice of reflections for refinement.  R-factors based
 on F^2^ are statistically about twice as large as those based on F, and R-
 factors based on ALL data will be even larger.
;
_reflns_number_total     7370
_reflns_number_gt     5962
_reflns_threshold_expression     'I > 2\s(I)'
_refine_ls_structure_factor_coef     Fsqd
_refine_ls_matrix_type     full
_refine_ls_R_factor_all     0.0489
_refine_ls_R_factor_gt     0.0333
_refine_ls_wR_factor_gt     0.0769
_refine_ls_wR_factor_ref     0.0847
_refine_ls_goodness_of_fit_ref     1.023
_refine_ls_restrained_S_all     1.023
_refine_ls_number_reflns     7370
_refine_ls_number_parameters     199
_refine_ls_number_restraints     1
_refine_ls_hydrogen_treatment     constr
_refine_ls_weighting_scheme     calc
_refine_ls_weighting_details
              'w=1/[\s^2^(Fo^2^)+(0.0438P)^2^+0.8309P] where P=(Fo^2^+2Fc^2^)/3'
_atom_sites_solution_hydrogens     geom
_atom_sites_solution_primary     direct
_atom_sites_solution_secondary     difmap
_refine_ls_shift/su_max     0.002
_refine_ls_shift/su_mean     0.000
_refine_diff_density_max     1.405
_refine_diff_density_min     -0.968
_refine_ls_extinction_method     none
_refine_ls_extinction_coef     .
_refine_ls_abs_structure_details
;
Flack parameter determined using 2437 quotients
[(<i>I</i>^+^)-(<i>I</i>^-^)]/[(<i>I</i>^+^)+(<i>I</i>^-^)]
(Parsons <i>et al.</i>,  2013).
;
_refine_ls_abs_structure_Flack     0.003(5)
loop_
    _atom_type_symbol
    _atom_type_description
    _atom_type_scat_dispersion_real
    _atom_type_scat_dispersion_imag
    _atom_type_scat_source
    'C' 'C' 0.0033 0.0016
                         'International Tables Vol C Tables 4.2.6.8 and 6.1.1.4'
    'H' 'H' 0.0000 0.0000
                         'International Tables Vol C Tables 4.2.6.8 and 6.1.1.4'
    'N' 'N' 0.0061 0.0033
                         'International Tables Vol C Tables 4.2.6.8 and 6.1.1.4'
    'O' 'O' 0.0106 0.0060
                         'International Tables Vol C Tables 4.2.6.8 and 6.1.1.4'
    'Br' 'Br' -0.2901 2.4595
                         'International Tables Vol C Tables 4.2.6.8 and 6.1.1.4'
_computing_data_collection
;
<i>APEX3</i> (Bruker, 2018)
;
_computing_cell_refinement
;
SAINT (Bruker, 2018)
;
_computing_data_reduction
;
SAINT (Bruker, 2018)
;
_computing_structure_solution
;
SHELXT (Sheldrick, 2015a)
;
_computing_structure_refinement
;
SHELXL2018 (Sheldrick, 2015b)
;
_computing_molecular_graphics
;
ORTEP-3 for Windows (Farrugia, 2012)
;
_computing_publication_material
;
PLATON (Spek, 2020)
;
loop_
    _atom_site_type_symbol
    _atom_site_label
    _atom_site_fract_x
    _atom_site_fract_y
    _atom_site_fract_z
    _atom_site_U_iso_or_equiv
    _atom_site_adp_type
    _atom_site_calc_flag
    _atom_site_occupancy
    _atom_site_disorder_assembly
    _atom_site_disorder_group
    Br Br1 0.49964(2) 0.72932(3) 0.49158(6) 0.02765(8) Uani d 1 . .
    Br Br2 0.44572(2) 0.50470(2) 0.51189(7) 0.02906(8) Uani d 1 . .
    Br Br3 -0.10955(3) 0.24165(3) 0.55241(7) 0.03182(9) Uani d 1 . .
    O O1 0.1810(2) 1.1045(2) 0.3729(4) 0.0333(6) Uani d 1 . .
    O O2 0.1662(3) 1.1002(2) 0.6323(4) 0.0326(6) Uani d 1 . .
    N N1 0.18506(19) 1.0613(2) 0.5020(5) 0.0231(5) Uani d 1 . .
    N N2 0.24431(19) 0.57755(19) 0.5188(4) 0.0207(5) Uani d 1 . .
    N N3 0.15599(19) 0.5982(2) 0.5376(4) 0.0228(6) Uani d 1 . .
    C C1 0.4020(2) 0.6350(2) 0.5012(6) 0.0222(6) Uani d 1 . .
    C C2 0.3073(2) 0.6586(2) 0.5080(5) 0.0205(5) Uani d 1 . .
    C C3 0.2727(2) 0.7629(2) 0.5040(5) 0.0196(5) Uani d 1 . .
    C C4 0.2373(3) 0.8055(3) 0.6449(5) 0.0221(6) Uani d 1 . .
    H H4 0.233234 0.767615 0.741062 0.027 Uiso calc 1 . .
    C C5 0.2076(3) 0.9043(3) 0.6441(5) 0.0222(6) Uani d 1 . .
    H H5 0.184039 0.934772 0.739348 0.027 Uiso calc 1 . .
    C C6 0.2136(2) 0.9563(2) 0.5016(5) 0.0212(5) Uani d 1 . .
    C C7 0.2468(3) 0.9148(3) 0.3596(5) 0.0249(7) Uani d 1 . .
    H H7 0.248972 0.952162 0.262834 0.030 Uiso calc 1 . .
    C C8 0.2769(3) 0.8171(3) 0.3629(5) 0.0235(6) Uani d 1 . .
    H H8 0.300598 0.787169 0.267351 0.028 Uiso calc 1 . .
    C C9 0.0971(2) 0.5110(2) 0.5422(5) 0.0208(6) Uani d 1 . .
    C C10 0.0066(3) 0.5207(3) 0.6113(5) 0.0251(7) Uani d 1 . .
    H H10 -0.013356 0.582330 0.654399 0.030 Uiso calc 1 . .
    C C11 -0.0553(3) 0.4391(3) 0.6172(5) 0.0262(7) Uani d 1 . .
    H H11 -0.117165 0.444374 0.665505 0.031 Uiso calc 1 . .
    C C12 -0.0249(3) 0.3509(2) 0.5516(5) 0.0243(6) Uani d 1 . .
    C C13 0.0662(2) 0.3397(2) 0.4837(5) 0.0246(7) Uani d 1 . .
    H H13 0.085933 0.277960 0.440465 0.030 Uiso calc 1 . .
    C C14 0.1275(2) 0.4203(2) 0.4803(5) 0.0236(6) Uani d 1 . .
    H H14 0.190380 0.413915 0.435972 0.028 Uiso calc 1 . .
loop_
    _atom_site_aniso_label
    _atom_site_aniso_U_11
    _atom_site_aniso_U_22
    _atom_site_aniso_U_33
    _atom_site_aniso_U_12
    _atom_site_aniso_U_13
    _atom_site_aniso_U_23
    Br1 0.01833(12) 0.02119(13) 0.0434(2) -0.00217(10) 0.00069(14) 0.00037(16)
    Br2 0.02025(12) 0.01897(13) 0.0480(2) 0.00223(10) -0.00256(15) -0.00061(14)
    Br3 0.02917(16) 0.02402(15) 0.0423(2) -0.00937(12) -0.00254(18) 0.00189(17)
    O1 0.0460(17) 0.0222(13) 0.0317(15) 0.0060(12) 0.0009(13) 0.0062(11)
    O2 0.0450(16) 0.0217(13) 0.0310(16) 0.0042(12) 0.0006(13) -0.0038(11)
    N1 0.0211(10) 0.0185(11) 0.0296(15) 0.0000(8) 0.0007(13) -0.0001(12)
    N2 0.0179(10) 0.0190(10) 0.0251(15) -0.0007(8) -0.0006(10) 0.0012(11)
    N3 0.0184(11) 0.0192(11) 0.0306(17) -0.0012(8) 0.0016(10) 0.0014(11)
    C1 0.0181(11) 0.0170(11) 0.0315(16) 0.0001(9) -0.0020(13) -0.0003(13)
    C2 0.0182(11) 0.0171(11) 0.0263(15) 0.0002(9) -0.0010(12) 0.0015(12)
    C3 0.0164(10) 0.0167(11) 0.0257(15) -0.0004(8) -0.0012(13) 0.0022(12)
    C4 0.0237(14) 0.0183(13) 0.0243(16) 0.0015(11) 0.0002(12) 0.0010(12)
    C5 0.0215(14) 0.0211(14) 0.0241(16) 0.0024(11) 0.0005(12) -0.0010(12)
    C6 0.0194(11) 0.0166(11) 0.0275(15) 0.0000(9) -0.0004(13) -0.0007(13)
    C7 0.0262(15) 0.0209(14) 0.0276(18) 0.0018(12) 0.0018(13) 0.0031(12)
    C8 0.0238(14) 0.0202(14) 0.0265(17) 0.0003(11) 0.0022(13) 0.0003(12)
    C9 0.0189(12) 0.0167(11) 0.0269(17) -0.0010(9) -0.0007(11) 0.0000(12)
    C10 0.0230(14) 0.0182(13) 0.0342(19) 0.0003(11) 0.0021(13) -0.0015(13)
    C11 0.0203(13) 0.0209(14) 0.037(2) -0.0021(11) 0.0034(13) -0.0005(13)
    C12 0.0238(13) 0.0185(12) 0.0305(17) -0.0061(10) -0.0016(13) 0.0016(14)
    C13 0.0246(13) 0.0182(12) 0.0312(19) -0.0007(10) 0.0009(14) -0.0027(13)
    C14 0.0205(12) 0.0208(13) 0.0295(19) -0.0005(10) 0.0035(13) -0.0024(13)
_geom_special_details
;
 All esds (except the esd in the dihedral angle between two l.s. planes)
 are estimated using the full covariance matrix.  The cell esds are taken
 into account individually in the estimation of esds in distances, angles
 and torsion angles; correlations between esds in cell parameters are only
 used when they are defined by crystal symmetry.  An approximate (isotropic)
 treatment of cell esds is used for estimating esds involving l.s. planes.
;
loop_
    _geom_bond_atom_site_label_1
    _geom_bond_atom_site_label_2
    _geom_bond_site_symmetry_2
    _geom_bond_distance
    _geom_bond_publ_flag
    Br1 C1 . 1.864(3) ?
    Br2 C1 . 1.868(3) ?
    Br3 C12 . 1.888(3) ?
    O1 N1 . 1.223(5) ?
    O2 N1 . 1.231(5) ?
    N1 C6 . 1.477(4) ?
    N2 N3 . 1.266(4) ?
    N2 C2 . 1.406(4) ?
    N3 C9 . 1.437(4) ?
    C1 C2 . 1.352(4) ?
    C2 C3 . 1.492(4) ?
    C3 C8 . 1.384(5) ?
    C3 C4 . 1.394(5) ?
    C4 C5 . 1.400(5) ?
    C4 H4 . 0.9500 ?
    C5 C6 . 1.379(5) ?
    C5 H5 . 0.9500 ?
    C6 C7 . 1.384(6) ?
    C7 C8 . 1.388(5) ?
    C7 H7 . 0.9500 ?
    C8 H8 . 0.9500 ?
    C9 C10 . 1.386(5) ?
    C9 C14 . 1.397(5) ?
    C10 C11 . 1.400(5) ?
    C10 H10 . 0.9500 ?
    C11 C12 . 1.378(5) ?
    C11 H11 . 0.9500 ?
    C12 C13 . 1.392(5) ?
    C13 C14 . 1.384(5) ?
    C13 H13 . 0.9500 ?
    C14 H14 . 0.9500 ?
loop_
    _geom_angle_atom_site_label_1
    _geom_angle_atom_site_label_2
    _geom_angle_atom_site_label_3
    _geom_angle_site_symmetry_1
    _geom_angle_site_symmetry_3
    _geom_angle
    _geom_angle_publ_flag
    O1 N1 O2 . . 123.8(3) ?
    O1 N1 C6 . . 118.1(3) ?
    O2 N1 C6 . . 118.1(3) ?
    N3 N2 C2 . . 115.9(3) ?
    N2 N3 C9 . . 111.8(3) ?
    C2 C1 Br1 . . 123.1(2) ?
    C2 C1 Br2 . . 122.4(2) ?
    Br1 C1 Br2 . . 114.43(15) ?
    C1 C2 N2 . . 115.0(3) ?
    C1 C2 C3 . . 122.3(3) ?
    N2 C2 C3 . . 122.7(3) ?
    C8 C3 C4 . . 120.3(3) ?
    C8 C3 C2 . . 120.5(3) ?
    C4 C3 C2 . . 119.1(3) ?
    C3 C4 C5 . . 119.7(3) ?
    C3 C4 H4 . . 120.2 ?
    C5 C4 H4 . . 120.2 ?
    C6 C5 C4 . . 118.3(3) ?
    C6 C5 H5 . . 120.8 ?
    C4 C5 H5 . . 120.8 ?
    C5 C6 C7 . . 122.9(3) ?
    C5 C6 N1 . . 118.3(3) ?
    C7 C6 N1 . . 118.8(3) ?
    C6 C7 C8 . . 118.0(3) ?
    C6 C7 H7 . . 121.0 ?
    C8 C7 H7 . . 121.0 ?
    C3 C8 C7 . . 120.7(3) ?
    C3 C8 H8 . . 119.6 ?
    C7 C8 H8 . . 119.6 ?
    C10 C9 C14 . . 120.6(3) ?
    C10 C9 N3 . . 116.6(3) ?
    C14 C9 N3 . . 122.8(3) ?
    C9 C10 C11 . . 119.7(3) ?
    C9 C10 H10 . . 120.2 ?
    C11 C10 H10 . . 120.2 ?
    C12 C11 C10 . . 118.9(3) ?
    C12 C11 H11 . . 120.6 ?
    C10 C11 H11 . . 120.6 ?
    C11 C12 C13 . . 122.1(3) ?
    C11 C12 Br3 . . 119.2(3) ?
    C13 C12 Br3 . . 118.7(3) ?
    C14 C13 C12 . . 118.7(3) ?
    C14 C13 H13 . . 120.7 ?
    C12 C13 H13 . . 120.7 ?
    C13 C14 C9 . . 120.0(3) ?
    C13 C14 H14 . . 120.0 ?
    C9 C14 H14 . . 120.0 ?
loop_
    _geom_torsion_atom_site_label_1
    _geom_torsion_atom_site_label_2
    _geom_torsion_atom_site_label_3
    _geom_torsion_atom_site_label_4
    _geom_torsion_site_symmetry_1
    _geom_torsion_site_symmetry_2
    _geom_torsion_site_symmetry_3
    _geom_torsion_site_symmetry_4
    _geom_torsion
    _geom_torsion_publ_flag
    C2 N2 N3 C9 . . . . 178.1(3) ?
    Br1 C1 C2 N2 . . . . -178.4(3) ?
    Br2 C1 C2 N2 . . . . -1.8(6) ?
    Br1 C1 C2 C3 . . . . 1.6(6) ?
    Br2 C1 C2 C3 . . . . 178.2(3) ?
    N3 N2 C2 C1 . . . . 174.8(4) ?
    N3 N2 C2 C3 . . . . -5.2(5) ?
    C1 C2 C3 C8 . . . . 72.2(5) ?
    N2 C2 C3 C8 . . . . -107.7(4) ?
    C1 C2 C3 C4 . . . . -106.9(5) ?
    N2 C2 C3 C4 . . . . 73.1(5) ?
    C8 C3 C4 C5 . . . . -1.3(5) ?
    C2 C3 C4 C5 . . . . 177.8(3) ?
    C3 C4 C5 C6 . . . . 0.8(5) ?
    C4 C5 C6 C7 . . . . 0.5(5) ?
    C4 C5 C6 N1 . . . . -178.2(3) ?
    O1 N1 C6 C5 . . . . -172.7(3) ?
    O2 N1 C6 C5 . . . . 6.9(4) ?
    O1 N1 C6 C7 . . . . 8.6(5) ?
    O2 N1 C6 C7 . . . . -171.8(3) ?
    C5 C6 C7 C8 . . . . -1.2(5) ?
    N1 C6 C7 C8 . . . . 177.5(3) ?
    C4 C3 C8 C7 . . . . 0.6(5) ?
    C2 C3 C8 C7 . . . . -178.5(3) ?
    C6 C7 C8 C3 . . . . 0.6(5) ?
    N2 N3 C9 C10 . . . . 160.3(4) ?
    N2 N3 C9 C14 . . . . -20.0(5) ?
    C14 C9 C10 C11 . . . . -0.9(6) ?
    N3 C9 C10 C11 . . . . 178.9(4) ?
    C9 C10 C11 C12 . . . . -0.9(6) ?
    C10 C11 C12 C13 . . . . 1.7(7) ?
    C10 C11 C12 Br3 . . . . -177.8(3) ?
    C11 C12 C13 C14 . . . . -0.8(6) ?
    Br3 C12 C13 C14 . . . . 178.8(3) ?
    C12 C13 C14 C9 . . . . -1.0(6) ?
    C10 C9 C14 C13 . . . . 1.8(6) ?
    N3 C9 C14 C13 . . . . -177.9(4) ?
loop_
    _geom_hbond_atom_site_label_D
    _geom_hbond_atom_site_label_H
    _geom_hbond_atom_site_label_A
    _geom_hbond_site_symmetry_A
    _geom_hbond_distance_DH
    _geom_hbond_distance_HA
    _geom_hbond_distance_DA
    _geom_hbond_angle_DHA
    _geom_hbond_publ_flag
    C10 H10 Br1 4_465 0.95 2.89 3.530(4) 126 yes
_shelx_space_group_comment
;
The symmetry employed for this shelxl refinement is uniquely defined
by the following loop, which should always be used as a source of
symmetry information in preference to the above space-group names.
They are only intended as comments.
;
_shelx_estimated_absorpt_T_min     0.197
_shelx_estimated_absorpt_T_max     0.575
_shelx_hkl_file
;
   0   0   1   -0.81    0.06
   0   0  -1   -0.81    0.06
   0   0   2  976.12   52.44
   0   0   2 1000.00   52.45
   0   0  -3   -0.06    0.06
   0   0   3    0.01    0.07
   0   0   3   -0.07    0.09
   0   0   3   -0.15    0.07
   0   0  -3   -0.05    0.09
   0   0  -3   -0.05    0.09
   0   0   3   -0.13    0.09
   0   0   3   -0.12    0.10
   0   0  -3   -0.07    0.10
   0   0  -4  193.34   10.24
   0   0  -4  187.90   10.24
   0   0  -4  185.18   10.22
   0   0  -4  196.75   10.24
   0   0   4  191.94   10.24
   0   0   4  193.20   10.23
   0   0   4  197.07   10.22
   0   0   5    0.17    0.11
   0   0  -5    0.24    0.15
   0   0  -5    0.20    0.14
   0   0   5    0.04    0.15
   0   0   5    0.01    0.13
   0   0  -5    0.18    0.09
   0   0   5    0.11    0.14
   0   0   6   93.92    5.16
   0   0   6   98.69    5.17
   0   0  -6   99.29    5.19
   0   0  -6   97.01    5.17
   0   0   6   98.07    5.18
   0   0   6   92.51    5.18
   0   0  -6   95.78    5.14
   0   0   7    0.26    0.22
   0   0   7    0.20    0.17
   0   0  -7    0.24    0.19
   0   0   7   -0.05    0.19
   0   0  -7    0.31    0.22
   0   0  -7    0.03    0.12
   0   0   7    0.33    0.21
   0   0  -8   29.80    1.68
   0   0   8   30.70    1.75
   0   0   8   30.81    1.72
   0   0   8   32.96    1.75
   0   0  -8   33.69    1.77
   0   0  -8   31.39    1.73
   0   0   8   27.97    1.74
   0   0  -9    0.29    0.28
   0   0   9    0.22    0.22
   0   0   9    0.34    0.26
   0   0   9    0.33    0.24
   0   0   9    0.12    0.26
   0   0  10   -0.21    0.27
   0   0  10    0.66    0.29
   0   0  10    0.34    0.28
   0   0 -10    0.25    0.15
   0   0 -10   -0.02    0.23
   0   0  10    0.90    0.25
   0   0 -10   -0.17    0.30
   0   0  11   -0.31    0.29
   0   0 -11    0.24    0.32
   0   0  11   -0.35    0.28
   0   0 -11   -0.16    0.24
   0   0  11    0.17    0.25
   0   0  12   -0.06    0.25
   0   0  12    0.54    0.31
   0   0 -12    0.61    0.35
   0   0 -12    0.20    0.29
   0   0  12    0.76    0.32
   0   0 -13   -0.26    0.33
   0   0  13    0.34    0.30
   0   0  13    0.16    0.25
   0   0 -13    0.04    0.24
   0   0  13    0.09    0.31
   0  -1  -1   17.24    0.97
   0  -1  -1   16.94    0.97
   0   1   1   18.14    0.97
   0  -1   1   18.87    0.97
   0   1  -1   17.12    0.97
   0   1   1   18.41    0.97
   0  -1   1   20.11    0.97
   0   1   1   18.32    0.97
   0  -1   1   19.72    0.98
   0  -1  -1   15.63    0.97
   0  -1   1   19.12    0.97
   0  -1  -1   15.50    0.96
   0  -1   1   20.32    0.97
   0  -1  -2    0.05    0.06
   0  -1   2    0.14    0.08
   0   1   2    0.07    0.09
   0   1   2    0.17    0.06
   0  -1  -2    0.12    0.08
   0  -1   2    0.04    0.07
   0   1   2    0.20    0.05
   0   1   2    0.23    0.09
   0  -1  -2    0.08    0.07
   0   1  -2    0.39    0.08
   0  -1   2    0.12    0.07
   0   1  -2    0.08    0.07
   0  -1  -2    0.09    0.04
   0   1  -2    0.12    0.06
   0  -1  -2    0.04    0.07
   0   1  -2    0.13    0.07
   0  -1  -3   39.93    2.13
   0  -1   3   40.61    2.13
   0   1  -3   39.61    2.14
   0   1  -3   38.34    2.14
   0   1  -3   38.41    2.13
   0   1   3   41.91    2.14
   0   1   3   39.07    2.12
   0   1   3   39.09    2.14
   0  -1   3   39.17    2.13
   0  -1   3   39.33    2.14
   0  -1   3   40.64    2.13
   0   1   3   41.19    2.14
   0  -1  -3   38.50    2.13
   0  -1  -3   38.13    2.12
   0   1  -3   40.03    2.15
   0   1   3   40.75    2.14
   0   1   3   39.81    2.13
   0  -1  -3   39.25    2.14
   0  -1   3   40.84    2.14
   0   1   4   -0.03    0.11
   0  -1   4   -0.12    0.10
   0   1  -4    0.03    0.12
   0  -1   4    0.08    0.10
   0  -1  -4   -0.11    0.12
   0   1   4    0.06    0.08
   0  -1   4   -0.11    0.11
   0  -1   4    0.02    0.11
   0  -1  -4   -0.02    0.07
   0   1   4   -0.11    0.08
   0   1  -4    0.18    0.13
   0   1  -4    0.10    0.08
   0  -1   4    0.15    0.09
   0  -1  -4    0.01    0.10
   0  -1  -4   -0.01    0.11
   0   1   4    0.02    0.11
   0   1   4   -0.27    0.11
   0  -1  -5   53.38    3.00
   0   1   5   57.05    3.00
   0  -1   5   57.61    2.99
   0   1  -5   51.78    2.97
   0  -1   5   58.88    2.99
   0   1  -5   54.23    3.00
   0   1  -5   53.93    3.00
   0  -1   5   59.12    3.00
   0   1   5   55.88    2.98
   0  -1  -5   52.47    2.99
   0  -1  -5   51.73    2.97
   0   1   5   58.05    3.00
   0   1   5   60.41    3.00
   0   1  -5   52.54    2.99
   0  -1  -6    0.37    0.19
   0  -1   6   -0.03    0.14
   0   1  -6    0.01    0.18
   0   1  -6    0.13    0.18
   0  -1  -6    0.05    0.10
   0   1  -6    0.07    0.11
   0  -1   6    0.06    0.18
   0   1   6    0.37    0.18
   0   1   6    0.49    0.19
   0   1   6    0.45    0.19
   0  -1   6    0.08    0.16
   0  -1   6    0.07    0.17
   0  -1  -6    0.12    0.16
   0   1   7   43.39    2.21
   0  -1  -7   37.32    2.16
   0   1   7   39.36    2.21
   0  -1   7   42.87    2.21
   0   1   7   42.23    2.21
   0  -1  -7   37.96    2.19
   0  -1   7   42.11    2.19
   0   1  -7   37.94    2.22
   0   1  -7   36.71    2.16
   0   1   7   41.74    2.18
   0   1  -7   39.69    2.20
   0  -1   7   43.52    2.21
   0  -1   7   37.73    2.20
   0  -1  -7   39.12    2.22
   0   1   8    0.15    0.23
   0   1   8    0.07    0.22
   0   1  -8    0.37    0.22
   0   1  -8    0.15    0.13
   0  -1  -8    0.20    0.24
   0   1   8   -0.04    0.23
   0   1  -8   -0.02    0.24
   0  -1   8    0.71    0.22
   0  -1   8    0.44    0.23
   0   1   8    0.09    0.19
   0  -1  -8    0.13    0.14
   0  -1  -8    0.15    0.20
   0  -1   8    0.36    0.20
   0  -1   8    0.18    0.24
   0  -1   9   12.63    0.85
   0   1   9   13.48    0.82
   0   1   9   13.64    0.87
   0  -1   9   13.78    0.87
   0   1  -9   11.58    0.87
   0   1   9   13.90    0.87
   0   1  -9   12.59    0.90
   0  -1   9   13.76    0.88
   0   1   9   13.41    0.87
   0  -1  -9   12.67    0.89
   0  -1 -10    0.11    0.14
   0   1  10    0.16    0.28
   0   1  10    0.10    0.23
   0   1 -10    0.01    0.15
   0  -1 -10    0.36    0.24
   0   1 -10   -0.22    0.23
   0   1  10   -0.04    0.27
   0   1  10    0.72    0.27
   0   1 -10    0.06    0.30
   0  -1  10    0.03    0.27
   0  -1  10    0.03    0.28
   0  -1  10    0.12    0.24
   0   1 -11    2.95    0.34
   0  -1  11    2.90    0.39
   0  -1  11    3.35    0.38
   0  -1 -11    2.47    0.33
   0   1 -11    2.51    0.41
   0  -1  11    3.27    0.34
   0   1  11    2.71    0.32
   0  -1 -11    3.12    0.42
   0   1  11    2.23    0.37
   0   1  11    2.85    0.39
   0   1  12    0.47    0.30
   0   1 -12    0.38    0.26
   0   1  12    0.03    0.29
   0  -1 -12   -0.11    0.32
   0  -1  12    0.07    0.30
   0  -1 -12    0.40    0.34
   0  -1  12   -0.22    0.34
   0   1 -12    0.11    0.33
   0   1  12   -0.20    0.23
   0   1  13    0.92    0.33
   0  -1  13    0.60    0.26
   0  -1 -13    0.79    0.37
   0   1 -13    0.47    0.25
   0  -1 -13    0.50    0.39
   0  -1 -13    0.81    0.24
   0   1 -13    1.16    0.38
   0  -1  13    0.97    0.31
   0  -1  13    1.30    0.33
   0   1  13    1.34    0.34
   0  -2   0    6.26    0.35
   0  -2   0    6.23    0.36
   0   2   0    5.75    0.36
   0   2   0    6.16    0.36
   0  -2   0    6.21    0.36
   0  -2   0    6.44    0.36
   0  -2   0    6.42    0.36
   0  -2   0    6.29    0.36
   0  -2  -1   -0.14    0.05
   0  -2  -1   -0.08    0.05
   0   2   1   -0.14    0.06
   0   2  -1   -0.20    0.04
   0  -2   1   -0.20    0.04
   0   2  -1   -0.07    0.05
   0   2   1   -0.23    0.03
   0  -2   1   -0.22    0.03
   0   2  -1   -0.21    0.04
   0  -2  -1   -0.09    0.05
   0  -2  -1   -0.11    0.04
   0   2  -1   -0.24    0.05
   0  -2   1   -0.12    0.04
   0   2  -1   -0.17    0.04
   0   2   1   -0.20    0.05
   0  -2   1   -0.14    0.05
   0   2   1   -0.23    0.04
   0  -2  -1   -0.18    0.03
   0  -2   1   -0.12    0.05
   0   2   1   -0.08    0.06
   0   2   2    7.46    0.51
   0  -2  -2   10.48    0.52
   0   2  -2    9.69    0.51
   0  -2   2    7.71    0.51
   0  -2  -2   10.08    0.50
   0   2  -2   10.31    0.52
   0   2   2    8.26    0.53
   0   2   2    8.30    0.53
   0   2   2    7.84    0.50
   0  -2  -2   10.18    0.51
   0   2   2    7.97    0.52
   0  -2   2    7.63    0.51
   0  -2  -2    9.80    0.50
   0   2  -2   10.50    0.52
   0   2  -2   10.44    0.50
   0  -2  -2   10.16    0.52
   0  -2   2    7.97    0.52
   0   2   2    7.78    0.50
   0  -2   2    7.74    0.51
   0   2  -3   -0.04    0.06
   0  -2   3   -0.01    0.06
   0  -2   3   -0.03    0.07
   0  -2   3   -0.02    0.07
   0   2   3    0.02    0.07
   0  -2  -3   -0.07    0.08
   0  -2   3   -0.01    0.08
   0   2   3    0.03    0.05
   0  -2  -3   -0.04    0.07
   0   2  -3    0.05    0.10
   0   2  -3   -0.06    0.07
   0   2   3   -0.01    0.09
   0   2   3   -0.01    0.05
   0   2   3   -0.05    0.11
   0  -2  -3   -0.04    0.08
   0   2  -3   -0.04    0.08
   0  -2  -3    0.04    0.06
   0   2  -3   -0.05    0.09
   0  -2  -3    0.02    0.05
   0   2   3   -0.10    0.10
   0  -2   4    3.76    0.30
   0  -2   4    4.43    0.30
   0  -2  -4    4.52    0.27
   0   2   4    3.57    0.32
   0  -2   4    3.68    0.30
   0   2  -4    5.07    0.33
   0   2   4    3.52    0.32
   0   2  -4    4.53    0.31
   0   2  -4    4.86    0.34
   0  -2   4    3.71    0.31
   0  -2  -4    4.56    0.29
   0  -2  -4    4.15    0.31
   0   2   4    4.30    0.32
   0   2   4    3.70    0.26
   0   2  -4    4.63    0.29
   0  -2  -5    0.08    0.09
   0  -2   5    0.06    0.12
   0  -2   5   -0.09    0.13
   0   2  -5    0.16    0.13
   0   2   5   -0.04    0.15
   0   2  -5   -0.03    0.10
   0  -2  -5    0.03    0.12
   0   2   5   -0.10    0.14
   0  -2   5    0.09    0.14
   0   2   5   -0.25    0.12
   0  -2  -5   -0.02    0.13
   0   2   5    0.05    0.09
   0  -2   5    0.01    0.12
   0  -2   6    2.14    0.22
   0  -2   6    1.88    0.24
   0   2   6    2.08    0.20
   0  -2   6    2.59    0.29
   0   2  -6    2.27    0.26
   0  -2   6    2.12    0.25
   0  -2  -6    2.17    0.22
   0   2   6    2.06    0.25
   0  -2  -6    2.24    0.23
   0   2   6    2.13    0.26
   0   2  -6    2.28    0.26
   0  -2  -6    2.02    0.25
   0   2  -6    2.12    0.23
   0   2  -6    2.34    0.24
   0   2   6    2.11    0.26
   0  -2   7    0.05    0.20
   0  -2  -7    0.07    0.17
   0   2  -7   -0.10    0.22
   0   2  -7    0.00    0.21
   0   2   7   -0.21    0.20
   0  -2   7    0.12    0.18
   0   2  -7   -0.11    0.13
   0   2   7    0.02    0.15
   0  -2  -7    0.10    0.13
   0   2   7    0.10    0.22
   0  -2   7    0.01    0.24
   0   2   7   -0.02    0.22
   0  -2  -7   -0.12    0.20
   0  -2   7    0.15    0.20
   0   2  -8    6.03    0.40
   0  -2   8    5.88    0.48
   0   2   8    5.18    0.68
   0   2  -8    6.10    0.50
   0   2  -8    5.60    0.56
   0   2   8    5.78    0.54
   0  -2   8    4.27    0.51
   0   2   8    6.01    0.46
   0   2   8    6.00    0.51
   0  -2  -8    5.96    0.47
   0  -2  -8    5.02    0.54
   0  -2   8    5.92    0.53
   0  -2   8    5.81    0.51
   0   2   9   -0.03    0.20
   0   2   9   -0.14    0.25
   0   2  -9   -0.07    0.23
   0  -2   9    0.70    0.26
   0  -2   9    0.37    0.23
   0   2  -9    0.25    0.40
   0   2  -9   -0.04    0.23
   0  -2   9    0.04    0.25
   0  -2   9    0.71    0.23
   0  -2  -9   -0.02    0.15
   0  -2  -9    0.33    0.27
   0   2   9    0.08    0.24
   0   2   9    0.00    0.26
   0  -2 -10    5.35    0.61
   0   2 -10    4.40    0.50
   0   2  10    4.83    0.47
   0   2  10    5.33    0.65
   0   2 -10    4.45    0.37
   0  -2 -10    4.95    0.47
   0  -2  10    6.26    0.54
   0   2  10    5.07    0.47
   0   2 -10    5.50    0.63
   0   2  10    4.75    0.46
   0  -2  10    5.85    0.52
   0  -2 -10    4.86    0.37
   0  -2  10    5.69    0.55
   0   2  11   -0.35    0.23
   0  -2  11    0.00    0.28
   0  -2 -11   -0.16    0.31
   0   2  11   -0.16    0.30
   0  -2 -11    0.42    0.24
   0   2 -11   -0.05    0.25
   0  -2  11   -0.10    0.24
   0  -2  11   -0.03    0.27
   0   2 -11   -0.27    0.31
   0  -2  12    1.67    0.31
   0  -2  12    2.52    0.36
   0   2  12    1.75    0.37
   0  -2 -12    1.42    0.39
   0  -2 -12    1.79    0.26
   0   2  12    1.90    0.36
   0  -2  12    2.04    0.35
   0   2 -12    1.67    0.30
   0   2  12    1.87    0.29
   0  -2 -12    1.39    0.33
   0  -2  13   -0.14    0.28
   0   2 -13   -0.38    0.23
   0  -2 -13    0.28    0.22
   0   2  13    0.11    0.32
   0   2  13   -0.24    0.30
   0   2 -13   -0.23    0.33
   0  -2  13   -0.39    0.24
   0  -2  13    0.17    0.29
   0  -3   0   -0.01    0.03
   0   3   0   -0.03    0.04
   0  -3   0    0.04    0.04
   0   3   0    0.06    0.05
   0  -3   0    0.01    0.03
   0   3   0   -0.03    0.05
   0   3   0   -0.06    0.03
   0   3   0    0.03    0.04
   0   3   0   -0.05    0.04
   0   3   0    0.01    0.04
   0   3   0   -0.05    0.04
   0  -3   0   -0.05    0.05
   0  -3   0   -0.04    0.04
   0  -3   0   -0.02    0.04
   0  -3   0    0.01    0.04
   0  -3   1    7.90    0.44
   0   3  -1    6.99    0.43
   0  -3   1    8.29    0.43
   0  -3  -1    6.95    0.43
   0   3  -1    6.77    0.43
   0  -3   1    7.54    0.43
   0   3   1    8.48    0.42
   0   3   1    8.34    0.44
   0   3   1    9.00    0.45
   0  -3   1    7.89    0.42
   0  -3  -1    7.58    0.42
   0  -3  -1    6.93    0.43
   0   3   1    9.22    0.45
   0   3   1    8.05    0.43
   0   3  -1    7.33    0.44
   0   3  -1    7.64    0.43
   0  -3   1    8.24    0.43
   0   3   1    8.18    0.43
   0   3  -1    7.99    0.44
   0  -3  -1    7.24    0.44
   0  -3  -1    7.36    0.43
   0   3   1    7.72    0.43
   0   3  -1    7.07    0.43
   0  -3  -1    7.33    0.43
   0  -3   2   -0.02    0.06
   0   3   2   -0.06    0.05
   0  -3   2    0.01    0.04
   0   3  -2    0.04    0.06
   0   3  -2   -0.06    0.06
   0   3   2   -0.15    0.09
   0   3   2    0.04    0.09
   0   3   2    0.01    0.04
   0   3  -2   -0.06    0.06
   0  -3   2    0.00    0.05
   0   3   2    0.02    0.07
   0   3  -2    0.02    0.06
   0  -3  -2   -0.02    0.05
   0  -3  -2    0.03    0.06
   0   3  -2    0.05    0.05
   0  -3  -2    0.07    0.05
   0  -3   2   -0.07    0.07
   0   3  -3   43.11    2.29
   0   3   3   41.43    2.29
   0  -3  -3   44.87    2.29
   0  -3  -3   43.16    2.26
   0   3   3   40.62    2.29
   0   3   3   39.43    2.26
   0  -3  -3   43.45    2.26
   0   3  -3   44.89    2.29
   0  -3  -3   43.17    2.27
   0  -3  -3   42.36    2.27
   0   3   3   40.61    2.29
   0   3  -3   41.46    2.27
   0   3   3   39.15    2.28
   0  -3   3   40.61    2.29
   0  -3   3   40.73    2.27
   0   3  -3   45.16    2.29
   0   3  -3   44.31    2.27
   0   3  -3   45.27    2.27
   0   3  -4    0.03    0.12
   0   3  -4    0.03    0.11
   0  -3  -4    0.02    0.07
   0   3   4   -0.01    0.06
   0  -3   4    0.08    0.09
   0  -3  -4    0.04    0.09
   0  -3  -4   -0.05    0.11
   0  -3   4    0.02    0.11
   0   3  -4    0.15    0.10
   0   3   4   -0.11    0.14
   0   3  -4   -0.12    0.12
   0  -3  -4   -0.03    0.06
   0  -3   4    0.19    0.10
   0   3   4    0.06    0.12
   0  -3   5   46.96    2.68
   0  -3   5   47.98    2.68
   0   3   5   46.06    2.65
   0   3  -5   50.54    2.67
   0   3   5   49.20    2.69
   0  -3  -5   51.41    2.69
   0  -3  -5   50.03    2.66
   0   3   5   49.42    2.69
   0  -3   5   45.67    2.67
   0   3  -5   52.35    2.69
   0   3  -5   52.52    2.69
   0   3  -5   52.57    2.69
   0   3  -6    0.00    0.19
   0  -3  -6   -0.02    0.18
   0   3   6   -0.10    0.17
   0   3  -6   -0.04    0.15
   0  -3   6    0.02    0.17
   0   3   6   -0.03    0.18
   0   3   6    0.09    0.19
   0   3  -6   -0.19    0.20
   0   3  -6   -0.18    0.13
   0  -3  -6   -0.10    0.14
   0  -3   6    0.06    0.16
   0  -3   6    0.02    0.15
   0   3   6    0.07    0.12
   0  -3  -6   -0.12    0.11
   0   3   7   34.08    1.94
   0  -3  -7   33.20    2.04
   0  -3  -7   33.83    1.93
   0   3   7   36.79    2.00
   0   3   7   36.39    1.99
   0  -3   7   34.82    1.96
   0  -3   7   38.79    1.98
   0   3   7   35.83    1.98
   0  -3  -7   35.80    1.96
   0   3  -7   35.14    1.94
   0  -3   7   32.81    1.96
   0  -3   7   37.79    1.97
   0   3  -7   36.00    1.98
   0   3  -7   38.50    2.00
   0   3   8   -0.34    0.22
   0  -3   8    0.01    0.19
   0   3  -8    0.13    0.23
   0  -3  -8    0.11    0.19
   0   3   8    0.14    0.26
   0   3  -8   -0.23    0.23
   0   3   8    0.13    0.24
   0   3   8    0.07    0.17
   0  -3   8    0.09    0.23
   0  -3   8   -0.06    0.21
   0   3  -8   -0.60    0.24
   0  -3   8   -0.02    0.18
   0  -3  -8   -0.30    0.23
   0  -3  -8    0.20    0.15
   0  -3   9   15.90    0.92
   0  -3  -9   14.95    0.96
   0   3  -9   14.61    0.92
   0   3   9   14.13    0.95
   0  -3   9   14.59    0.91
   0   3   9   14.17    0.93
   0  -3  -9   14.76    0.84
   0   3  -9   15.23    0.97
   0  -3   9   13.18    0.90
   0  -3  -9   13.72    0.90
   0   3   9   14.51    0.87
   0   3   9   15.20    0.94
   0   3 -10    0.23    0.26
   0   3 -10    0.00    0.32
   0  -3  10   -0.04    0.24
   0   3  10    0.15    0.21
   0   3  10    0.34    0.29
   0  -3 -10   -0.21    0.14
   0  -3 -10    0.17    0.19
   0   3 -10   -0.20    0.15
   0  -3 -10   -0.02    0.22
   0   3  10   -0.09    0.26
   0  -3 -10    0.04    0.29
   0  -3  10    0.03    0.28
   0  -3  10    0.10    0.25
   0   3  10   -0.35    0.28
   0   3  11    2.12    0.29
   0  -3 -11    2.61    0.40
   0   3 -11    2.50    0.41
   0  -3  11    1.76    0.33
   0   3  11    2.31    0.40
   0  -3  11    2.22    0.33
   0  -3 -11    2.45    0.30
   0  -3  11    1.88    0.34
   0   3 -11    1.99    0.32
   0  -3 -11    2.54    0.27
   0   3  11    1.82    0.37
   0  -3  12   -0.31    0.25
   0  -3 -12   -0.18    0.30
   0   3  12    0.41    0.31
   0  -3 -12   -0.15    0.23
   0  -3 -12   -0.17    0.34
   0   3  12    0.27    0.32
   0   3 -12   -0.03    0.34
   0  -3  12   -0.26    0.27
   0  -3  12    0.57    0.28
   0   3 -12    0.73    0.27
   0   3  13    0.34    0.48
   0   3  13    0.18    0.31
   0  -3 -13    0.08    0.23
   0  -3  13   -0.13    0.27
   0   3 -13    0.46    0.25
   0   3 -13    0.30    0.34
   0  -3  13   -0.41    0.26
   0  -3  13    0.38    0.28
   0  -4   0  239.14   12.58
   0   4   0  240.75   12.57
   0  -4   0  233.46   12.58
   0  -4   0  233.82   12.58
   0   4   0  235.90   12.58
   0   4   0  237.29   12.58
   0   4   0  241.04   12.58
   0  -4   0  241.85   12.57
   0   4   0  228.91   12.57
   0  -4   0  229.01   12.57
   0   4   0  241.79   12.58
   0  -4  -1   -0.19    0.04
   0   4   1    0.03    0.06
   0  -4  -1   -0.07    0.06
   0  -4  -1   -0.17    0.05
   0   4   1   -0.16    0.06
   0   4   1   -0.14    0.07
   0  -4  -1   -0.08    0.05
   0  -4   1   -0.03    0.05
   0  -4   1   -0.08    0.07
   0  -4   1   -0.10    0.04
   0   4  -1   -0.03    0.06
   0  -4  -1    0.00    0.06
   0   4   1   -0.12    0.05
   0   4  -1   -0.16    0.05
   0   4   1   -0.15    0.04
   0   4  -1   -0.14    0.05
   0   4   1   -0.19    0.08
   0   4  -1   -0.11    0.05
   0  -4  -2  228.93   12.39
   0   4  -2  233.57   12.39
   0   4   2  242.99   12.40
   0  -4   2  227.38   12.39
   0   4  -2  226.01   12.39
   0   4  -2  236.80   12.39
   0  -4   2  237.89   12.40
   0  -4  -2  230.23   12.38
   0   4   2  230.19   12.39
   0  -4  -2  235.38   12.39
   0   4   2  243.64   12.40
   0   4  -2  222.44   12.39
   0   4   2  234.52   12.39
   0  -4  -3    0.02    0.07
   0   4   3   -0.13    0.11
   0   4  -3    0.08    0.09
   0   4   3   -0.13    0.09
   0   4  -3    0.09    0.09
   0   4  -3    0.08    0.08
   0   4   3    0.05    0.12
   0  -4  -3    0.00    0.11
   0   4  -3    0.06    0.06
   0   4  -3    0.14    0.09
   0   4   3    0.06    0.07
   0  -4   3    0.03    0.06
   0  -4  -3    0.18    0.08
   0  -4   3    0.09    0.09
   0  -4   3   -0.07    0.07
   0   4  -4  132.10    6.85
   0  -4   4  129.42    6.83
   0   4  -4  116.08    6.83
   0   4  -4  131.33    6.83
   0  -4   4  127.36    6.84
   0   4   4  118.94    6.81
   0  -4  -4  127.52    6.83
   0  -4  -4  131.06    6.84
   0  -4  -4  128.94    6.81
   0  -4   4  126.34    6.82
   0  -4  -4  129.50    6.83
   0   4   4  131.67    6.85
   0   4   4  128.51    6.85
   0   4  -4  134.49    6.85
   0   4   4  130.21    6.85
   0  -4  -5    0.10    0.09
   0   4   5   -0.15    0.08
   0  -4   5   -0.15    0.11
   0  -4   5    0.08    0.14
   0  -4  -5    0.11    0.15
   0   4  -5   -0.13    0.12
   0  -4   5   -0.12    0.12
   0  -4   5    0.01    0.16
   0   4   5   -0.19    0.15
   0   4  -5    0.18    0.16
   0  -4  -5   -0.04    0.11
   0  -4  -5    0.04    0.10
   0   4   5   -0.09    0.16
   0   4   5    0.08    0.17
   0   4  -5    0.22    0.16
   0   4  -5    0.02    0.13
   0   4  -6   16.55    0.98
   0  -4   6   17.31    1.01
   0  -4   6   17.80    1.00
   0   4  -6   18.04    1.03
   0  -4   6   17.22    0.99
   0   4   6   17.93    1.04
   0  -4  -6   17.05    0.97
   0  -4  -6   16.91    0.98
   0   4  -6   17.97    1.03
   0  -4  -6   17.39    0.96
   0  -4  -6   17.30    1.02
   0   4   6   17.79    1.02
   0   4   6   16.56    0.96
   0   4   7   -0.45    0.19
   0  -4  -7   -0.01    0.14
   0   4   7   -0.05    0.13
   0   4  -7    0.03    0.16
   0   4   7   -0.01    0.22
   0   4  -7   -0.31    0.15
   0  -4   7   -0.30    0.18
   0  -4  -7    0.19    0.13
   0  -4   7   -0.10    0.17
   0  -4  -7   -0.05    0.16
   0  -4  -7    0.04    0.21
   0   4  -7   -0.03    0.23
   0   4  -7    0.11    0.23
   0  -4   7    0.00    0.20
   0  -4   8    1.99    0.27
   0   4   8    1.78    0.29
   0   4   8    1.78    0.21
   0  -4  -8    1.43    0.29
   0  -4   8    2.09    0.29
   0   4  -8    1.68    0.32
   0  -4   8    1.77    0.29
   0  -4  -8    1.57    0.20
   0   4   8    1.67    0.30
   0   4  -8    1.75    0.29
   0   4   8    2.06    0.29
   0  -4  -8    1.57    0.19
   0  -4  -8    1.62    0.24
   0   4  -8    1.28    0.20
   0   4   9   -0.20    0.25
   0   4   9   -0.29    0.18
   0  -4   9   -0.02    0.23
   0  -4   9   -0.08    0.23
   0   4  -9   -0.24    0.25
   0  -4   9   -0.01    0.25
   0   4   9   -0.09    0.26
   0  -4  -9   -0.15    0.16
   0   4   9   -0.19    0.26
   0  -4  -9    0.22    0.21
   0   4  -9   -0.31    0.16
   0  -4  -9    0.03    0.16
   0   4  -9   -0.27    0.28
   0  -4  -9   -0.09    0.26
   0  -4 -10    0.94    0.31
   0  -4  10    0.45    0.26
   0   4  10    0.43    0.29
   0   4 -10    0.80    0.29
   0  -4  10    1.05    0.28
   0  -4 -10    0.85    0.24
   0   4  10    0.71    0.20
   0  -4 -10    0.75    0.19
   0  -4 -10    0.79    0.17
   0  -4  10    1.39    0.49
   0   4  10    0.88    0.31
   0   4  10    0.94    0.30
   0   4 -10    0.89    0.34
   0   4 -10    0.41    0.17
   0  -4 -11   -0.09    0.24
   0   4  11    0.05    0.23
   0   4 -11   -0.41    0.31
   0   4  11    0.65    0.32
   0  -4  11    0.02    0.27
   0   4 -11   -0.06    0.27
   0  -4  11    0.09    0.26
   0  -4 -11   -0.45    0.31
   0   4  11   -0.20    0.30
   0  -4 -11    0.03    0.19
   0  -4  11    0.57    0.29
   0   4  12    0.33    0.31
   0   4 -12    0.38    0.27
   0  -4 -12    0.55    0.54
   0  -4  12    0.20    0.25
   0   4 -12    0.23    0.35
   0   4  12    0.23    0.32
   0  -4  12    0.12    0.27
   0  -4  12    0.54    0.39
   0  -4 -12    0.05    0.23
   0   4 -13   -0.26    0.33
   0  -4  13   -0.07    0.27
   0  -4 -13    0.15    0.24
   0   4  13   -0.16    0.33
   0   4  13    0.03    0.41
   0  -4  13    0.57    0.28
   0   4 -13    0.28    0.25
   0  -5   0    0.01    0.04
   0  -5   0   -0.02    0.03
   0  -5   0    0.02    0.05
   0  -5   0    0.01    0.04
   0   5   0    0.07    0.05
   0   5   0    0.00    0.05
   0   5   0    0.00    0.07
   0   5   0    0.02    0.05
   0   5   0   -0.08    0.05
   0  -5   0    0.05    0.06
   0   5   0   -0.04    0.06
   0   5  -1    5.90    0.35
   0   5   1    6.71    0.37
   0  -5  -1    5.80    0.34
   0  -5   1    6.17    0.34
   0   5   1    6.84    0.37
   0   5   1    6.31    0.33
   0   5  -1    5.17    0.34
   0   5  -1    5.61    0.36
   0  -5  -1    5.75    0.36
   0  -5  -1    5.46    0.35
   0  -5   1    6.54    0.35
   0   5   1    6.08    0.35
   0  -5   1    6.38    0.36
   0   5  -1    5.36    0.34
   0   5   1    6.53    0.36
   0   5   1    6.45    0.36
   0  -5  -1    5.73    0.34
   0  -5  -2    0.00    0.07
   0   5   2   -0.06    0.06
   0  -5  -2    0.06    0.07
   0   5  -2    0.04    0.06
   0   5   2    0.05    0.11
   0   5  -2    0.01    0.06
   0   5  -2   -0.07    0.07
   0   5   2    0.09    0.10
   0  -5   2    0.06    0.06
   0   5   2   -0.07    0.08
   0   5   2   -0.06    0.08
   0   5  -2    0.02    0.08
   0  -5   2   -0.15    0.09
   0   5   3   26.16    1.34
   0  -5   3   24.34    1.33
   0   5  -3   24.57    1.32
   0  -5   3   24.15    1.31
   0   5   3   26.19    1.34
   0  -5  -3   23.46    1.31
   0   5   3   23.90    1.33
   0  -5  -3   23.42    1.32
   0   5  -3   23.41    1.32
   0   5   3   25.94    1.33
   0   5  -3   22.79    1.32
   0   5  -3   23.53    1.32
   0  -5  -3   22.90    1.31
   0  -5   4    0.01    0.08
   0  -5  -4   -0.03    0.12
   0   5   4   -0.09    0.15
   0   5  -4    0.01    0.12
   0   5   4   -0.02    0.13
   0  -5   4    0.02    0.12
   0  -5  -4    0.03    0.11
   0  -5  -4   -0.01    0.09
   0   5  -4    0.13    0.12
   0   5  -4    0.03    0.11
   0   5   4   -0.05    0.15
   0   5  -4    0.05    0.13
   0   5  -5   23.16    1.37
   0  -5   5   25.70    1.37
   0   5  -5   24.68    1.38
   0   5   5   26.27    1.39
   0  -5   5   25.72    1.35
   0  -5  -5   24.03    1.37
   0   5   5   26.58    1.39
   0   5  -5   24.55    1.36
   0  -5   5   23.55    1.35
   0   5   5   25.85    1.39
   0  -5  -5   22.87    1.34
   0   5  -5   23.64    1.37
   0  -5  -5   23.68    1.35
   0  -5   5   24.17    1.33
   0  -5   6   -0.15    0.16
   0   5  -6   -0.22    0.19
   0  -5  -6   -0.02    0.10
   0  -5   6    0.08    0.14
   0  -5   6    0.17    0.13
   0   5  -6   -0.29    0.20
   0   5   6   -0.09    0.18
   0  -5  -6    0.03    0.13
   0  -5  -6    0.32    0.15
   0   5   6    0.06    0.20
   0   5  -6   -0.03    0.17
   0   5   6   -0.27    0.17
   0  -5  -6   -0.09    0.17
   0  -5   6   -0.21    0.16
   0   5  -6   -0.18    0.16
   0  -5   7   15.22    0.89
   0   5  -7   15.44    0.87
   0  -5   7   14.01    0.87
   0   5  -7   14.33    0.92
   0   5   7   13.96    0.83
   0  -5  -7   14.75    0.92
   0   5   7   14.75    0.92
   0   5   7   15.41    0.92
   0   5  -7   12.23    0.88
   0  -5  -7   15.57    0.87
   0  -5  -7   14.87    0.85
   0   5   7   15.87    0.94
   0  -5  -7   15.84    0.83
   0  -5   7   14.59    0.95
   0  -5   7   14.71    0.89
   0   5  -7   15.71    0.93
   0   5  -8    0.36    0.33
   0   5  -8   -0.03    0.18
   0   5   8   -0.02    0.19
   0   5   8   -0.03    0.24
   0  -5  -8   -0.07    0.16
   0  -5   8   -0.02    0.20
   0  -5   8   -0.25    0.20
   0  -5  -8    0.03    0.19
   0   5   8    0.21    0.24
   0  -5   8   -0.14    0.16
   0  -5   8    0.03    0.19
   0  -5  -8   -0.34    0.24
   0   5   8    0.17    0.25
   0  -5  -8   -0.06    0.23
   0  -5  -9    7.00    0.47
   0   5   9    5.78    0.46
   0   5   9    7.25    0.63
   0  -5   9    6.76    0.56
   0  -5  -9    6.72    0.45
   0  -5   9    6.43    0.56
   0   5  -9    6.41    0.59
   0  -5   9    7.00    0.53
   0   5  -9    5.84    0.46
   0   5   9    6.74    0.59
   0  -5  -9    6.30    0.60
   0   5   9    6.66    0.58
   0  -5  -9    6.66    0.52
   0   5  -9    6.61    0.64
   0  -5 -10   -0.35    0.28
   0   5 -10    0.08    0.31
   0  -5  10    0.11    0.23
   0   5  10   -0.15    0.29
   0   5  10   -0.04    0.28
   0  -5  10   -0.54    0.23
   0  -5 -10    0.14    0.16
   0   5 -10   -0.19    0.27
   0   5  10   -0.28    0.28
   0  -5  10   -0.20    0.25
   0  -5 -10    0.10    0.23
   0  -5 -10   -0.38    0.16
   0   5 -10   -0.25    0.16
   0   5 -11    1.16    0.37
   0  -5  11    1.73    0.31
   0  -5 -11    1.42    0.27
   0   5  11    1.38    0.35
   0  -5  11    1.51    0.32
   0   5 -11    1.32    0.32
   0  -5 -11    1.58    0.54
   0  -5  11    0.65    0.26
   0   5  11    1.27    0.34
   0  -5  12    0.10    0.29
   0  -5  12   -0.26    0.32
   0  -5 -12   -0.14    0.23
   0   5  12   -0.40    0.32
   0   5  12    0.32    0.33
   0   5 -12   -0.07    0.28
   0   5 -12    0.38    0.34
   0   5  13    0.33    0.35
   0   5 -13   -0.07    0.34
   0  -5  13    0.33    0.28
   0  -5  13   -0.04    0.30
   0   5  13    0.50    0.34
   0  -5 -13    0.01    0.23
   0   5 -13   -0.21    0.25
   0  -6   0   59.57    3.27
   0  -6   0   59.15    3.27
   0   6   0   62.58    3.28
   0   6   0   64.89    3.28
   0   6   0   63.22    3.27
   0  -6   0   58.87    3.27
   0  -6   0   62.25    3.28
   0  -6   0   60.93    3.28
   0   6   0   58.49    3.27
   0   6   0   62.61    3.28
   0  -6  -1    0.00    0.06
   0  -6   1   -0.09    0.07
   0   6   1    0.04    0.07
   0   6  -1   -0.18    0.07
   0  -6  -1   -0.07    0.07
   0   6   1   -0.07    0.04
   0   6   1   -0.07    0.06
   0   6  -1   -0.09    0.06
   0   6  -1   -0.11    0.06
   0  -6  -1    0.01    0.08
   0   6  -1   -0.05    0.08
   0  -6   1    0.06    0.08
   0  -6  -1   -0.03    0.06
   0  -6   1   -0.07    0.08
   0   6   1    0.01    0.08
   0   6   1   -0.09    0.09
   0   6   1   -0.16    0.10
   0   6  -2   13.05    0.71
   0  -6   2   12.15    0.71
   0  -6   2   12.49    0.74
   0   6   2   12.41    0.72
   0   6   2   13.26    0.75
   0  -6  -2   12.53    0.71
   0   6   2   12.34    0.72
   0  -6  -2   13.16    0.72
   0   6  -2   13.91    0.73
   0   6  -2   12.34    0.71
   0   6   2   13.41    0.74
   0   6  -2   13.46    0.73
   0   6   2   12.74    0.73
   0   6  -3   -0.13    0.09
   0  -6  -3    0.06    0.09
   0  -6   3    0.07    0.08
   0   6   3    0.09    0.14
   0   6   3    0.06    0.09
   0   6   3   -0.13    0.13
   0  -6  -3   -0.16    0.08
   0   6  -3    0.12    0.10
   0   6   3    0.17    0.10
   0  -6  -3   -0.08    0.09
   0  -6   3    0.01    0.10
   0   6  -3   -0.11    0.10
   0   6  -3   -0.06    0.09
   0   6   3    0.10    0.11
   0  -6   4    2.85    0.28
   0   6   4    3.00    0.24
   0   6  -4    2.38    0.26
   0   6  -4    2.89    0.28
   0   6  -4    1.92    0.22
   0   6   4    2.99    0.27
   0   6  -4    2.82    0.27
   0  -6  -4    2.48    0.30
   0  -6  -4    2.76    0.24
   0   6  -4    3.04    0.27
   0  -6   4    2.32    0.27
   0   6   4    3.03    0.27
   0  -6   4    2.92    0.19
   0   6  -5   -0.03    0.14
   0   6  -5   -0.06    0.15
   0  -6   5   -0.09    0.15
   0  -6  -5   -0.04    0.12
   0  -6  -5    0.18    0.15
   0  -6   5   -0.13    0.10
   0   6   5    0.12    0.19
   0   6  -5   -0.25    0.16
   0   6   5   -0.04    0.18
   0  -6  -5   -0.06    0.12
   0   6   5    0.03    0.17
   0   6  -6    1.26    0.20
   0  -6   6    1.08    0.23
   0  -6   6    1.16    0.21
   0   6   6    0.85    0.24
   0  -6   6    0.77    0.13
   0  -6  -6    0.97    0.18
   0   6   6    0.70    0.22
   0  -6   6    0.83    0.16
   0  -6  -6    1.06    0.22
   0   6  -6    1.04    0.23
   0   6  -6    0.98    0.23
   0   6  -6    1.08    0.20
   0  -6  -6    1.08    0.17
   0   6   6    0.51    0.21
   0  -6   7   -0.43    0.24
   0  -6   7   -0.06    0.13
   0   6  -7    0.09    0.23
   0  -6  -7    0.21    0.16
   0  -6  -7   -0.01    0.17
   0   6   7   -0.05    0.22
   0   6   7   -0.20    0.24
   0   6  -7   -0.03    0.23
   0   6  -7    0.21    0.18
   0  -6  -7    0.30    0.22
   0  -6   7   -0.04    0.17
   0   6   7   -0.11    0.25
   0   6  -7    0.09    0.18
   0   6   8    1.28    0.30
   0  -6  -8    1.09    0.15
   0   6  -8    0.93    0.22
   0  -6  -8    0.82    0.22
   0   6  -8    0.78    0.28
   0  -6   8    1.13    0.25
   0   6   8    1.05    0.28
   0  -6   8    0.93    0.23
   0  -6   8    1.17    0.19
   0  -6  -8    1.15    0.20
   0   6  -8    1.09    0.30
   0   6   8    1.13    0.28
   0  -6   9    0.19    0.19
   0   6  -9   -0.16    0.19
   0  -6  -9    0.07    0.22
   0   6   9    0.29    0.28
   0  -6   9    0.36    0.23
   0   6  -9    0.06    0.31
   0   6   9   -0.49    0.26
   0  -6   9    0.17    0.24
   0   6   9   -0.25    0.27
   0  -6  -9   -0.25    0.17
   0  -6  -9   -0.44    0.26
   0   6  -9   -0.47    0.27
   0  -6  -9   -0.24    0.16
   0   6  10    1.30    0.35
   0  -6  10    1.64    0.30
   0  -6 -10    1.94    0.23
   0   6 -10    2.17    0.35
   0  -6  10    1.89    0.25
   0  -6 -10    2.54    0.36
   0   6  10    1.73    0.24
   0   6 -10    2.28    0.38
   0   6  10    1.62    0.37
   0  -6  10    1.81    0.30
   0   6 -10    1.69    0.23
   0   6  10    1.54    0.34
   0  -6 -10    1.77    0.28
   0  -6 -11   -0.27    0.23
   0   6  11    0.43    0.30
   0   6  11    0.19    0.32
   0   6 -11   -0.22    0.33
   0  -6  11   -0.18    0.25
   0  -6  11    0.36    0.28
   0  -6  11   -0.22    0.22
   0   6  12    0.77    0.35
   0  -6  12    0.87    0.29
   0   6 -12    1.06    0.30
   0  -6 -12    1.12    0.26
   0   6  12    1.03    0.35
   0  -6  12    0.92    0.32
   0   6 -12    0.61    0.35
   0   6  13    0.34    0.33
   0   6  13    0.01    0.33
   0  -6 -13   -0.04    0.22
   0   6 -13    0.03    0.26
   0  -6  13   -0.11    0.28
   0   6 -13    0.47    0.54
   0   7   0    0.23    0.07
   0  -7   0   -0.03    0.07
   0   7   0    0.02    0.08
   0   7   0    0.02    0.07
   0   7   0    0.08    0.09
   0   7   0   -0.03    0.08
   0  -7   0    0.05    0.04
   0  -7   0   -0.02    0.09
   0   7   0    0.03    0.04
   0   7   0    0.07    0.09
   0  -7   1   11.21    0.68
   0   7  -1   12.04    0.68
   0  -7  -1   11.74    0.69
   0   7   1   11.97    0.71
   0   7   1   11.59    0.69
   0   7   1   12.73    0.72
   0  -7  -1   12.99    0.69
   0   7   1   12.41    0.70
   0   7  -1   13.06    0.71
   0  -7   1   11.76    0.70
   0  -7  -1   13.85    0.72
   0   7   1   12.38    0.70
   0  -7  -1   13.28    0.68
   0  -7   2   -0.06    0.12
   0   7   2   -0.12    0.07
   0  -7   2    0.02    0.06
   0   7   2    0.00    0.10
   0   7  -2   -0.07    0.08
   0   7  -2    0.13    0.10
   0   7  -2    0.00    0.08
   0   7   2    0.06    0.13
   0  -7  -2    0.03    0.10
   0   7  -2    0.04    0.11
   0  -7  -2    0.06    0.08
   0  -7  -2    0.01    0.07
   0   7   2   -0.04    0.13
   0  -7   3   17.29    0.96
   0  -7  -3   15.62    0.93
   0  -7   3   17.12    0.92
   0   7   3   17.94    0.94
   0   7   3   19.05    0.97
   0   7  -3   14.68    0.93
   0  -7  -3   15.73    0.94
   0   7  -3   15.63    0.96
   0   7  -3   15.03    0.93
   0   7   3   19.01    0.97
   0   7  -3   15.79    0.94
   0   7   3   17.80    0.94
   0   7   3   18.39    0.95
   0   7  -4    0.12    0.14
   0   7   4    0.08    0.18
   0   7  -4   -0.06    0.12
   0   7   4    0.12    0.18
   0  -7  -4    0.00    0.12
   0   7   4    0.07    0.11
   0   7   4   -0.07    0.14
   0   7  -4   -0.02    0.12
   0   7  -4    0.04    0.14
   0  -7   4   -0.09    0.08
   0   7   4    0.05    0.13
   0  -7  -4    0.06    0.11
   0  -7   4   -0.20    0.13
   0  -7  -4   -0.03    0.12
   0   7  -5   20.35    1.22
   0   7  -5   20.86    1.23
   0   7   5   23.74    1.26
   0  -7   5   21.55    1.21
   0  -7  -5   20.77    1.23
   0   7  -5   21.00    1.23
   0   7   5   24.11    1.25
   0  -7   5   22.83    1.24
   0   7  -5   21.73    1.24
   0  -7   5   22.35    1.18
   0   7   5   22.76    1.26
   0  -7  -5   21.03    1.21
   0  -7  -5   20.88    1.21
   0  -7   6    0.05    0.14
   0  -7   6   -0.30    0.17
   0  -7   6   -0.17    0.12
   0   7   6    0.22    0.20
   0   7   6    0.08    0.21
   0   7   6   -0.03    0.20
   0  -7  -6    0.14    0.15
   0  -7  -6    0.09    0.18
   0   7  -6   -0.29    0.16
   0   7  -6   -0.02    0.18
   0  -7  -6   -0.17    0.15
   0   7  -6   -0.08    0.21
   0   7  -6   -0.02    0.20
   0  -7  -7    8.71    0.54
   0   7  -7    8.13    0.56
   0   7  -7    8.69    0.62
   0  -7  -7    8.19    0.60
   0  -7   7    7.27    0.58
   0   7  -7    7.65    0.56
   0  -7   7    7.88    0.52
   0   7   7    7.59    0.63
   0  -7   7    7.51    0.53
   0  -7  -7    8.46    0.55
   0   7  -7    8.25    0.88
   0   7   7    8.12    0.61
   0   7   7    7.48    0.61
   0  -7  -8   -0.06    0.17
   0   7  -8   -0.07    0.20
   0   7  -8   -0.13    0.27
   0   7   8   -0.22    0.24
   0  -7  -8   -0.18    0.22
   0   7   8    0.44    0.20
   0  -7   8    0.14    0.22
   0  -7  -8    0.01    0.20
   0   7   8   -0.24    0.24
   0  -7   8    0.10    0.18
   0   7  -8    0.30    0.28
   0   7   8    0.05    0.27
   0  -7   9    2.61    0.32
   0   7   9    2.01    0.35
   0   7  -9    2.25    0.38
   0   7  -9    2.20    0.27
   0   7   9    2.68    0.36
   0  -7   9    2.65    0.24
   0  -7  -9    2.17    0.26
   0   7  -9    2.37    0.38
   0  -7  -9    2.44    0.35
   0   7   9    3.10    0.39
   0   7   9    2.75    0.28
   0  -7  -9    2.66    0.30
   0  -7   9    1.83    0.29
   0  -7 -10    0.04    0.18
   0   7  10   -0.28    0.19
   0  -7 -10    0.20    0.23
   0   7  10   -0.28    0.31
   0   7  10   -0.02    0.40
   0  -7  10   -0.13    0.30
   0   7  10    0.06    0.30
   0   7 -10   -0.30    0.31
   0   7 -10    0.16    0.31
   0  -7  10    0.07    0.26
   0  -7 -10    0.62    0.31
   0  -7  10   -0.10    0.18
   0   7 -10    0.34    0.19
   0   7 -11    1.02    0.36
   0  -7  11    1.40    0.31
   0   7  11    1.14    0.36
   0   7  11    0.32    0.35
   0   7  11    0.93    0.34
   0  -7  11    1.09    0.27
   0  -7 -11    0.91    0.26
   0   7 -11    1.21    0.32
   0   7  12   -0.34    0.32
   0   7 -12   -0.29    0.34
   0  -7 -12   -0.31    0.22
   0  -7  12   -0.10    0.30
   0   7 -12   -0.92    0.27
   0   7  12    0.48    0.34
   0  -7  13    0.21    0.30
   0   7 -13    0.30    0.35
   0   7  13    0.58    0.44
   0   7 -13   -0.38    0.34
   0  -7 -13    0.36    0.23
   0   7  13   -0.01    0.32
   0  -8   0  123.05    6.54
   0  -8   0  117.42    6.54
   0   8   0  125.44    6.53
   0  -8   0  122.06    6.53
   0   8   0  121.12    6.54
   0   8   0  124.45    6.54
   0   8   0  123.24    6.54
   0   8   0  124.98    6.55
   0   8   0  126.88    6.54
   0  -8   0  118.56    6.54
   0   8   1    0.06    0.08
   0  -8  -1    0.09    0.07
   0   8   1   -0.17    0.12
   0   8   1    0.05    0.11
   0   8  -1    0.06    0.08
   0  -8  -1   -0.01    0.09
   0   8   1    0.05    0.09
   0   8  -1    0.03    0.09
   0   8  -1    0.01    0.08
   0  -8   1   -0.08    0.09
   0  -8   1    0.09    0.06
   0  -8  -1    0.06    0.09
   0   8   1   -0.11    0.11
   0   8  -1    0.07    0.11
   0  -8   1    0.01    0.11
   0   8   2  109.23    6.11
   0   8  -2  116.55    6.11
   0   8   2  118.49    6.13
   0   8  -2  118.14    6.12
   0  -8  -2  115.07    6.12
   0  -8  -2  108.20    6.10
   0  -8  -2  114.02    6.11
   0   8  -2  119.77    6.12
   0   8   2  115.60    6.12
   0  -8  -2  115.46    6.11
   0   8   2  118.53    6.12
   0   8   2  104.85    6.09
   0  -8   2  114.70    6.13
   0   8  -2  116.70    6.11
   0   8   3    0.14    0.17
   0  -8   3   -0.03    0.13
   0   8  -3   -0.06    0.10
   0  -8  -3    0.03    0.13
   0   8  -3    0.14    0.12
   0   8   3    0.06    0.10
   0   8   3    0.20    0.13
   0   8   3   -0.09    0.17
   0   8  -3    0.08    0.11
   0  -8  -3    0.23    0.11
   0   8  -3   -0.17    0.12
   0   8   3    0.07    0.13
   0   8  -4   58.56    3.07
   0   8  -4   54.76    3.07
   0  -8  -4   56.90    3.07
   0   8   4   56.32    3.09
   0   8  -4   58.48    3.08
   0   8   4   59.85    3.08
   0   8   4   52.81    3.07
   0  -8   4   56.66    3.08
   0  -8  -4   56.52    3.06
   0   8   4   59.60    3.09
   0   8   4   58.01    3.07
   0  -8  -4   55.87    3.07
   0   8  -4   56.03    3.07
   0  -8  -5   -0.03    0.18
   0  -8  -5    0.07    0.15
   0   8  -5   -0.14    0.17
   0   8   5   -0.04    0.20
   0  -8   5   -0.10    0.16
   0   8   5    0.37    0.20
   0   8  -5   -0.02    0.17
   0   8   5   -0.06    0.16
   0   8  -5    0.06    0.18
   0   8  -5    0.11    0.16
   0   8   5    0.09    0.21
   0  -8  -5   -0.26    0.13
   0   8   6   16.57    0.92
   0   8   6   14.44    0.84
   0  -8  -6   13.26    0.85
   0   8  -6   14.04    0.85
   0   8   6   16.11    0.90
   0  -8  -6   13.26    0.82
   0   8   6   13.69    0.87
   0  -8  -6   12.91    0.83
   0   8  -6   14.20    0.87
   0   8  -6   13.92    0.87
   0   8  -6   13.40    0.85
   0   8   7    0.38    0.25
   0   8   7    0.10    0.26
   0   8  -7    0.07    0.20
   0  -8   7    0.06    0.15
   0  -8  -7   -0.02    0.18
   0   8  -7   -0.10    0.24
   0  -8  -7    0.07    0.18
   0   8   7    0.33    0.20
   0   8   7    0.08    0.24
   0   8  -7    0.03    0.25
   0  -8   7   -0.06    0.20
   0  -8  -7   -0.05    0.21
   0   8  -7    0.11    0.19
   0   8   8    2.13    0.33
   0   8   8    2.58    0.28
   0   8  -8    2.11    0.34
   0  -8   8    2.29    0.24
   0  -8  -8    1.97    0.30
   0  -8  -8    2.13    0.27
   0   8  -8    1.93    0.27
   0  -8  -8    2.16    0.26
   0   8   8    2.08    0.33
   0   8   8    2.18    0.36
   0   8  -8    1.96    0.35
   0  -8   8    2.42    0.30
   0   8   9    0.24    0.22
   0   8   9   -0.17    0.28
   0  -8  -9    0.56    0.28
   0  -8  -9    0.19    0.22
   0  -8   9    0.11    0.18
   0  -8  -9   -0.13    0.19
   0   8  -9   -0.18    0.21
   0   8  -9   -0.25    0.30
   0   8   9   -0.08    0.28
   0   8   9   -0.12    0.31
   0  -8   9   -0.25    0.24
   0   8  -9    0.27    0.31
   0  -8  10    0.22    0.28
   0  -8  10    0.40    0.21
   0   8  10   -0.03    0.29
   0   8  10    0.23    0.33
   0   8 -10    0.01    0.21
   0   8  10   -0.32    0.23
   0  -8 -10    0.31    0.20
   0   8  10    0.50    0.31
   0   8 -10    0.00    0.39
   0  -8 -10    0.13    0.23
   0   8 -10    0.26    0.33
   0  -8  11   -0.01    0.28
   0   8  11    0.11    0.31
   0  -8 -11   -0.24    0.26
   0   8 -11   -0.03    0.33
   0   8  11    0.12    0.32
   0   8  11    0.02    0.35
   0   8 -11    0.04    0.32
   0  -8  12    0.19    0.31
   0   8 -12   -0.03    0.33
   0   8  12    0.11    0.47
   0   8 -12   -0.26    0.29
   0  -8 -12    0.15    0.23
   0   9   0   -0.11    0.10
   0   9   0   -0.07    0.10
   0   9   0    0.07    0.12
   0  -9   0   -0.14    0.06
   0  -9   0    0.04    0.11
   0   9   0    0.09    0.09
   0  -9   0    0.02    0.10
   0   9   0    0.03    0.10
   0   9   0    0.05    0.12
   0  -9   1    1.53    0.18
   0  -9  -1    1.35    0.15
   0   9   1    1.70    0.18
   0  -9   1    1.42    0.16
   0   9   1    1.82    0.20
   0  -9  -1    1.21    0.14
   0   9   1    1.86    0.20
   0   9  -1    1.12    0.14
   0   9  -1    1.25    0.17
   0   9   1    1.64    0.17
   0   9  -1    1.12    0.15
   0   9  -1    1.04    0.14
   0   9   1    2.13    0.19
   0  -9  -1    1.46    0.15
   0  -9  -2   -0.03    0.09
   0   9  -2    0.01    0.12
   0   9  -2    0.06    0.11
   0  -9  -2   -0.01    0.09
   0   9   2    0.06    0.16
   0  -9  -2   -0.12    0.12
   0   9   2    0.01    0.12
   0  -9  -2   -0.15    0.10
   0  -9   2    0.07    0.14
   0   9  -2    0.07    0.13
   0   9   2   -0.07    0.09
   0   9   2    0.14    0.18
   0   9   2    0.08    0.13
   0  -9  -3   11.68    0.72
   0   9   3   13.72    0.75
   0  -9  -3   10.80    0.69
   0   9   3   13.98    0.73
   0   9  -3   12.16    0.72
   0   9   3   13.44    0.73
   0   9  -3   10.42    0.72
   0   9  -3   11.06    0.70
   0   9   3   12.92    0.76
   0  -9  -3   11.39    0.70
   0   9  -3   11.99    0.72
   0  -9   3   12.64    0.74
   0   9   3   12.52    0.70
   0  -9  -4    0.06    0.13
   0  -9  -4    0.06    0.07
   0   9  -4   -0.07    0.14
   0  -9   4   -0.10    0.16
   0  -9  -4   -0.04    0.15
   0   9   4   -0.01    0.21
   0   9   4    0.08    0.17
   0   9  -4    0.05    0.16
   0   9   4   -0.11    0.11
   0   9   4    0.12    0.20
   0   9  -4    0.11    0.14
   0   9  -4    0.04    0.16
   0   9   4   -0.04    0.15
   0  -9   5   17.38    1.06
   0   9   5   18.60    1.07
   0   9  -5   18.19    1.05
   0   9   5   18.33    1.07
   0   9  -5   17.93    1.04
   0  -9  -5   18.06    1.04
   0   9   5   18.30    1.07
   0  -9  -5   18.18    1.02
   0   9  -5   18.48    1.04
   0  -9  -5   17.34    1.03
   0   9   5   18.05    1.04
   0   9  -5   17.92    1.06
   0  -9  -6   -0.15    0.17
   0  -9  -6    0.00    0.17
   0   9   6   -0.10    0.23
   0   9   6   -0.20    0.21
   0   9   6   -0.13    0.21
   0   9  -6   -0.02    0.21
   0   9  -6   -0.42    0.17
   0  -9  -6    0.42    0.18
   0   9  -6   -0.21    0.19
   0   9   6   -0.14    0.18
   0  -9   6    0.01    0.20
   0   9   7   12.02    0.75
   0   9   7   11.87    0.84
   0   9  -7   12.36    0.81
   0  -9  -7   11.78    0.76
   0  -9  -7   11.71    0.74
   0  -9   7   11.38    0.78
   0   9   7   11.91    0.81
   0   9  -7   11.76    0.76
   0   9  -7   12.30    0.81
   0  -9  -7   12.32    0.74
   0   9   7   11.12    0.80
   0  -9  -8   -0.18    0.20
   0   9   8    0.25    0.27
   0  -9  -8   -0.09    0.23
   0   9  -8    0.00    0.28
   0   9  -8    0.11    0.23
   0   9   8    0.33    0.27
   0   9   8    0.09    0.33
   0  -9   8   -0.11    0.23
   0   9  -8   -0.08    0.29
   0   9   8    0.17    0.22
   0  -9   8   -0.09    0.14
   0  -9  -8   -0.07    0.20
   0   9   9    7.84    0.58
   0   9   9    7.40    0.66
   0   9  -9    7.80    0.69
   0  -9   9    7.69    0.52
   0   9   9    8.17    0.73
   0  -9   9    7.92    0.64
   0   9  -9    8.18    0.72
   0   9  -9    8.33    0.59
   0  -9  -9    7.00    0.58
   0   9   9    7.84    0.66
   0   9  10   -0.16    0.30
   0   9 -10    0.29    0.50
   0  -9 -10    0.40    0.24
   0   9  10   -0.08    0.33
   0   9  10   -0.24    0.22
   0   9  10   -0.21    0.30
   0  -9 -10    0.32    0.20
   0  -9  10    0.04    0.29
   0   9 -10    0.00    0.33
   0  -9  11    2.53    0.37
   0   9  11    2.47    0.40
   0   9  11    2.12    0.43
   0  -9 -11    2.14    0.31
   0   9 -11    2.88    0.42
   0   9 -11    2.25    0.40
   0   9  11    3.28    0.41
   0   9  12   -0.04    0.32
   0  -9  12   -0.39    0.32
   0   9 -12    0.25    0.30
   0   9  12   -0.09    0.32
   0  -9 -12   -0.19    0.22
   0   9 -12    0.16    0.38
   0 -10   0    0.07    0.13
   0  10   0    0.09    0.09
   0  10   0    0.12    0.11
   0  10   0    0.26    0.13
   0 -10   0    0.03    0.11
   0  10   0    0.03    0.11
   0  10   0    0.01    0.14
   0  10   0    0.13    0.12
   0 -10  -1   -0.01    0.11
   0  10   1    0.03    0.12
   0 -10   1    0.10    0.14
   0  10  -1    0.00    0.12
   0  10  -1   -0.10    0.12
   0  10   1    0.04    0.13
   0 -10   1    0.06    0.12
   0  10  -1   -0.25    0.13
   0  10   1   -0.14    0.15
   0  10  -1   -0.03    0.10
   0  10   1   -0.05    0.14
   0  10   1   -0.05    0.09
   0 -10  -1    0.33    0.13
   0 -10  -1    0.09    0.08
   0  10   2    3.21    0.31
   0  10  -2    3.53    0.29
   0  10  -2    3.74    0.34
   0  10   2    3.06    0.27
   0  10   2    3.47    0.31
   0 -10  -2    4.20    0.29
   0 -10   2    3.26    0.35
   0 -10  -2    3.78    0.28
   0 -10  -2    4.06    0.30
   0  10   2    2.97    0.32
   0  10   2    3.06    0.31
   0  10  -2    4.30    0.32
   0  10  -2    4.18    0.29
   0  10   3   -0.13    0.11
   0  10   3    0.01    0.19
   0 -10   3   -0.24    0.15
   0  10  -3   -0.24    0.14
   0  10   3    0.04    0.15
   0 -10  -3    0.07    0.13
   0  10  -3    0.05    0.16
   0  10   3    0.16    0.16
   0  10   3   -0.03    0.19
   0 -10  -3   -0.11    0.10
   0 -10  -3   -0.01    0.15
   0  10  -3    0.04    0.15
   0  10  -3    0.05    0.14
   0  10   4    3.47    0.36
   0  10   4    3.19    0.33
   0  10   4    3.31    0.28
   0  10   4    3.38    0.35
   0 -10   4    3.05    0.31
   0  10   4    3.41    0.33
   0 -10  -5   -0.05    0.18
   0  10   5    0.06    0.19
   0  10   5   -0.08    0.20
   0  10  -5    0.00    0.16
   0  10  -5    0.15    0.18
   0  10   5   -0.06    0.20
   0 -10  -5   -0.08    0.15
   0  10  -5    0.12    0.20
   0  10   5   -0.04    0.21
   0  10  -6    3.69    0.39
   0  10   6    2.70    0.34
   0  10   6    3.89    0.40
   0  10   6    3.29    0.36
   0 -10   6    3.41    0.34
   0  10  -6    4.28    0.38
   0  10   6    2.91    0.35
   0 -10  -6    3.68    0.39
   0  10  -6    3.45    0.35
   0 -10  -6    3.93    0.50
   0  10  -6    3.19    0.34
   0 -10  -6    2.84    0.41
   0  10   7   -0.02    0.26
   0  10   7    0.35    0.26
   0  10  -7   -0.40    0.21
   0  10   7   -0.02    0.27
   0 -10   7    0.07    0.22
   0 -10  -7    0.21    0.20
   0 -10  -7   -0.07    0.19
   0  10  -7   -0.01    0.25
   0  10  -7   -0.02    0.26
   0  10   8    4.11    0.37
   0  10   8    3.45    0.39
   0 -10  -8    3.16    0.33
   0  10   8    3.34    0.42
   0 -10  -8    4.07    0.41
   0  10  -8    3.32    0.41
   0  10   8    3.48    0.40
   0  10  -8    3.23    0.40
   0  10  -8    4.05    0.44
   0 -10   8    3.53    0.38
   0  10  -9   -0.18    0.32
   0  10   9    0.18    0.35
   0 -10   9    0.26    0.28
   0  10   9    0.09    0.33
   0  10   9   -0.34    0.23
   0  10  -9    0.26    0.25
   0 -10  -9   -0.01    0.22
   0  10   9    0.26    0.30
   0 -10  -9   -0.21    0.21
   0  10  -9    0.10    0.32
   0  10 -10   -0.17    0.34
   0  10 -10    0.30    0.33
   0  10  10    1.08    0.33
   0  10  10    0.55    0.36
   0  10  10    0.84    0.34
   0 -10 -10    0.52    0.26
   0 -10  10    0.64    0.30
   0  10  10    0.52    0.25
   0  10 -11   -0.15    0.34
   0 -10 -11   -0.10    0.23
   0  10  11   -0.13    0.32
   0  10  11    0.30    0.36
   0  10 -11    0.01    0.34
   0  10  11   -0.09    0.33
   0 -10  11    0.05    0.29
   0 -10 -12   -0.06    0.22
   0 -10  12    0.71    0.31
   0  10  12    0.23    0.33
   0  10  12   -0.05    0.33
   0  10 -12    0.75    0.36
   0 -11   0   -0.08    0.13
   0 -11   0   -0.10    0.14
   0  11   0   -0.02    0.13
   0  11   0   -0.24    0.11
   0  11   0    0.05    0.16
   0  11   0    0.11    0.12
   0  11   0    0.17    0.10
   0  11   0    0.04    0.13
   0 -11  -1   25.26    1.45
   0  11   1   28.34    1.45
   0 -11   1   26.94    1.47
   0  11  -1   25.76    1.47
   0  11  -1   25.58    1.45
   0 -11  -1   24.31    1.45
   0 -11   1   26.51    1.45
   0  11   1   25.92    1.46
   0  11   1   25.94    1.44
   0  11  -1   26.61    1.45
   0  11   1   26.51    1.47
   0  11   1   27.16    1.45
   0  11   1   27.17    1.45
   0  11  -2    0.15    0.12
   0  11   2    0.16    0.16
   0 -11   2    0.22    0.17
   0 -11  -2    0.21    0.14
   0  11   2    0.10    0.18
   0  11   2    0.25    0.14
   0  11  -2   -0.02    0.16
   0  11   2   -0.19    0.10
   0  11   2    0.14    0.17
   0 -11  -2    0.32    0.12
   0 -11  -2    0.04    0.09
   0  11  -2    0.07    0.13
   0  11  -2    0.01    0.14
   0 -11   3   18.47    1.07
   0  11   3   18.25    1.08
   0  11   3   17.05    1.03
   0  11  -3   18.57    1.06
   0  11   3   17.86    1.07
   0  11  -3   19.02    1.04
   0 -11  -3   17.93    1.04
   0  11  -3   17.86    1.03
   0  11   3   18.76    1.06
   0 -11  -3   17.41    1.10
   0  11  -3   18.94    1.06
   0  11   3   19.75    1.06
   0  11   4   -0.10    0.18
   0  11   4   -0.47    0.19
   0  11   4    0.14    0.13
   0  11  -4   -0.08    0.14
   0  11   4   -0.15    0.17
   0  11  -4   -0.09    0.22
   0 -11  -4    0.07    0.18
   0  11   4   -0.21    0.20
   0 -11  -4   -0.07    0.12
   0  11  -4   -0.11    0.17
   0 -11  -4    0.15    0.15
   0 -11   4    0.13    0.18
   0 -11  -5    3.43    0.38
   0  11   5    3.64    0.42
   0  11  -5    3.95    0.39
   0 -11  -5    3.17    0.41
   0  11   5    4.12    0.40
   0 -11   5    3.07    0.33
   0  11   5    2.70    0.33
   0  11  -5    3.24    0.39
   0  11  -5    3.46    0.34
   0  11   5    2.98    0.34
   0  11  -5    4.17    0.47
   0  11   6    0.14    0.26
   0  11  -6   -0.08    0.22
   0  11   6    0.31    0.24
   0 -11   6    0.32    0.24
   0  11  -6    0.07    0.21
   0  11   6    0.13    0.24
   0  11  -6    0.02    0.18
   0  11  -6    0.00    0.23
   0 -11  -6    0.19    0.17
   0 -11  -6   -0.07    0.18
   0  11   6    0.00    0.23
   0 -11  -6   -0.17    0.20
   0 -11   7    2.10    0.29
   0  11   7    1.18    0.31
   0  11   7    1.45    0.31
   0  11   7    1.79    0.28
   0  11   7    1.82    0.33
   0  11  -7    1.57    0.31
   0 -11  -7    1.53    0.26
   0 -11  -7    1.40    0.24
   0  11  -7    1.06    0.31
   0  11  -7    1.15    0.30
   0 -11  -8    0.18    0.21
   0  11  -8   -0.15    0.30
   0  11  -8   -0.19    0.30
   0  11   8    0.17    0.30
   0  11   8   -0.19    0.28
   0 -11   8   -0.29    0.24
   0  11   8    0.18    0.29
   0 -11  -8    0.08    0.21
   0  11   8    0.06    0.25
   0  11  -8   -0.13    0.25
   0 -11   9    1.06    0.30
   0 -11  -9    1.06    0.24
   0  11   9    0.83    0.33
   0  11  -9    0.62    0.26
   0  11   9    1.13    0.33
   0 -11  -9    0.79    0.25
   0  11  -9    1.24    0.36
   0  11   9    0.74    0.35
   0  11  -9    0.83    0.56
   0  11   9    1.03    0.28
   0 -11 -10    0.32    0.24
   0  11  10   -0.15    0.32
   0  11  10    0.04    0.32
   0  11  10   -0.42    0.32
   0 -11  10    0.08    0.29
   0  11  10   -0.05    0.24
   0  11 -10   -0.04    0.35
   0  11 -10   -0.22    0.34
   0  11  11   -0.36    0.38
   0  11 -11    0.44    0.36
   0 -11  11    0.57    0.37
   0 -11 -11    0.33    0.24
   0  11 -11    0.20    0.35
   0  11  11    0.98    0.49
   0 -11 -12    0.22    0.43
   0  11 -12    0.24    0.33
   0  11 -12    0.11    0.33
   0  12   0   64.40    3.52
   0  12   0   64.18    3.50
   0  12   0   67.33    3.52
   0 -12   0   65.65    3.53
   0  12   0   65.39    3.53
   0  12   0   65.43    3.51
   0  12   0   65.99    3.54
   0 -12   0   65.65    3.53
   0  12   1    0.17    0.14
   0 -12  -1    0.03    0.13
   0 -12   1    0.00    0.16
   0  12  -1    0.17    0.14
   0  12   1   -0.03    0.15
   0  12  -1    0.07    0.17
   0  12   1    0.11    0.16
   0  12   1    0.19    0.11
   0 -12   1    0.04    0.14
   0  12   1    0.08    0.18
   0  12  -1   -0.10    0.13
   0  12   1    0.21    0.14
   0  12  -1   -0.03    0.12
   0  12  -2   43.09    2.34
   0  12  -2   47.19    2.35
   0 -12  -2   43.20    2.34
   0  12   2   38.76    2.33
   0  12  -2   43.91    2.36
   0  12   2   41.93    2.35
   0  12   2   44.60    2.35
   0  12   2   43.00    2.36
   0  12   2   42.44    2.36
   0 -12  -2   42.56    2.33
   0 -12   2   41.73    2.37
   0  12  -2   45.39    2.36
   0  12   3    0.00    0.17
   0  12  -3   -0.14    0.13
   0  12  -3    0.22    0.19
   0  12   3   -0.06    0.19
   0  12   3   -0.16    0.18
   0  12  -3   -0.10    0.17
   0  12   3   -0.08    0.19
   0 -12  -3    0.01    0.15
   0 -12  -3   -0.03    0.10
   0 -12   3   -0.02    0.18
   0  12   3   -0.15    0.11
   0  12  -3    0.12    0.16
   0  12   4   20.95    1.20
   0  12  -4   21.74    1.20
   0 -12  -4   18.96    1.20
   0  12   4   21.15    1.22
   0  12  -4   21.92    1.20
   0  12  -4   22.47    1.19
   0  12   4   17.50    1.16
   0  12   4   21.29    1.21
   0 -12   4   21.62    1.22
   0  12  -4   20.05    1.17
   0 -12  -4   20.87    1.18
   0  12  -5    0.12    0.20
   0 -12  -5    0.28    0.21
   0  12   5    0.21    0.25
   0  12   5    0.15    0.23
   0  12  -5    0.30    0.18
   0  12  -5   -0.21    0.21
   0 -12  -5    0.08    0.17
   0  12  -5    0.10    0.22
   0 -12   5   -0.16    0.22
   0 -12  -5   -0.48    0.17
   0  12   5    0.04    0.22
   0  12   5   -0.06    0.22
   0  12   6   10.03    0.74
   0 -12  -6   11.03    0.71
   0 -12   6    9.60    0.73
   0  12   6   10.15    0.72
   0  12   6   10.22    0.75
   0  12  -6   10.86    0.73
   0  12   6   10.49    0.75
   0  12  -6   10.66    0.73
   0 -12  -6   10.78    0.68
   0  12  -6   10.74    0.71
   0 -12  -7   -0.01    0.22
   0  12   7   -0.24    0.27
   0 -12  -7    0.08    0.21
   0  12  -7    0.07    0.27
   0  12  -7   -0.29    0.24
   0 -12   7    0.39    0.27
   0  12  -7   -0.13    0.28
   0  12   7    0.04    0.28
   0  12   7   -0.24    0.27
   0  12   7    0.31    0.26
   0 -12   8    1.35    0.31
   0  12   8    0.41    0.46
   0  12   8    0.92    0.29
   0  12   8    1.58    0.35
   0 -12  -8    1.44    0.26
   0  12  -8    1.19    0.35
   0  12   8    1.69    0.34
   0  12  -8    1.44    0.30
   0 -12  -9    0.05    0.30
   0  12   9   -0.55    0.31
   0  12  -9   -0.17    0.25
   0  12  -9   -0.11    0.33
   0 -12   9    0.05    0.30
   0  12   9   -0.50    0.30
   0  12   9   -0.06    0.30
   0  12   9    0.20    0.27
   0  12  -9    0.19    0.33
   0  12 -10    0.48    0.37
   0  12  10   -0.35    0.33
   0 -12 -10    0.20    0.24
   0  12  10    0.54    0.33
   0  12  10    0.35    0.26
   0  12 -10   -0.41    0.34
   0 -12  10    0.38    0.32
   0 -12  11   -0.28    0.30
   0  12  11    0.05    0.33
   0  12 -11    0.47    0.41
   0  12  11   -0.16    0.34
   0 -12 -11    0.17    0.24
   0  12  11   -0.52    0.35
   0  12 -11   -0.19    0.42
   0  13   0    0.07    0.16
   0 -13   0    0.07    0.16
   0  13   0    0.17    0.18
   0 -13   0    0.58    0.18
   0  13   0    0.13    0.13
   0  13   0    0.02    0.15
   0  13   1    0.23    0.15
   0  13   1    0.23    0.16
   0  13  -1    0.20    0.16
   0 -13  -1   -0.06    0.15
   0  13  -1    0.23    0.15
   0  13   1    0.32    0.16
   0  13  -1    0.30    0.19
   0  13   1    0.30    0.13
   0  13  -1    0.38    0.13
   0  13   1    0.37    0.19
   0 -13  -1    0.43    0.17
   0 -13   1    0.19    0.18
   0  13   1    0.18    0.16
   0  13   2   -0.15    0.12
   0  13  -2   -0.04    0.13
   0 -13   2    0.09    0.19
   0  13   2    0.05    0.16
   0  13  -2   -0.08    0.18
   0  13  -2    0.20    0.18
   0 -13  -2    0.08    0.13
   0  13   2    0.06    0.18
   0  13   2   -0.01    0.16
   0  13   2    0.10    0.20
   0  13  -2   -0.13    0.15
   0 -13  -2   -0.03    0.16
   0  13  -3    0.47    0.19
   0  13   3    0.43    0.22
   0  13   3    0.28    0.20
   0  13   3    0.33    0.19
   0  13  -3    0.82    0.22
   0  13   3    0.11    0.14
   0  13   3    0.44    0.20
   0  13  -3    0.47    0.20
   0 -13  -3    0.22    0.18
   0  13  -3    0.20    0.15
   0  13   4    0.40    0.22
   0  13  -4   -0.18    0.20
   0  13   4    0.31    0.22
   0  13   4    0.22    0.23
   0 -13  -4    0.01    0.17
   0  13   4   -0.08    0.20
   0  13  -4   -0.11    0.15
   0 -13   4   -0.27    0.21
   0  13  -4    0.11    0.20
   0  13  -4   -0.11    0.18
   0  13   5    0.51    0.25
   0  13   5    0.63    0.28
   0 -13  -5    0.49    0.20
   0  13   5    0.78    0.25
   0  13  -5    0.47    0.23
   0  13   5    1.09    0.27
   0  13  -5    0.54    0.20
   0  13  -5    0.85    0.24
   0  13  -5    0.50    0.24
   0 -13   5    0.60    0.25
   0 -13   6   -0.30    0.24
   0  13   6   -0.34    0.25
   0  13   6   -0.11    0.27
   0  13  -6   -0.03    0.24
   0  13  -6   -0.20    0.24
   0 -13  -6    0.46    0.21
   0  13  -6   -0.22    0.24
   0  13   6   -0.28    0.23
   0  13   6    0.10    0.26
   0  13   7    1.01    0.33
   0  13   7    1.32    0.33
   0  13   7    1.09    0.29
   0  13   7    1.25    0.31
   0 -13  -7    0.86    0.24
   0  13  -7    1.34    0.32
   0 -13   7    1.52    0.30
   0  13  -7    0.88    0.32
   0  13  -7    1.61    0.30
   0  13   8   -0.06    0.25
   0 -13  -8    0.09    0.23
   0  13  -8    0.11    0.27
   0  13   8    0.07    0.29
   0  13   8    0.08    0.31
   0  13  -8   -0.21    0.31
   0 -13   8   -0.45    0.27
   0  13   8    0.12    0.30
   0  13  -8    0.52    0.33
   0  13  -9    0.57    0.36
   0  13   9    0.15    0.31
   0 -13   9    0.55    0.31
   0  13  -9    0.38    0.27
   0  13   9    0.58    0.33
   0  13   9    0.69    0.28
   0  13  -9    0.87    0.36
   0  13   9    0.07    0.42
   0 -13  -9    0.28    0.24
   0  13 -10   -0.26    0.34
   0  13  10    0.22    0.37
   0 -13 -10    0.11    0.23
   0  13  10    0.67    0.35
   0  13 -10   -0.08    0.36
   0 -13  10    0.24    0.32
   0  13  10   -0.16    0.25
   0  13  10   -0.12    0.32
   0  13  11   -0.56    0.39
   0  13 -11    1.08    0.38
   0  13 -11    0.38    0.35
   0  13  11    0.78    0.35
   0 -13 -11    0.52    0.24
   0  13  11    0.76    0.37
   0 -13  11    0.06    0.33
   0 -14   0    2.25    0.25
   0 -14   0    1.76    0.25
   0  14   0    2.88    0.26
   0  14   0    2.49    0.24
   0  14   0    2.32    0.21
   0  14   0    2.20    0.28
   0  14   1   -0.06    0.16
   0 -14  -1   -0.11    0.17
   0  14  -1    0.16    0.16
   0  14  -1    0.17    0.20
   0  14   1    0.12    0.13
   0  14   1    0.09    0.20
   0  14   1    0.23    0.13
   0  14  -1    0.05    0.13
   0 -14  -1    0.06    0.15
   0  14   1   -0.13    0.16
   0 -14   1   -0.01    0.19
   0  14   1    0.29    0.18
   0  14  -1    0.06    0.17
   0  14  -2    6.64    0.46
   0  14   2    7.54    0.50
   0  14  -2    6.99    0.50
   0  14   2    6.54    0.50
   0 -14   2    6.23    0.54
   0 -14  -2    6.70    0.49
   0  14   2    6.84    0.48
   0  14  -2    6.67    0.52
   0  14  -2    7.39    0.51
   0  14   2    6.86    0.49
   0  14   2    7.19    0.53
   0  14   2    6.53    0.46
   0  14  -3   -0.21    0.14
   0  14   3    0.20    0.19
   0  14  -3   -0.10    0.20
   0 -14   3    0.11    0.22
   0  14   3   -0.09    0.20
   0 -14  -3    0.09    0.17
   0  14  -3   -0.26    0.19
   0  14   3   -0.15    0.21
   0  14   3    0.06    0.19
   0  14  -3    0.26    0.19
   0  14   4   12.43    0.78
   0 -14   4   12.94    0.82
   0  14   4   11.58    0.79
   0  14   4   11.84    0.80
   0  14  -4   11.59    0.78
   0  14  -4   12.82    0.77
   0 -14  -4   11.10    0.75
   0  14  -4   11.43    0.73
   0  14  -4   13.16    0.79
   0  14   5    0.18    0.23
   0  14   5   -0.24    0.25
   0  14   5    0.05    0.24
   0  14  -5   -0.06    0.24
   0 -14   5    0.25    0.25
   0 -14  -5   -0.16    0.18
   0  14  -5    0.06    0.23
   0  14   5   -0.04    0.26
   0  14  -5   -0.28    0.23
   0  14   6    5.26    0.52
   0  14  -6    5.48    0.52
   0 -14   6    4.47    0.45
   0  14   6    4.43    0.46
   0  14   6    5.72    0.54
   0  14  -6    5.21    0.54
   0  14  -6    5.15    0.53
   0 -14  -6    4.33    0.45
   0  14   6    4.65    0.45
   0  14  -7   -0.20    0.29
   0  14  -7    0.13    0.26
   0  14   7    0.38    0.30
   0  14   7    0.14    0.27
   0 -14  -7    0.32    0.23
   0 -14   7    0.04    0.28
   0  14   7    0.08    0.30
   0  14  -7    0.21    0.30
   0  14   8    1.28    0.31
   0 -14  -8    1.06    0.27
   0  14  -8    2.53    0.33
   0  14   8    1.99    0.61
   0  14   8    1.40    0.37
   0  14   8    1.14    0.35
   0  14  -8    2.27    0.38
   0 -14   8    1.97    0.34
   0  14  -8    1.89    0.38
   0  14  -9   -0.13    0.36
   0  14  -9    0.21    0.35
   0  14  -9    0.63    0.28
   0 -14   9   -0.40    0.29
   0  14   9   -0.10    0.27
   0  14   9   -0.01    0.31
   0  14   9    0.03    0.36
   0  14   9    0.11    0.32
   0 -14  -9   -0.18    0.23
   0 -14 -10    0.44    0.25
   0  14  10    1.82    0.41
   0 -14  10    1.32    0.35
   0  14 -10    1.01    0.43
   0  14  10    0.61    0.35
   0  14  10    1.11    0.30
   0  14  10    1.21    0.47
   0  15   0    0.19    0.13
   0  15   0   -0.03    0.18
   0  15   0    0.27    0.14
   0 -15   0    0.00    0.18
   0 -15   0    0.11    0.19
   0  15   0    0.21    0.21
   0  15   0    0.08    0.17
   0  15  -1   15.37    0.95
   0 -15  -1   16.90    0.98
   0  15  -1   16.80    1.00
   0  15   1   15.71    0.95
   0  15   1   17.12    0.98
   0  15  -1   18.39    0.97
   0 -15   1   16.95    1.00
   0  15   1   16.67    1.00
   0  15   1   17.85    0.98
   0  15  -1   16.59    0.98
   0 -15  -1   15.66    0.96
   0  15   1   15.30    0.93
   0 -15  -2   -0.02    0.13
   0  15   2   -0.07    0.15
   0  15   2    0.12    0.22
   0  15   2   -0.04    0.18
   0  15  -2   -0.02    0.19
   0  15  -2   -0.06    0.18
   0 -15  -2    0.19    0.19
   0  15   2   -0.06    0.18
   0  15  -2    0.17    0.14
   0 -15   2   -0.09    0.21
   0  15  -2   -0.10    0.21
   0  15   2    0.06    0.19
   0  15   3    8.47    0.57
   0  15   3    8.59    0.59
   0  15  -3    7.68    0.59
   0 -15  -3    7.75    0.57
   0 -15   3    8.69    0.64
   0  15  -3    8.74    0.61
   0  15   3    7.66    0.61
   0  15  -3    9.04    0.59
   0  15   3    7.67    0.57
   0  15   3    8.22    0.60
   0  15  -4    0.02    0.23
   0  15   4   -0.14    0.21
   0 -15  -4    0.00    0.20
   0  15   4    0.23    0.22
   0  15  -4   -0.41    0.22
   0  15   4    0.04    0.25
   0 -15   4   -0.23    0.24
   0  15   4   -0.04    0.24
   0  15  -4   -0.38    0.20
   0  15  -5    2.63    0.33
   0  15  -5    2.60    0.33
   0  15   5    3.17    0.34
   0  15   5    2.59    0.36
   0  15  -5    2.63    0.34
   0 -15  -5    2.36    0.30
   0  15   5    2.95    0.36
   0  15   5    2.54    0.33
   0 -15   5    3.11    0.36
   0 -15  -6    0.10    0.21
   0  15  -6    0.00    0.28
   0  15   6    0.12    0.28
   0  15   6   -0.13    0.27
   0  15   6   -0.17    0.26
   0  15  -6    0.08    0.27
   0  15   6   -0.37    0.25
   0  15  -6    0.36    0.27
   0  15  -7    0.59    0.31
   0 -15  -7    0.84    0.25
   0  15   7    0.44    0.30
   0  15   7    0.74    0.31
   0 -15   7    0.69    0.30
   0  15  -7    0.36    0.31
   0  15  -7    0.36    0.28
   0  15   8   -0.04    0.31
   0  15   8   -0.17    0.30
   0  15  -8   -0.10    0.32
   0  15   8    0.02    0.28
   0 -15   8    0.37    0.31
   0  15   8   -0.47    0.29
   0 -15  -8    0.12    0.23
   0  15  -8   -0.30    0.32
   0  15   9   -0.06    0.33
   0  15   9    0.19    0.29
   0  15   9   -0.16    0.31
   0  15  -9    0.23    0.34
   0  15  -9    0.37    0.28
   0  15   9    0.09    0.33
   0  15  -9    0.18    0.37
   0 -15  -9   -0.05    0.24
   0 -15   9    0.00    0.36
   0  15  10    0.30    0.33
   0  15  10   -0.18    0.33
   0  15  10    0.50    0.28
   0  15  10   -0.09    0.35
   0 -15  10    0.48    0.34
   0  15 -10    0.40    0.37
   0  15 -10    0.58    0.36
   0 -16   0    3.42    0.32
   0  16   0    3.11    0.34
   0 -16   0    3.73    0.32
   0  16   0    3.88    0.37
   0  16   0    3.12    0.32
   0  16   0    2.74    0.27
   0  16  -1   -0.24    0.18
   0  16   1   -0.25    0.18
   0  16   1   -0.10    0.11
   0 -16  -1    0.05    0.17
   0  16   1    0.03    0.22
   0 -16  -1   -0.11    0.19
   0  16  -1    0.14    0.23
   0  16   1   -0.12    0.18
   0  16   1    0.19    0.15
   0  16  -1    0.04    0.18
   0  16   2    3.94    0.38
   0  16   2    3.74    0.38
   0  16  -2    4.08    0.41
   0  16  -2    3.73    0.42
   0 -16  -2    3.86    0.40
   0  16   2    2.96    0.33
   0 -16   2    3.58    0.38
   0  16   2    4.58    0.41
   0  16  -2    4.28    0.45
   0  16   2    4.28    0.40
   0 -16  -2    4.08    0.32
   0  16  -3   -0.13    0.23
   0  16  -3    0.29    0.22
   0  16  -3   -0.14    0.21
   0  16   3    0.08    0.18
   0  16   3    0.08    0.21
   0  16   3   -0.07    0.23
   0  16   3   -0.18    0.19
   0 -16  -3    0.03    0.20
   0  16   3    0.03    0.21
   0 -16   3    0.21    0.25
   0  16  -4    3.71    0.43
   0  16   4    3.02    0.34
   0  16   4    2.99    0.34
   0  16  -4    3.36    0.36
   0 -16   4    3.31    0.39
   0  16   4    3.40    0.36
   0 -16  -4    2.97    0.33
   0  16  -4    3.61    0.37
   0  16   4    3.37    0.37
   0  16   5    0.37    0.27
   0  16  -5    0.31    0.27
   0  16  -5   -0.03    0.26
   0  16  -5   -0.02    0.26
   0  16   5    0.08    0.24
   0  16   5    0.05    0.27
   0 -16   5   -0.09    0.26
   0  16   5   -0.04    0.25
   0 -16  -5   -0.16    0.21
   0 -16  -6    2.13    0.29
   0  16   6    1.98    0.33
   0  16  -6    2.10    0.39
   0  16   6    1.55    0.32
   0  16  -6    2.09    0.34
   0  16  -6    1.42    0.33
   0  16   6    1.98    0.34
   0  16   6    1.42    0.36
   0 -16   6    2.14    0.35
   0  16  -7    0.24    0.31
   0  16   7   -0.16    0.29
   0  16   7    0.44    0.30
   0  16  -7    0.09    0.31
   0 -16   7   -0.39    0.28
   0  16   7    0.04    0.28
   0 -16  -7   -0.12    0.23
   0  16   7   -0.45    0.28
   0  16  -7    0.16    0.28
   0  16   8    0.28    0.30
   0  16   8    0.93    0.34
   0 -16   8    0.84    0.32
   0  16   8    0.49    0.32
   0  16   8    0.70    0.31
   0 -16  -8    0.48    0.24
   0  16  -8    0.35    0.35
   0  16  -8    0.48    0.34
   0  16  -8    0.43    0.28
   0  16   9   -0.08    0.29
   0  16  -9   -0.14    0.33
   0  16   9   -0.71    0.31
   0  16  -9    0.51    0.37
   0  16   9    0.73    0.35
   0  16  -9    0.30    0.29
   0 -16  -9   -0.06    0.23
   0 -16   9   -0.08    0.31
   0  17   0   -0.22    0.19
   0  17   0    0.03    0.20
   0 -17   0   -0.21    0.19
   0  17   0   -0.44    0.23
   0  17   1    0.51    0.22
   0 -17   1    0.19    0.24
   0  17  -1    0.19    0.25
   0  17   1    0.41    0.25
   0  17  -1    0.48    0.21
   0 -17  -1    0.43    0.18
   0  17  -1    0.28    0.22
   0 -17  -1    0.06    0.20
   0  17   1    0.39    0.21
   0  17   1    0.30    0.16
   0 -17  -2    0.29    0.14
   0  17   2   -0.18    0.24
   0 -17   2    0.01    0.24
   0  17   2    0.09    0.21
   0  17   2    0.20    0.21
   0 -17  -2    0.03    0.20
   0  17   2   -0.16    0.19
   0  17  -2   -0.19    0.24
   0  17   2    0.03    0.14
   0  17  -2   -0.22    0.22
   0  17  -2   -0.17    0.21
   0  17  -3    1.56    0.29
   0  17   3    1.50    0.27
   0  17  -3    2.32    0.32
   0 -17  -3    1.77    0.28
   0 -17   3    1.26    0.32
   0  17   3    1.31    0.26
   0  17   3    1.23    0.27
   0  17  -3    2.31    0.33
   0  17   3    1.57    0.29
   0  17  -4   -0.04    0.24
   0 -17   4    0.12    0.28
   0  17   4   -0.04    0.24
   0  17   4   -0.25    0.23
   0  17   4   -0.14    0.26
   0  17   4    0.06    0.21
   0 -17  -4    0.16    0.22
   0  17   4   -0.03    0.27
   0  17  -4    0.37    0.26
   0  17   5    0.14    0.27
   0  17   5    0.41    0.27
   0 -17  -5    0.15    0.23
   0 -17   5   -0.05    0.28
   0  17  -5    0.46    0.29
   0  17   5    0.02    0.27
   0  17  -5   -0.14    0.27
   0  17   5   -0.31    0.23
   0  17  -5   -0.09    0.27
   0 -17  -6   -0.13    0.23
   0  17   6    0.03    0.28
   0  17   6    0.10    0.32
   0  17  -6    0.28    0.29
   0  17  -6    0.05    0.28
   0  17   6   -0.06    0.28
   0  17   6    0.39    0.29
   0  17  -6    0.25    0.29
   0 -17   6    0.12    0.30
   0 -17   7    0.34    0.32
   0  17   7    0.19    0.30
   0  17  -7    0.35    0.33
   0  17   7    0.15    0.29
   0  17   7    0.29    0.28
   0  17  -7    0.69    0.30
   0 -17  -7    0.54    0.26
   0  17   7    0.41    0.31
   0  17  -7    0.13    0.32
   0  17  -8    0.07    0.48
   0 -17   8    0.06    0.37
   0  17   8    0.03    0.31
   0  17   8    0.32    0.37
   0  17  -8    0.13    0.34
   0  17  -8    0.54    0.28
   0  17   8    0.38    0.30
   0 -17  -8    0.54    0.25
   0  17   8    0.37    0.29
   0  17   9   -0.14    0.29
   0  17  -9    0.26    0.43
   0 -17  -9    0.08    0.23
   0  17   9   -0.07    0.38
   0  17   9   -0.28    0.32
   0  18   0    2.69    0.35
   0  18   0    2.48    0.31
   0  18   0    3.14    0.31
   0 -18   0    2.92    0.31
   0  18   1   -0.16    0.21
   0  18  -1    0.12    0.26
   0 -18  -1    0.08    0.22
   0  18   1   -0.13    0.14
   0  18  -1    0.20    0.21
   0 -18  -1   -0.04    0.17
   0 -18   1    0.43    0.24
   0  18   1    0.00    0.21
   0  18  -1    0.01    0.22
   0  18   1   -0.12    0.25
   0 -18  -2    4.42    0.45
   0  18   2    3.42    0.37
   0  18  -2    5.07    0.47
   0  18  -2    3.88    0.39
   0  18  -2    4.57    0.42
   0  18   2    4.17    0.44
   0  18   2    4.03    0.41
   0  18   2    4.62    0.47
   0 -18   2    4.42    0.42
   0  18   3   -0.04    0.16
   0  18  -3   -0.23    0.23
   0  18   3   -0.06    0.27
   0  18  -3   -0.02    0.25
   0 -18  -3    0.27    0.23
   0  18   3    0.07    0.23
   0  18   3   -0.30    0.19
   0  18  -3    0.06    0.24
   0  18   3    0.16    0.23
   0 -18   3    0.06    0.26
   0  18   4    3.87    0.44
   0  18  -4    5.10    0.52
   0  18  -4    5.00    0.53
   0  18   4    4.42    0.46
   0 -18  -4    3.91    0.39
   0  18   4    5.61    0.52
   0 -18   4    4.66    0.48
   0  18   4    4.64    0.42
   0  18   4    4.98    0.47
   0  18  -4    4.22    0.43
   0  18   5   -0.15    0.26
   0  18  -5    0.18    0.28
   0  18   5   -0.13    0.22
   0  18   5   -0.19    0.29
   0  18   5   -0.23    0.23
   0  18   5   -0.16    0.25
   0 -18   5    0.22    0.30
   0  18  -5    0.28    0.28
   0 -18  -5    0.01    0.23
   0  18  -5   -0.38    0.27
   0 -18  -6    1.12    0.28
   0  18   6    2.11    0.38
   0 -18   6    1.68    0.36
   0  18   6    2.04    0.30
   0  18   6    1.96    0.35
   0  18  -6    1.99    0.36
   0  18  -6    2.79    0.36
   0  18   6    1.60    0.34
   0  18  -6    3.00    0.37
   0  18   6    2.47    0.32
   0  18   7   -0.38    0.31
   0  18   7    0.12    0.29
   0  18   7   -0.11    0.30
   0  18  -7   -0.57    0.27
   0 -18  -7    0.00    0.23
   0  18  -7   -0.15    0.36
   0 -18   7   -0.49    0.37
   0  18   7   -0.08    0.26
   0 -18   8    1.36    0.37
   0  18  -8    1.36    0.42
   0  18  -8    0.90    0.36
   0  18  -8    0.94    0.30
   0  18   8    0.57    0.41
   0  18   8    0.06    0.34
   0  18   8    1.27    0.34
   0 -18  -8    1.14    0.27
   0  19   0    0.25    0.24
   0 -19   0   -0.02    0.20
   0  19   0    0.11    0.22
   0  19   0   -0.17    0.26
   0  19   1    5.14    0.51
   0  19  -1    6.41    0.56
   0 -19   1    4.64    0.53
   0  19  -1    6.00    0.52
   0  19  -1    6.15    0.51
   0  19   1    6.47    0.52
   0  19   1    5.35    0.55
   0  19  -2   -0.36    0.23
   0  19   2   -0.01    0.23
   0 -19   2    0.23    0.27
   0  19   2   -0.16    0.23
   0  19  -2    0.05    0.26
   0 -19  -2    0.18    0.23
   0  19   2    0.10    0.17
   0  19  -2   -0.08    0.24
   0  19   2   -0.36    0.26
   0  19  -3    5.49    0.52
   0  19   3    4.96    0.48
   0  19  -3    5.17    0.54
   0  19   3    4.01    0.45
   0  19  -3    6.07    0.52
   0 -19   3    4.17    0.52
   0  19   3    4.70    0.44
   0 -19  -3    4.34    0.48
   0  19   3    5.92    0.53
   0  19   4    0.57    0.26
   0  19   4    0.27    0.27
   0  19  -4    0.26    0.27
   0  19  -4    0.23    0.28
   0 -19   4   -0.37    0.28
   0  19   4    0.12    0.21
   0  19   4    0.06    0.29
   0  19  -4    0.46    0.28
   0 -19  -4    0.02    0.23
   0  19  -5    1.12    0.32
   0 -19   5    1.16    0.35
   0  19   5    1.08    0.32
   0  19   5    1.24    0.27
   0  19  -5    1.17    0.31
   0  19   5    1.84    0.32
   0  19  -5    0.71    0.31
   0  19   5    0.99    0.28
   0 -19  -5    0.90    0.27
   0  19   5    1.99    0.35
   0 -19  -6   -0.11    0.24
   0  19  -6   -0.31    0.29
   0  19   6   -0.50    0.25
   0  19   6    0.20    0.29
   0  19  -6    0.05    0.31
   0  19   6    0.33    0.32
   0  19   6    0.02    0.24
   0  19  -6   -0.08    0.29
   0 -19   6   -0.15    0.31
   0  19   6   -0.24    0.24
   0 -19  -7    0.08    0.23
   0  19   7    0.20    0.32
   0 -19   7    0.58    0.33
   0  19  -7   -0.35    0.31
   0  19  -7    0.43    0.34
   0  19   7   -0.09    0.26
   0  19   7   -0.06    0.30
   0  19   7    0.21    0.30
   0  19   7   -0.04    0.24
   0  20   0    1.56    0.27
   0  20   0    1.44    0.32
   0  20   0    1.72    0.29
   0  20   1    0.02    0.27
   0  20   1    0.23    0.24
   0  20  -1   -0.20    0.26
   0 -20   1    0.06    0.24
   0  20  -1    0.07    0.24
   0  20  -1    0.33    0.25
   0  20   1    0.13    0.24
   0 -20  -2    1.65    0.29
   0  20  -2    1.31    0.28
   0  20   2    1.91    0.33
   0  20  -2    1.11    0.30
   0  20  -2    1.07    0.29
   0  20   2    1.48    0.29
   0  20   2    1.67    0.29
   0  20   3    0.68    0.30
   0  20  -3   -0.50    0.26
   0 -20   3   -0.24    0.29
   0  20  -3   -0.03    0.25
   0  20  -3    0.09    0.26
   0  20   3    0.26    0.26
   0  20   3    0.08    0.24
   0 -20  -3   -0.17    0.23
   0  20   4    0.44    0.22
   0  20   4    0.70    0.29
   0 -20  -4    0.99    0.26
   0  20   4    1.13    0.28
   0  20  -4    0.97    0.49
   0  20  -4    0.59    0.30
   0 -20   4    0.86    0.34
   0  20   4    0.98    0.32
   0  20  -5   -0.13    0.29
   0  20   5   -0.32    0.37
   0  20   5    0.07    0.23
   0  20   5   -0.41    0.46
   0  20  -5   -0.45    0.27
   0 -20   5    0.22    0.31
   0  20  -6    0.88    0.45
   0 -20  -6    0.74    0.25
   0  20   6    0.19    0.31
   0  20   6   -0.03    0.26
   0  20  -6    0.40    0.37
   0 -20   6    0.86    0.33
   0  20  -6    0.80    0.30
   0  20   6    0.27    0.30
   0  20   6    0.55    0.32
   0  21   0    0.11    0.26
   0  21   0    0.23    0.27
   0  21   0   -0.25    0.32
   0  21   1    1.93    0.36
   0  21   1    1.61    0.32
   0  21  -2    0.37    0.37
   0 -21   2   -0.01    0.26
   0  21   2   -0.01    0.36
   0  21  -2   -0.04    0.31
   0  21   3    0.29    0.30
   0  21  -3   -0.15    0.25
   0  21  -3   -0.03    0.27
   0 -21  -3    0.04    0.26
   0  21   3   -0.07    0.25
   0  21   3    0.00    0.26
   0  21  -3    0.62    0.30
   0 -21   3    0.53    0.30
   0  21  -4    0.08    0.28
   0 -21  -4   -0.10    0.24
   0 -21   4    0.34    0.31
   0  21   4    0.35    0.28
   0  21   4   -0.15    0.29
   0  21  -4   -0.05    0.29
   0  21  -4    0.20    0.26
   0  21   4    0.06    0.25
   0  21   5    0.01    0.26
   0  21   5   -0.16    0.39
   0 -21  -5   -0.05    0.27
   0  21   5    0.17    0.52
   0 -21   5   -0.51    0.31
   0  21  -5   -0.23    0.29
   0  22   0    2.57    0.34
   0  22   0    2.52    0.33
   0  22   0    2.68    0.37
   0  22  -1    0.07    0.25
   0  22   1    0.40    0.26
   0  22   1   -0.17    0.28
   0  22  -1   -0.37    0.27
   0  22  -1    0.06    0.26
   0  22   1   -0.01    0.24
   0  22   2    2.04    0.33
   0  22   2    1.72    0.40
   0  22  -2    1.76    0.38
   0  22   2    1.26    0.31
   0  22  -2    1.83    0.35
   0  22  -2    1.95    0.37
   0 -22   3    0.59    0.32
   1   0   1   -0.11    0.03
   1   0   1   -0.11    0.02
  -1   0   1   -0.02    0.04
   1   0  -1   -0.10    0.03
  -1   0   1   -0.04    0.03
  -1   0  -1   -0.13    0.03
  -1   0  -1   -0.10    0.03
  -1   0   1   -0.04    0.04
  -1   0   1    0.01    0.03
  -1   0  -1   -0.03    0.03
  -1   0   1    0.04    0.03
  -1   0  -1   -0.13    0.02
   1   0   1   -0.03    0.03
   1   0   1   -0.13    0.02
   1   0   2   -0.02    0.06
  -1   0  -2    0.11    0.07
   1   0  -2    0.18    0.07
  -1   0  -2    0.09    0.05
   1   0  -2    0.03    0.08
   1   0   2    0.04    0.08
  -1   0   2    0.05    0.07
   1   0  -2    0.19    0.10
  -1   0  -2    0.34    0.08
   1   0   2   -0.04    0.06
   1   0   2    0.06    0.05
  -1   0   2    0.09    0.06
  -1   0   2    0.00    0.07
  -1   0   2    0.08    0.09
  -1   0  -2   -0.04    0.06
   1   0  -2    0.01    0.06
   1   0  -2    0.02    0.05
  -1   0   2    0.18    0.08
  -1   0  -2    0.20    0.08
   1   0  -2   -0.01    0.06
   1   0  -2    0.16    0.10
  -1   0   2    0.09    0.08
  -1   0  -2    0.14    0.06
  -1   0   3    0.03    0.09
   1   0  -3    0.03    0.09
  -1   0   3    0.00    0.07
  -1   0   3   -0.13    0.08
   1   0   3   -0.10    0.07
   1   0  -3   -0.08    0.08
  -1   0  -3    0.05    0.04
  -1   0  -3    0.03    0.09
  -1   0  -3    0.00    0.08
   1   0   3    0.07    0.09
   1   0   3    0.07    0.09
  -1   0   3    0.17    0.09
  -1   0   3   -0.02    0.06
   1   0   3   -0.04    0.06
   1   0   3   -0.11    0.07
   1   0  -3   -0.12    0.07
   1   0  -3    0.08    0.10
   1   0   3    0.00    0.05
  -1   0  -3   -0.01    0.07
   1   0  -4    0.08    0.11
  -1   0   4   -0.13    0.11
   1   0   4    0.11    0.07
   1   0   4   -0.13    0.11
  -1   0  -4    0.28    0.11
   1   0   4    0.03    0.12
  -1   0   4    0.01    0.11
   1   0   4    0.03    0.09
  -1   0  -4    0.09    0.05
   1   0  -4    0.05    0.11
   1   0  -4    0.16    0.08
   1   0   4    0.05    0.10
  -1   0   4    0.14    0.12
  -1   0  -4    0.04    0.11
  -1   0   4    0.09    0.09
   1   0  -4    0.05    0.12
  -1   0   5   -0.08    0.13
   1   0   5   -0.03    0.11
   1   0  -5   -0.05    0.10
  -1   0  -5   -0.07    0.13
  -1   0   5    0.04    0.14
   1   0   5   -0.21    0.14
   1   0  -5    0.02    0.14
  -1   0  -5    0.07    0.07
  -1   0   5    0.02    0.14
   1   0   5   -0.03    0.25
  -1   0  -5    0.02    0.11
   1   0  -5    0.11    0.15
  -1   0   5    0.01    0.10
   1   0   5    0.07    0.09
  -1   0  -5   -0.04    0.14
  -1   0  -6    0.22    0.18
   1   0  -6   -0.06    0.18
   1   0   6    0.10    0.17
  -1   0   6    0.10    0.15
  -1   0   6    0.32    0.17
   1   0  -6    0.09    0.12
   1   0   6    0.05    0.16
  -1   0   6    0.20    0.16
   1   0   6    0.18    0.14
   1   0  -6   -0.05    0.17
  -1   0  -6   -0.12    0.16
   1   0   6   -0.13    0.17
  -1   0  -6    0.27    0.09
  -1   0   6   -0.10    0.12
  -1   0  -7    0.29    0.11
  -1   0  -7   -0.23    0.20
  -1   0   7    0.35    0.21
  -1   0   7    0.21    0.20
   1   0  -7    0.13    0.14
   1   0   7    0.49    0.22
   1   0   7   -0.11    0.17
   1   0   7    0.06    0.19
   1   0   7   -0.24    0.20
   1   0  -7   -0.01    0.20
   1   0  -7   -0.02    0.22
  -1   0   7    0.16    0.20
  -1   0   7    0.10    0.15
  -1   0  -7   -0.01    0.19
   1   0   8   -0.25    0.23
   1   0   8    0.33    0.21
  -1   0  -8   -0.01    0.20
  -1   0   8   -0.08    0.22
  -1   0   8    0.27    0.19
  -1   0   8    0.28    0.22
   1   0   8    0.25    0.20
   1   0  -8    0.09    0.15
   1   0   8    0.09    0.23
  -1   0   8    0.02    0.21
  -1   0  -8    0.02    0.24
   1   0  -8    0.22    0.26
   1   0  -8    0.25    0.22
  -1   0   9    0.19    0.25
   1   0  -9    0.28    0.23
  -1   0   9    0.02    0.25
  -1   0  -9    0.14    0.28
   1   0   9    0.16    0.26
  -1   0   9   -0.18    0.20
  -1   0   9   -0.19    0.23
   1   0  -9   -0.12    0.15
   1   0   9   -0.21    0.22
   1   0   9   -0.28    0.21
   1   0   9    0.40    0.26
   1   0  -9    0.12    0.28
  -1   0  -9   -0.20    0.21
   1   0  10    0.37    0.24
   1   0  10    0.04    0.29
  -1   0  10    0.11    0.23
  -1   0  10    0.29    0.28
  -1   0  10    0.43    0.27
  -1   0 -10    0.13    0.23
   1   0 -10    0.02    0.24
   1   0 -10    0.10    0.17
  -1   0  10    0.13    0.27
  -1   0 -10    0.17    0.31
   1   0  10   -0.07    0.29
   1   0 -11    0.21    0.32
  -1   0 -11   -0.03    0.23
   1   0 -11   -0.38    0.25
   1   0  11    0.23    0.30
  -1   0 -11   -0.31    0.31
  -1   0  11    0.12    0.24
  -1   0  11    0.18    0.28
  -1   0  11    0.03    0.29
   1   0  11    0.42    0.30
   1   0  11    0.04    0.25
  -1   0  12    0.10    0.24
   1   0 -12   -0.01    0.32
   1   0  12    0.22    0.31
   1   0 -12   -0.07    0.25
  -1   0  12   -0.36    0.30
   1   0  12    0.42    0.26
   1   0  12    0.26    0.30
  -1   0  12    0.10    0.29
  -1   0 -12    0.07    0.34
  -1   0 -12   -0.18    0.23
   1   0  13   -0.41    0.30
  -1   0  13   -0.10    0.30
   1   0  13    0.69    0.26
   1   0 -13   -0.09    0.24
   1   0 -13    0.07    0.34
  -1   0 -13    0.04    0.22
  -1   0  13    0.24    0.24
   1   0  13   -0.61    0.28
  -1   0 -13   -0.07    0.24
  -1   0  13    0.40    0.30
  -1   0 -13   -0.36    0.33
   1   1   0   -0.01    0.01
   1  -1   0    0.00    0.01
  -1   1  -1    2.68    0.16
   1  -1  -1    2.96    0.17
   1   1   1    2.58    0.17
  -1  -1   1    2.72    0.17
   1   1   1    2.59    0.16
   1   1   1    2.71    0.16
  -1   1  -1    2.64    0.16
   1   1   1    2.69    0.16
  -1  -1   1    2.54    0.15
  -1  -1   1    2.78    0.15
   1   1   1    2.76    0.16
   1  -1  -1    2.57    0.17
  -1  -1   1    2.73    0.17
   1   1   1    2.95    0.17
  -1  -1   1    2.96    0.16
  -1   1  -1    2.78    0.17
   1   1   1    2.70    0.16
  -1  -1   1    2.71    0.16
   1   1   1    3.40    0.18
  -1   1   1    2.79    0.16
   1  -1   1    2.78    0.16
   1   1  -1    2.84    0.17
  -1  -1  -1    2.88    0.17
   1   1  -1    2.90    0.18
   1   1  -1    2.60    0.16
   1  -1   1    2.76    0.16
   1   1  -1    2.84    0.17
   1   1  -1    2.65    0.16
  -1   1   1    2.92    0.17
  -1  -1  -1    2.67    0.16
   1  -1   1    2.87    0.17
   1  -1   1    2.94    0.16
  -1  -1  -1    2.61    0.16
  -1  -1  -1    2.40    0.16
   1  -1   1    2.70    0.16
  -1   1   1    3.14    0.16
   1  -1   1    2.91    0.16
  -1   1   1    3.23    0.18
  -1  -1  -1    2.36    0.16
   1   1  -1    2.57    0.17
  -1  -1  -1    2.95    0.17
  -1  -1  -1    2.72    0.17
   1   1   2   31.79    1.90
   1   1   2   33.41    1.91
  -1   1  -2   35.01    1.87
  -1  -1   2   31.29    1.87
   1   1   2   30.38    1.90
   1   1   2   32.57    1.89
   1  -1  -2   37.92    1.90
   1   1   2   31.27    1.90
  -1  -1   2   30.99    1.87
   1   1   2   32.43    1.91
   1  -1  -2   40.24    1.92
   1  -1  -2   37.89    1.91
  -1  -1   2   31.54    1.87
  -1  -1   2   32.91    1.87
  -1   1  -2   37.35    1.86
  -1   1  -2   37.12    1.87
   1   1   2   34.61    1.91
  -1   1  -2   37.30    1.87
  -1   1  -2   37.01    1.87
  -1   1  -2   38.29    1.87
   1  -1  -2   39.02    1.91
  -1  -1   2   31.60    1.87
   1  -1  -2   38.60    1.90
   1  -1  -2   36.98    1.91
  -1   1  -2   38.55    1.87
  -1  -1   2   32.22    1.87
   1  -1  -2   38.80    1.91
  -1  -1   2   31.71    1.88
   1   1  -2   38.59    1.91
   1   1  -2   38.58    1.90
   1  -1   2   32.04    1.90
  -1  -1  -2   37.90    1.86
   1  -1   2   33.04    1.90
  -1   1   2   32.57    1.86
  -1  -1  -2   37.41    1.87
  -1   1   2   32.51    1.87
  -1   1   2   32.58    1.87
  -1   1   2   31.32    1.87
  -1  -1  -2   36.38    1.86
   1  -1   2   33.35    1.90
  -1  -1  -2   38.31    1.87
  -1   1   2   33.12    1.87
  -1   1   2   31.95    1.87
  -1  -1  -2   38.43    1.87
  -1  -1  -2   39.03    1.87
   1  -1   2   34.02    1.90
   1   1  -2   37.65    1.91
  -1  -1  -2   36.83    1.86
   1  -1   2   30.94    1.89
   1   1  -2   38.15    1.92
   1   1  -2   38.24    1.91
   1   1  -2   38.95    1.91
   1  -1  -3   56.02    2.88
   1   1   3   54.94    2.88
  -1   1  -3   53.37    2.86
  -1   1  -3   54.19    2.87
   1   1   3   52.65    2.87
  -1  -1   3   53.65    2.87
  -1  -1   3   52.97    2.87
   1  -1  -3   52.51    2.86
   1   1   3   52.33    2.86
   1  -1  -3   52.99    2.87
   1  -1  -3   53.90    2.87
  -1  -1   3   50.46    2.87
   1   1   3   51.69    2.86
   1   1   3   55.93    2.88
  -1  -1   3   54.45    2.87
  -1   1  -3   52.87    2.87
   1  -1  -3   53.52    2.86
  -1  -1   3   53.00    2.88
   1  -1   3   51.31    2.85
  -1   1   3   55.32    2.87
   1   1  -3   53.81    2.87
  -1   1   3   55.76    2.87
  -1  -1  -3   53.68    2.88
  -1  -1  -3   54.54    2.87
  -1   1   3   53.09    2.88
   1   1  -3   53.95    2.88
   1  -1   3   53.81    2.87
  -1   1   3   53.43    2.86
   1  -1   3   54.02    2.87
  -1  -1  -3   54.90    2.86
   1  -1   3   53.98    2.87
  -1   1   3   51.19    2.87
   1   1  -3   53.33    2.87
   1   1  -3   53.31    2.88
   1   1   4   25.16    1.42
   1   1   4   26.57    1.45
  -1   1  -4   27.22    1.47
   1   1   4   26.23    1.45
  -1  -1   4   26.92    1.49
  -1  -1   4   26.23    1.49
   1  -1  -4   26.62    1.42
   1  -1  -4   28.10    1.44
   1   1   4   24.92    1.41
   1  -1  -4   27.24    1.45
   1   1   4   27.06    1.45
  -1   1  -4   29.05    1.50
  -1   1  -4   28.01    1.50
  -1   1  -4   29.52    1.50
  -1  -1   4   26.31    1.49
  -1   1   4   26.42    1.50
  -1  -1  -4   28.40    1.49
  -1   1   4   25.70    1.50
   1  -1   4   25.87    1.44
  -1  -1  -4   27.72    1.49
  -1  -1  -4   28.86    1.50
  -1  -1  -4   27.81    1.47
   1  -1   4   25.47    1.42
   1  -1   4   26.09    1.44
   1   1  -4   28.79    1.45
   1  -1   4   25.04    1.44
   1  -1   4   24.19    1.43
  -1   1   4   25.85    1.48
  -1   1   4   25.86    1.50
   1   1  -4   27.40    1.45
   1   1   5    9.93    0.59
  -1  -1   5   10.37    0.62
  -1   1  -5    9.84    0.66
   1  -1  -5    9.98    0.63
   1   1   5   10.54    0.63
   1   1   5   10.08    0.63
  -1   1  -5   10.33    0.61
   1  -1  -5    9.84    0.58
  -1  -1   5   10.08    0.60
   1  -1  -5    9.90    0.61
   1   1   5   10.71    0.63
  -1  -1   5   10.37    0.61
   1   1   5    9.71    0.57
  -1   1  -5   10.87    0.62
  -1   1  -5    9.56    0.57
   1  -1   5   10.07    0.62
   1  -1   5    9.76    0.62
   1   1  -5   10.41    0.59
  -1  -1  -5   10.03    0.60
   1   1  -5   10.35    0.64
   1  -1   5    9.84    0.58
  -1  -1  -5    9.77    0.56
  -1   1   5   10.07    0.63
  -1   1   5   10.31    0.59
  -1   1   5   10.16    0.63
  -1   1   5   10.10    0.62
  -1  -1  -5   10.20    0.63
   1   1  -5   10.68    0.64
   1   1   6   16.90    0.99
   1  -1  -6   16.80    0.97
   1   1   6   17.41    0.99
  -1  -1   6   18.06    0.97
  -1   1  -6   15.74    0.96
  -1   1  -6   16.41    0.97
   1   1   6   16.87    0.99
  -1  -1   6   15.90    0.97
  -1   1  -6   16.94    0.98
   1  -1  -6   16.94    0.94
  -1  -1   6   17.72    0.97
   1  -1  -6   17.36    0.99
   1   1   6   16.55    0.95
  -1  -1   6   16.59    0.95
  -1   1   6   17.22    0.99
  -1  -1  -6   17.00    0.95
   1   1  -6   16.08    0.98
  -1   1   6   15.72    0.94
   1   1  -6   16.92    0.94
  -1  -1  -6   16.67    0.98
   1   1  -6   17.28    1.00
   1  -1   6   15.82    0.97
  -1   1   6   16.37    0.97
   1  -1   6   16.67    0.98
   1  -1   6   16.55    0.96
  -1  -1  -6   16.21    0.91
   1   1   7    1.46    0.26
  -1  -1   7    1.56    0.24
   1   1   7    1.67    0.21
  -1  -1   7    1.56    0.21
   1   1   7    1.51    0.24
   1   1   7    1.14    0.23
   1  -1  -7    0.82    0.21
  -1  -1   7    1.45    0.23
   1  -1  -7    0.66    0.24
   1  -1  -7    0.92    0.19
  -1  -1   7    1.37    0.23
  -1   1  -7    1.12    0.23
  -1   1  -7    1.25    0.25
  -1   1  -7    1.13    0.14
   1  -1   7    1.29    0.24
  -1   1   7    1.27    0.24
   1  -1   7    1.22    0.25
   1  -1   7    1.38    0.21
  -1  -1  -7    0.78    0.20
  -1  -1  -7    1.07    0.24
   1   1  -7    1.26    0.17
  -1  -1  -7    0.79    0.13
   1   1  -7    0.91    0.25
  -1   1   7    1.37    0.24
  -1   1   7    1.42    0.19
   1   1  -7    0.84    0.24
  -1   1   7    1.66    0.26
  -1  -1   8    6.04    0.52
   1  -1  -8    6.62    0.58
   1   1   8    6.87    0.53
   1  -1  -8    5.36    0.50
   1  -1  -8    6.20    0.43
  -1  -1   8    5.63    0.50
  -1  -1   8    6.10    0.48
   1   1   8    5.92    0.49
  -1  -1   8    6.82    0.51
   1   1   8    5.78    0.52
   1   1   8    6.83    0.54
  -1   1  -8    6.60    0.50
  -1   1  -8    6.18    0.56
   1  -1   8    6.26    0.50
  -1   1   8    7.13    0.48
   1  -1   8    6.57    0.54
  -1   1   8    5.97    0.54
  -1  -1  -8    6.23    0.48
   1   1  -8    6.83    0.52
   1   1  -8    6.63    0.43
  -1   1   8    4.77    0.52
  -1   1   8    6.16    0.53
   1  -1   8    5.36    0.51
   1  -1   8    5.81    0.53
   1   1  -8    5.69    0.57
  -1  -1  -8    5.92    0.56
   1  -1  -9    0.28    0.28
   1   1   9    0.26    0.27
   1   1   9    0.54    0.23
   1  -1  -9    0.06    0.16
  -1   1  -9    0.48    0.30
   1   1   9    0.54    0.27
  -1  -1   9    0.14    0.24
  -1   1  -9    0.35    0.24
  -1  -1   9    0.34    0.26
   1   1   9    0.59    0.24
   1  -1  -9    0.18    0.23
  -1  -1   9    0.12    0.22
  -1  -1   9    0.35    0.24
  -1  -1  -9    0.05    0.20
   1  -1   9    0.47    0.29
   1   1  -9    0.53    0.25
  -1  -1  -9    0.35    0.28
   1   1  -9    0.26    0.17
  -1   1   9    0.47    0.21
  -1   1   9    0.58    0.27
   1  -1   9    0.47    0.23
  -1   1   9    0.06    0.24
   1   1  -9    0.05    0.28
  -1   1   9    0.13    0.25
   1  -1   9    0.16    0.27
   1  -1 -10    1.52    0.34
   1  -1 -10    1.60    0.28
  -1   1 -10    1.48    0.27
   1   1  10    1.29    0.35
  -1  -1  10    0.99    0.30
  -1   1 -10    1.35    0.34
  -1  -1  10    1.23    0.26
   1  -1 -10    1.02    0.19
  -1  -1  10    1.23    0.30
   1   1  10    1.22    0.31
   1   1  10    1.17    0.27
   1   1  10    0.87    0.31
  -1   1  10    0.82    0.30
   1  -1  10    1.58    0.33
  -1   1  10    1.82    0.57
   1   1 -10    1.34    0.35
  -1   1  10    1.37    0.32
   1  -1  10    1.24    0.28
  -1  -1 -10    1.20    0.25
  -1  -1 -10    1.54    0.34
   1   1 -10    1.58    0.20
   1   1 -10    1.37    0.28
   1  -1  10    1.12    0.31
   1   1  11    0.57    0.26
  -1   1 -11    0.17    0.24
   1   1  11    0.14    0.30
   1   1  11    0.03    0.31
  -1  -1  11    0.30    0.25
  -1  -1  11    0.16    0.28
  -1   1 -11    0.20    0.33
   1  -1 -11    0.26    0.32
  -1  -1  11    0.01    0.29
   1  -1 -11   -0.21    0.24
   1  -1  11    0.28    0.26
  -1  -1 -11    0.45    0.24
   1  -1  11    0.54    0.29
   1   1 -11    0.37    0.26
  -1   1  11    0.48    0.24
  -1   1  11    0.40    0.30
  -1   1  11    0.82    0.32
   1  -1  11   -0.03    0.30
  -1  -1 -11   -0.03    0.32
   1   1 -11    0.54    0.34
   1  -1 -12    0.43    0.26
  -1   1 -12    0.24    0.27
  -1  -1  12    0.13    0.30
   1   1  12    0.67    0.26
  -1  -1  12    0.33    0.25
  -1   1 -12   -0.07    0.38
  -1  -1  12    0.18    0.42
   1   1  12    0.41    0.32
   1   1  12    0.43    0.31
   1  -1 -12   -0.17    0.33
  -1   1  12    0.46    0.30
  -1   1  12    0.57    0.25
   1  -1  12    0.87    0.43
  -1   1  12    0.47    0.32
  -1  -1 -12    0.58    0.24
   1   1 -12    1.14    0.37
   1  -1  12   -0.30    0.29
   1   1 -12    0.65    0.26
  -1  -1 -12    0.72    0.35
  -1  -1 -12    0.70    0.24
  -1   1 -13   -0.57    0.32
   1   1  13    0.06    0.29
   1   1  13    0.30    0.32
  -1  -1  13    0.48    0.25
  -1  -1  13    0.52    0.30
   1  -1 -13    0.01    0.23
   1   1  13    0.58    0.30
   1  -1 -13    0.12    0.57
  -1   1 -13   -0.11    0.23
  -1  -1  13   -0.63    0.26
  -1  -1 -13    0.28    0.23
   1   1 -13   -0.06    0.33
   1  -1  13    0.41    0.32
   1  -1  13    0.09    0.25
   1   1 -13   -0.28    0.24
  -1  -1 -13    0.78    0.24
  -1   1  13   -0.08    0.29
  -1   1  13    0.30    0.32
  -1  -1 -13    0.26    0.34
   1  -1  13    0.35    0.30
  -1  -2   0    4.69    0.26
  -1  -2   0    4.43    0.26
  -1   2   0    4.35    0.26
   1   2   0    4.38    0.26
   1  -2   0    4.22    0.25
   1  -2   0    4.54    0.26
  -1   2   0    4.72    0.26
   1   2   0    3.84    0.25
   1   2   0    3.67    0.25
  -1  -2   0    4.08    0.26
   1   2   0    3.96    0.25
  -1   2   0    4.48    0.26
   1  -2   0    4.36    0.25
   1  -2   0    4.16    0.25
   1   2   0    4.07    0.25
  -1  -2   0    4.37    0.27
  -1  -2   0    4.11    0.26
   1   2   0    3.98    0.25
   1  -2   0    4.62    0.25
  -1   2  -1   19.22    1.07
  -1   2  -1   21.28    1.07
  -1   2  -1   19.12    1.07
  -1  -2   1   19.96    1.07
   1  -2  -1   20.74    1.07
   1   2   1   19.88    1.07
  -1  -2   1   19.88    1.07
  -1   2  -1   19.52    1.07
  -1   2  -1   19.15    1.06
   1  -2  -1   20.57    1.07
  -1  -2   1   19.55    1.07
  -1  -2   1   19.03    1.07
  -1   2  -1   19.99    1.07
   1  -2  -1   18.97    1.07
   1   2   1   20.62    1.08
   1   2   1   18.15    1.06
  -1   2  -1   19.85    1.06
   1   2   1   20.88    1.07
  -1   2  -1   20.42    1.06
   1  -2  -1   19.50    1.07
   1  -2  -1   20.68    1.07
   1   2   1   18.49    1.06
   1   2   1   18.48    1.07
   1   2  -1   18.44    1.07
  -1  -2  -1   18.78    1.07
  -1   2   1   19.22    1.07
   1   2  -1   19.97    1.07
   1  -2   1   20.04    1.06
   1   2  -1   18.37    1.07
   1  -2   1   21.37    1.07
  -1   2   1   21.29    1.07
   1  -2   1   19.86    1.06
   1  -2   1   20.03    1.06
  -1  -2  -1   18.74    1.07
   1   2  -1   19.14    1.07
  -1   2   1   20.13    1.07
  -1  -2  -1   20.49    1.07
  -1   2   1   19.42    1.07
  -1   2   1   21.00    1.07
   1  -2   1   19.45    1.07
  -1  -2  -1   19.70    1.07
   1   2  -1   19.98    1.07
   1  -2   1   20.42    1.06
   1  -2   1   20.26    1.07
  -1  -2  -1   18.34    1.06
  -1  -2  -1   20.13    1.08
  -1   2   1   19.91    1.07
  -1  -2  -1   20.34    1.08
   1  -2   1   19.81    1.07
   1  -2  -2   12.61    0.71
  -1   2  -2   12.83    0.70
  -1  -2   2   12.21    0.69
   1   2   2   12.48    0.71
   1  -2  -2   12.28    0.71
   1   2   2   12.74    0.72
  -1   2  -2   13.10    0.70
   1   2   2   12.99    0.70
   1   2   2   12.33    0.70
  -1  -2   2   12.87    0.72
   1  -2  -2   13.67    0.72
   1   2   2   12.79    0.70
  -1   2  -2   12.93    0.69
  -1  -2   2   12.68    0.70
  -1  -2   2   12.73    0.70
   1  -2  -2   12.86    0.71
   1   2   2   13.14    0.73
  -1  -2   2   13.11    0.70
  -1  -2   2   12.47    0.70
  -1   2  -2   12.69    0.70
  -1   2  -2   13.27    0.69
   1   2   2   12.92    0.72
   1  -2   2   13.94    0.70
  -1   2   2   13.00    0.71
  -1  -2  -2   12.60    0.69
   1   2  -2   13.06    0.72
   1  -2   2   12.85    0.70
  -1   2   2   12.54    0.70
  -1  -2  -2   12.56    0.70
  -1  -2  -2   12.60    0.69
  -1   2   2   12.31    0.70
  -1   2   2   12.84    0.71
   1  -2   2   12.37    0.71
  -1   2   2   12.71    0.71
  -1  -2  -2   12.81    0.70
   1   2  -2   12.81    0.72
   1  -2   2   12.94    0.70
   1   2  -2   13.21    0.72
  -1  -2  -2   12.31    0.69
  -1  -2  -2   12.59    0.69
   1  -2   2   12.75    0.71
   1   2  -2   13.41    0.70
   1   2  -2   12.82    0.71
   1  -2   2   13.15    0.71
   1   2  -2   12.50    0.71
   1  -2  -3   15.00    0.85
  -1  -2   3   15.59    0.85
  -1  -2   3   15.71    0.85
  -1   2  -3   15.42    0.85
   1  -2  -3   15.23    0.85
  -1   2  -3   15.42    0.85
   1   2   3   15.13    0.84
   1  -2  -3   15.52    0.86
   1   2   3   16.50    0.87
   1   2   3   16.01    0.86
   1  -2  -3   15.14    0.84
  -1  -2   3   15.86    0.84
   1   2   3   15.19    0.84
  -1   2  -3   14.89    0.83
  -1   2  -3   14.97    0.84
  -1   2  -3   15.69    0.85
  -1  -2   3   15.17    0.85
   1   2   3   14.99    0.87
  -1  -2  -3   14.95    0.85
  -1   2   3   14.68    0.85
   1   2  -3   14.95    0.85
  -1   2   3   15.09    0.83
   1  -2   3   16.59    0.85
  -1  -2  -3   15.12    0.83
  -1  -2  -3   15.02    0.84
   1   2  -3   15.59    0.87
  -1  -2  -3   15.35    0.85
  -1  -2  -3   14.81    0.83
   1  -2   3   16.14    0.85
  -1   2   3   15.68    0.86
  -1   2   3   15.71    0.86
  -1   2   3   15.91    0.86
   1   2  -3   15.13    0.87
   1   2  -3   15.71    0.86
   1  -2   3   15.59    0.86
   1  -2   3   15.68    0.86
   1   2  -3   14.91    0.84
   1  -2   3   14.80    0.84
  -1  -2   4    3.24    0.27
   1  -2  -4    2.99    0.26
  -1  -2   4    3.27    0.27
  -1   2  -4    3.22    0.23
   1  -2  -4    3.07    0.27
   1  -2  -4    2.99    0.23
   1   2   4    3.41    0.23
   1   2   4    3.20    0.28
  -1   2  -4    3.11    0.29
  -1   2  -4    3.75    0.29
  -1   2  -4    3.75    0.27
   1   2   4    3.24    0.21
   1   2   4    3.31    0.29
  -1  -2   4    3.58    0.26
   1   2   4    3.64    0.30
  -1  -2   4    3.24    0.26
  -1  -2  -4    3.19    0.24
   1  -2   4    3.80    0.27
   1   2  -4    3.53    0.29
  -1  -2  -4    3.30    0.28
   1   2  -4    3.16    0.28
   1   2  -4    3.22    0.26
  -1   2   4    3.50    0.22
  -1   2   4    3.61    0.29
   1  -2   4    3.45    0.26
   1  -2   4    3.57    0.23
  -1   2   4    3.15    0.29
  -1   2   4    2.87    0.29
   1  -2   4    3.42    0.26
  -1  -2  -4    3.17    0.21
   1   2  -4    3.50    0.31
   1  -2  -5    6.45    0.43
   1   2   5    6.65    0.45
  -1   2  -5    6.63    0.46
   1   2   5    6.51    0.40
  -1  -2   5    6.85    0.45
   1  -2  -5    6.11    0.40
   1   2   5    6.71    0.46
  -1   2  -5    6.29    0.46
  -1   2  -5    6.52    0.44
   1  -2  -5    6.54    0.45
   1   2   5    6.24    0.46
  -1  -2   5    6.91    0.43
  -1  -2   5    7.27    0.44
  -1  -2  -5    6.86    0.45
  -1  -2  -5    6.55    0.39
   1   2  -5    5.94    0.47
  -1   2   5    6.78    0.47
  -1  -2  -5    6.44    0.41
   1  -2   5    6.38    0.44
   1  -2   5    7.05    0.44
   1  -2   5    6.68    0.43
   1   2  -5    6.38    0.46
  -1   2   5    6.17    0.40
   1  -2   5    5.87    0.47
   1   2  -5    6.57    0.44
  -1   2   5    6.24    0.46
   1   2  -5    6.56    0.42
  -1   2   5    6.08    0.45
   1  -2  -6    0.74    0.20
   1  -2  -6    0.57    0.17
  -1   2  -6    0.80    0.20
  -1  -2   6    0.51    0.18
  -1  -2   6    1.03    0.18
  -1   2  -6    0.56    0.16
  -1  -2   6    0.69    0.21
   1   2   6    0.64    0.19
  -1   2  -6    0.91    0.13
  -1   2  -6    0.83    0.21
  -1  -2   6    0.97    0.20
   1   2   6    0.56    0.20
   1   2   6    0.78    0.17
   1  -2  -6    0.67    0.13
   1   2   6    0.93    0.21
   1  -2   6    0.52    0.19
  -1   2   6    0.76    0.19
  -1  -2  -6    0.77    0.11
   1  -2   6    0.58    0.19
  -1   2   6    0.95    0.21
   1   2  -6    0.73    0.15
  -1   2   6    0.48    0.20
  -1  -2  -6    0.78    0.15
   1   2  -6    0.38    0.20
   1  -2   6    0.45    0.16
   1   2  -6    0.85    0.22
  -1   2   6    0.66    0.14
  -1  -2  -6    0.58    0.19
   1   2   7    1.66    0.21
   1  -2  -7    1.86    0.21
   1   2   7    1.68    0.26
  -1  -2   7    1.93    0.25
   1  -2  -7    1.70    0.33
  -1   2  -7    1.83    0.17
  -1   2  -7    2.37    0.29
  -1  -2   7    1.77    0.22
   1   2   7    1.69    0.27
   1   2   7    1.52    0.26
   1  -2  -7    2.06    0.24
  -1  -2   7    2.13    0.26
  -1   2  -7    1.61    0.26
  -1  -2   7    1.55    0.24
  -1   2   7    1.69    0.28
  -1   2   7    1.48    0.25
  -1   2   7    1.63    0.20
   1  -2   7    1.50    0.26
  -1  -2  -7    2.25    0.27
   1   2  -7    1.75    0.23
   1  -2   7    1.75    0.23
   1  -2   7    1.79    0.23
  -1  -2  -7    1.73    0.22
  -1   2   7    1.60    0.25
   1  -2   7    1.87    0.26
   1   2  -7    1.24    0.28
   1   2  -7    1.57    0.26
  -1  -2  -7    1.75    0.17
   1   2   8    0.51    0.26
  -1  -2   8    0.90    0.23
  -1  -2   8    1.06    0.25
   1   2   8    0.67    0.25
  -1   2  -8    0.74    0.24
   1   2   8    0.84    0.24
  -1   2  -8    0.24    0.12
   1   2   8    0.87    0.20
   1  -2  -8    0.26    0.16
  -1  -2   8    0.82    0.23
  -1  -2   8    0.40    0.20
   1  -2  -8    0.38    0.21
  -1   2  -8    0.23    0.25
   1  -2  -8    0.55    0.25
   1  -2   8    0.73    0.22
  -1   2   8    0.80    0.20
  -1  -2  -8    0.44    0.25
  -1   2   8    0.76    0.24
   1  -2   8    0.74    0.25
   1  -2   8    0.42    0.20
  -1   2   8    0.70    0.25
   1   2  -8    0.55    0.17
   1   2  -8    0.84    0.25
   1   2  -8    0.72    0.27
  -1  -2  -8    0.77    0.20
  -1  -2  -8    0.53    0.13
   1  -2   8    0.89    0.27
  -1  -2   9    0.17    0.21
  -1  -2   9    0.98    0.28
   1   2   9    0.84    0.23
   1  -2  -9    0.72    0.18
  -1   2  -9    0.52    0.29
  -1  -2   9    0.60    0.24
   1   2   9    0.58    0.26
   1  -2  -9    0.33    0.23
  -1   2  -9    1.28    0.29
  -1  -2   9    0.71    0.26
   1  -2  -9    0.46    0.28
   1   2   9    0.66    0.27
   1   2   9    0.86    0.28
  -1   2   9    0.61    0.27
   1  -2   9    0.21    0.24
   1   2  -9    0.22    0.29
  -1  -2  -9    0.66    0.22
   1  -2   9    0.63    0.27
  -1  -2  -9    0.53    0.14
  -1   2   9    0.64    0.28
   1   2  -9    0.42    0.25
  -1   2   9    0.89    0.27
  -1   2   9    0.56    0.21
   1  -2   9    0.17    0.21
   1   2  -9    0.41    0.18
  -1  -2  -9    0.47    0.28
   1  -2   9    0.79    0.28
  -1   2 -10    0.63    0.26
   1  -2 -10    1.02    0.18
  -1   2 -10    0.80    0.34
  -1  -2  10    0.60    0.24
   1   2  10    0.58    0.30
   1  -2 -10    0.62    0.30
   1   2  10    0.34    0.29
   1   2  10    0.63    0.27
  -1  -2  10    0.91    0.27
  -1  -2  10    0.66    0.29
   1  -2 -10    0.99    0.26
   1   2 -10    0.66    0.28
   1  -2  10    0.68    0.30
  -1   2  10    0.81    0.30
  -1  -2 -10    0.51    0.23
   1  -2  10    0.98    0.27
   1   2 -10    0.71    0.18
  -1   2  10    0.70    0.29
   1  -2  10    0.42    0.28
   1   2 -10    0.46    0.33
  -1   2  10    0.78    0.29
  -1   2  10    0.37    0.23
  -1   2 -11    0.45    0.33
  -1  -2  11    0.15    0.26
   1  -2 -11    0.35    0.32
   1  -2 -11   -0.29    0.24
   1   2  11    0.55    0.32
  -1   2 -11   -0.20    0.24
   1   2  11    0.99    0.26
  -1  -2  11   -0.30    0.27
  -1  -2  11    0.08    0.27
  -1   2  11    0.29    0.31
   1  -2  11    0.43    0.30
   1  -2  11    0.89    0.30
  -1  -2 -11    0.50    0.23
  -1  -2 -11    0.38    0.23
   1  -2  11    0.03    0.26
   1   2 -11    0.28    0.26
  -1   2  11    0.32    0.23
  -1  -2 -11    0.52    0.34
   1   2 -11    0.09    0.34
   1  -2 -12    0.02    0.21
  -1   2 -12    0.01    0.33
  -1  -2  12   -0.06    0.28
   1   2  12    0.23    0.31
   1   2  12    0.14    0.24
  -1  -2  12    0.05    0.25
   1   2  12    0.08    0.31
   1  -2 -12    0.38    0.24
  -1  -2  12    0.25    0.29
   1  -2 -12   -0.19    0.32
  -1  -2 -12   -0.09    0.22
   1  -2  12    0.20    0.27
   1   2 -12    0.28    0.26
   1  -2  12   -0.06    0.30
   1   2 -12    0.12    0.35
  -1   2  12   -0.07    0.23
  -1   2  12    0.25    0.32
  -1  -2 -12    0.18    0.33
   1  -2  12   -0.18    0.28
  -1   2  12    0.06    0.30
  -1  -2 -12   -0.61    0.21
  -1   2 -13   -0.49    0.22
   1  -2 -13    0.38    0.25
   1   2  13   -0.14    0.30
  -1  -2  13    0.18    0.25
  -1  -2  13   -0.32    0.27
   1   2  13    0.07    0.31
  -1   2 -13    0.28    0.35
  -1  -2  13   -0.08    0.28
   1  -2  13    0.13    0.26
   1  -2  13    0.68    0.31
   1  -2  13   -0.18    0.27
  -1   2  13    0.33    0.32
   1   2 -13   -0.25    0.24
  -1  -2 -13    0.42    0.24
  -1   2  13    0.14    0.32
   1   2 -13   -0.03    0.33
  -1  -2 -13   -0.24    0.34
  -1   3   0    4.28    0.25
  -1  -3   0    4.62    0.26
  -1   3   0    4.21    0.24
   1   3   0    4.10    0.26
  -1  -3   0    4.26    0.25
  -1  -3   0    4.60    0.25
   1   3   0    4.49    0.26
  -1  -3   0    4.39    0.25
  -1   3   0    4.30    0.25
   1  -3   0    4.50    0.25
  -1  -3   0    4.16    0.25
   1   3   0    4.19    0.25
  -1   3   0    4.38    0.24
   1  -3   0    5.31    0.27
   1   3   0    3.72    0.25
   1   3   0    4.12    0.25
   1   3   0    4.39    0.25
   1   3   0    4.57    0.25
   1  -3   0    4.37    0.25
  -1   3   0    4.23    0.25
  -1   3   0    4.01    0.25
  -1  -3   0    4.01    0.25
   1  -3   0    4.49    0.26
   1   3   0    4.35    0.26
   1  -3   0    4.50    0.24
  -1   3   0    4.35    0.24
   1  -3   0    4.41    0.25
  -1   3  -1    2.47    0.16
  -1   3  -1    2.70    0.16
   1   3   1    2.34    0.17
   1   3   1    2.65    0.19
  -1  -3   1    2.48    0.17
   1   3   1    2.29    0.16
  -1   3  -1    2.49    0.14
   1   3   1    2.49    0.16
  -1  -3   1    2.46    0.16
  -1  -3   1    2.33    0.16
  -1   3  -1    2.48    0.14
   1  -3  -1    2.33    0.17
   1  -3  -1    2.40    0.17
  -1   3  -1    2.26    0.16
   1   3   1    2.35    0.17
   1   3   1    2.09    0.15
   1  -3  -1    2.40    0.16
  -1   3  -1    2.63    0.15
   1   3   1    2.41    0.15
   1  -3  -1    2.50    0.16
  -1   3  -1    2.60    0.15
   1  -3  -1    2.24    0.16
  -1   3  -1    2.36    0.17
   1  -3  -1    2.48    0.15
  -1   3  -1    2.51    0.15
  -1  -3   1    2.23    0.17
   1   3   1    2.68    0.18
  -1  -3  -1    2.13    0.16
   1  -3   1    2.44    0.16
   1  -3   1    2.59    0.16
  -1   3   1    2.70    0.16
   1   3  -1    2.41    0.16
  -1  -3  -1    2.28    0.17
   1   3  -1    2.96    0.19
  -1  -3  -1    2.16    0.15
   1  -3   1    2.52    0.14
   1  -3   1    2.68    0.18
   1   3  -1    2.24    0.17
   1  -3   1    2.42    0.14
  -1   3   1    2.62    0.17
   1   3  -1    2.41    0.16
  -1  -3  -1    2.38    0.18
  -1   3   1    2.20    0.16
  -1  -3  -1    2.16    0.15
  -1  -3  -1    2.38    0.16
  -1   3   1    2.30    0.15
   1   3  -1    2.48    0.17
  -1   3   1    2.58    0.17
  -1  -3  -1    2.28    0.19
  -1   3   1    2.60    0.17
  -1   3  -2   12.20    0.63
  -1   3  -2   11.97    0.64
  -1  -3   2   10.14    0.64
   1  -3  -2   11.43    0.59
  -1   3  -2   12.45    0.63
   1   3   2    9.94    0.59
   1   3   2    9.83    0.60
   1  -3  -2   11.97    0.59
   1   3   2    9.60    0.57
  -1   3  -2   12.32    0.62
   1   3   2    9.93    0.60
   1   3   2    9.58    0.58
   1   3   2    9.93    0.58
   1   3   2    9.63    0.58
  -1   3  -2   12.26    0.63
  -1  -3  -2   11.88    0.63
   1  -3   2   10.18    0.57
  -1  -3  -2   11.26    0.62
  -1  -3  -2   11.87    0.62
  -1   3   2   10.49    0.63
   1  -3   2   11.03    0.60
   1   3  -2   11.60    0.59
  -1   3   2   10.33    0.64
  -1   3   2   10.23    0.64
   1   3  -2   11.54    0.60
  -1   3   2   10.62    0.64
   1  -3   2   10.98    0.58
  -1  -3  -2   12.65    0.64
  -1  -3  -2   11.63    0.62
   1  -3   2    9.82    0.58
   1   3  -2   11.96    0.60
   1   3  -2   12.18    0.60
  -1  -3  -2   10.58    0.65
   1  -3   2   10.26    0.58
   1   3   3    4.42    0.29
  -1   3  -3    4.68    0.29
   1   3   3    5.05    0.30
  -1  -3   3    4.86    0.30
   1  -3  -3    4.74    0.31
  -1   3  -3    5.28    0.32
  -1   3  -3    4.82    0.31
  -1   3  -3    4.55    0.31
   1  -3  -3    5.15    0.30
  -1  -3   3    4.97    0.32
  -1  -3   3    4.57    0.30
   1   3   3    4.85    0.28
   1   3   3    4.59    0.33
   1   3   3    4.69    0.32
  -1   3  -3    4.78    0.29
   1  -3  -3    4.93    0.30
   1   3   3    5.33    0.32
  -1  -3  -3    4.74    0.29
   1   3  -3    4.94    0.32
   1  -3   3    4.68    0.28
  -1  -3  -3    5.14    0.32
  -1  -3  -3    4.92    0.28
   1   3  -3    4.50    0.32
   1  -3   3    4.83    0.32
  -1   3   3    4.94    0.33
  -1  -3  -3    4.67    0.28
  -1   3   3    5.15    0.34
   1  -3   3    4.65    0.29
   1   3  -3    4.92    0.29
   1  -3   3    4.66    0.30
   1   3  -3    4.99    0.32
   1   3  -3    4.91    0.33
   1   3  -3    4.65    0.28
   1  -3   3    4.98    0.29
  -1  -3  -3    4.89    0.29
  -1   3   3    4.91    0.33
  -1  -3   4   12.43    0.73
   1  -3  -4   12.69    0.73
   1  -3  -4   12.74    0.71
   1  -3  -4   12.65    0.70
  -1  -3   4   12.34    0.72
  -1   3  -4   14.19    0.74
  -1  -3   4   12.36    0.73
  -1   3  -4   13.45    0.74
   1  -3  -4   13.54    0.72
   1   3   4   11.82    0.70
  -1  -3   4   12.06    0.73
  -1   3  -4   13.44    0.75
   1   3   4   12.15    0.74
  -1   3  -4   12.74    0.72
  -1  -3  -4   13.67    0.74
  -1  -3  -4   13.16    0.72
  -1   3   4   11.82    0.70
  -1   3   4   12.56    0.76
   1  -3   4   12.62    0.72
   1  -3   4   12.19    0.72
   1   3  -4   12.98    0.74
   1  -3   4   12.07    0.71
  -1  -3  -4   12.81    0.71
   1   3  -4   12.84    0.74
  -1  -3  -4   12.88    0.71
   1   3  -4   13.52    0.75
   1   3  -4   12.91    0.73
   1  -3   4   13.50    0.75
   1   3   5    0.46    0.16
  -1  -3   5    0.27    0.15
  -1   3  -5    0.36    0.11
   1  -3  -5    0.25    0.11
  -1   3  -5    0.27    0.16
  -1  -3   5    0.32    0.13
   1  -3  -5    0.38    0.13
   1   3   5    0.45    0.17
   1   3   5    0.64    0.17
  -1  -3   5    0.54    0.14
  -1   3  -5    0.44    0.14
   1  -3  -5    0.45    0.15
   1   3   5    0.33    0.10
   1   3  -5    0.06    0.17
  -1  -3  -5    0.51    0.16
   1  -3   5    0.48    0.14
   1  -3   5    0.59    0.14
  -1   3   5    0.54    0.10
  -1  -3  -5    0.44    0.10
   1  -3   5    0.40    0.14
   1   3  -5    0.21    0.14
  -1   3   5    0.84    0.18
   1   3  -5    0.39    0.14
  -1   3   5    0.90    0.18
   1   3  -5    0.29    0.17
   1  -3   5    0.41    0.14
  -1  -3  -5    0.37    0.12
  -1   3   5    0.50    0.17
  -1   3  -6    5.28    0.44
  -1   3  -6    5.73    0.47
   1  -3  -6    6.07    0.47
   1   3   6    5.57    0.47
  -1  -3   6    5.90    0.43
  -1  -3   6    5.83    0.45
  -1   3  -6    5.96    0.47
  -1  -3   6    5.70    0.43
  -1  -3   6    6.25    0.43
   1   3   6    5.64    0.47
   1   3   6    6.00    0.47
  -1   3  -6    5.77    0.39
   1  -3  -6    5.20    0.39
   1   3   6    5.73    0.38
   1  -3  -6    5.38    0.42
   1   3  -6    5.87    0.49
   1   3  -6    5.97    0.42
  -1   3   6    5.93    0.46
   1  -3   6    5.83    0.49
   1   3  -6    6.08    0.48
  -1   3   6    6.13    0.38
   1  -3   6    6.38    0.44
  -1   3   6    6.27    0.49
   1   3  -6    4.82    0.48
   1  -3   6    6.55    0.45
  -1  -3  -6    5.35    0.46
  -1   3   6    6.11    0.46
  -1  -3  -6    5.49    0.41
  -1  -3  -6    5.81    0.37
  -1  -3   7    0.70    0.23
   1   3   7    1.48    0.25
   1   3   7    0.95    0.24
  -1   3  -7    1.19    0.25
   1  -3  -7    0.89    0.20
   1   3   7    1.30    0.25
  -1  -3   7    1.29    0.21
   1  -3  -7    0.71    0.16
  -1  -3   7    0.96    0.22
  -1   3  -7    0.68    0.23
   1  -3  -7    0.99    0.24
  -1  -3   7    1.28    0.40
  -1   3  -7    0.75    0.15
  -1   3  -7    1.07    0.20
   1   3   7    0.95    0.17
  -1   3   7    0.94    0.22
   1  -3   7    0.95    0.24
  -1  -3  -7    0.89    0.15
   1   3  -7    0.91    0.25
  -1   3   7    1.13    0.24
   1  -3   7    0.92    0.22
  -1  -3  -7    1.22    0.24
   1   3  -7    0.80    0.19
   1   3  -7    1.18    0.27
   1  -3   7    1.12    0.21
  -1  -3  -7    0.63    0.18
  -1   3   7    1.24    0.27
  -1   3   7    0.67    0.18
   1   3   8    1.27    0.28
   1   3   8    1.53    0.22
  -1   3  -8    1.04    0.16
  -1  -3   8    2.11    0.28
   1   3   8    1.71    0.28
  -1  -3   8    1.77    0.25
   1  -3  -8    1.15    0.23
  -1  -3   8    0.97    0.24
   1   3   8    1.76    0.29
  -1   3  -8    1.70    0.28
   1  -3  -8    1.79    0.20
  -1  -3   8    1.20    0.24
  -1   3  -8    1.80    0.30
   1  -3  -8    1.27    0.28
   1   3  -8    1.29    0.21
  -1   3   8    1.51    0.27
  -1   3   8    1.52    0.36
   1  -3   8    1.37    0.27
  -1  -3  -8    1.80    0.29
   1  -3   8    2.04    0.26
  -1  -3  -8    1.34    0.22
  -1   3   8    1.34    0.29
  -1   3   8    1.34    0.21
   1  -3   8    1.71    0.29
   1   3  -8    1.41    0.28
  -1  -3  -8    1.43    0.17
   1   3  -8    1.58    0.31
  -1  -3   9    0.31    0.22
   1   3   9   -0.05    0.25
   1  -3  -9    0.10    0.17
   1   3   9    0.75    0.27
   1  -3  -9   -0.09    0.21
  -1   3  -9    0.26    0.27
   1  -3  -9    0.03    0.26
   1   3   9    0.15    0.26
  -1  -3   9    0.27    0.22
   1   3   9    0.32    0.20
  -1  -3   9    0.47    0.23
  -1  -3   9    0.16    0.26
  -1   3  -9   -0.02    0.28
  -1   3   9   -0.25    0.25
  -1   3   9   -0.34    0.26
  -1   3   9    0.20    0.25
   1  -3   9   -0.18    0.22
  -1  -3  -9    0.07    0.27
   1   3  -9   -0.08    0.41
   1  -3   9    0.10    0.29
   1  -3   9   -0.10    0.24
  -1  -3  -9    0.08    0.20
   1   3  -9    0.43    0.27
  -1   3   9    0.19    0.19
  -1  -3  -9    0.33    0.19
   1   3  -9    0.01    0.17
  -1   3 -10    0.16    0.25
   1   3  10    0.57    0.29
  -1  -3  10    0.12    0.24
   1  -3 -10    0.57    0.30
   1   3  10    0.45    0.24
  -1  -3  10   -0.30    0.24
  -1   3 -10    0.42    0.32
   1  -3 -10    0.43    0.24
  -1  -3  10    0.30    0.27
   1  -3 -10    0.08    0.17
   1   3  10    0.12    0.30
   1   3  10    0.46    0.28
  -1  -3 -10    0.24    0.22
   1  -3  10    0.60    0.27
  -1  -3 -10    0.41    0.20
  -1   3  10    0.64    0.29
   1   3 -10    0.62    0.32
   1  -3  10    0.68    0.29
   1   3 -10    0.37    0.17
   1   3 -10    0.55    0.28
  -1   3  10    0.49    0.21
  -1   3  10    0.81    0.29
   1  -3  10    0.66    0.26
  -1  -3 -10    0.22    0.31
  -1   3  10   -0.12    0.27
   1  -3 -11    0.05    0.41
   1  -3 -11   -0.19    0.31
   1  -3 -11    0.25    0.24
  -1  -3  11   -0.01    0.27
  -1  -3  11    0.03    0.26
   1   3  11    0.18    0.32
  -1   3 -11    0.06    0.33
  -1   3 -11    0.71    0.26
   1   3  11    0.11    0.23
  -1  -3  11    0.49    0.27
   1  -3  11    0.54    0.27
  -1  -3 -11    0.32    0.21
  -1   3  11    0.50    0.34
  -1   3  11    0.12    0.29
  -1  -3 -11   -0.34    0.31
  -1   3  11    1.14    0.31
   1  -3  11    0.13    0.29
   1  -3  11    0.42    0.29
  -1  -3 -11   -0.03    0.22
   1   3 -11    0.42    0.34
   1   3 -11    0.62    0.28
   1  -3 -12    0.61    0.35
   1   3  12   -0.23    0.31
  -1  -3  12    0.05    0.27
  -1  -3  12    0.07    0.28
  -1   3 -12    0.15    0.25
   1  -3 -12    0.56    0.25
  -1  -3  12    0.38    0.27
   1   3  12   -0.26    0.26
   1   3  12    0.60    0.32
  -1   3 -12   -0.16    0.33
   1  -3  12    0.34    0.27
   1  -3  12   -0.06    0.29
  -1  -3 -12    0.10    0.22
  -1  -3 -12   -0.17    0.33
   1  -3  12    0.08    0.27
   1   3 -12    0.20    0.26
  -1  -3 -12    0.20    0.26
  -1   3  12    0.34    0.31
  -1   3  12    0.25    0.31
   1   3 -12   -0.04    0.41
  -1  -3  13   -0.07    0.30
  -1  -3  13    0.15    0.26
  -1  -3  13   -0.59    0.27
  -1   3 -13   -0.49    0.32
   1  -3 -13   -0.35    0.23
   1   3  13    0.26    0.32
  -1   3 -13    0.28    0.24
   1   3 -13    0.15    0.34
  -1   3  13    0.15    0.46
   1   3 -13   -0.33    0.24
  -1  -3 -13   -0.07    0.22
  -1   3  13    0.34    0.32
   1  -3  13    0.29    0.28
   1  -3  13   -0.25    0.26
   1  -3  13   -0.17    0.27
   1   4   0   23.09    1.30
   1   4   0   22.41    1.30
  -1  -4   0   24.24    1.29
   1   4   0   22.97    1.30
  -1   4   0   24.18    1.29
  -1   4   0   24.48    1.29
   1  -4   0   25.09    1.30
   1  -4   0   25.70    1.30
   1  -4   0   24.00    1.29
  -1   4   0   24.34    1.30
   1   4   0   25.33    1.30
  -1   4   0   23.90    1.29
  -1  -4   0   24.07    1.30
   1   4   0   24.94    1.29
  -1  -4   0   24.14    1.30
   1  -4   0   24.35    1.29
  -1  -4   0   23.22    1.30
  -1   4   0   23.38    1.29
   1  -4   0   24.49    1.30
   1  -4   0   23.22    1.30
   1   4   0   23.64    1.30
  -1   4   0   24.20    1.30
  -1   4   0   24.68    1.29
   1   4   0   23.00    1.30
  -1   4   0   23.39    1.30
   1  -4  -1   12.80    0.74
  -1   4  -1   13.14    0.74
   1  -4  -1   13.28    0.74
   1   4   1   14.32    0.75
   1   4   1   13.10    0.73
   1  -4  -1   12.89    0.73
  -1   4  -1   13.98    0.75
   1   4   1   14.44    0.75
   1   4   1   13.44    0.74
  -1   4  -1   13.50    0.73
   1   4   1   13.09    0.74
  -1   4  -1   14.20    0.75
  -1  -4   1   13.77    0.75
  -1   4  -1   13.31    0.73
   1  -4  -1   13.34    0.74
   1   4   1   13.40    0.74
   1   4  -1   12.96    0.74
  -1  -4  -1   12.69    0.74
   1  -4   1   14.09    0.75
  -1   4   1   13.44    0.74
  -1  -4  -1   13.13    0.74
  -1  -4  -1   13.53    0.75
  -1  -4  -1   12.67    0.76
   1   4  -1   12.95    0.74
  -1   4   1   14.49    0.75
   1   4  -1   13.69    0.74
   1   4  -1   13.68    0.75
  -1   4   1   14.02    0.75
  -1   4   1   15.02    0.75
  -1  -4  -1   13.00    0.75
   1  -4   1   13.54    0.73
   1  -4   1   14.19    0.74
  -1   4  -2    5.76    0.34
  -1   4  -2    5.97    0.35
   1   4   2    5.84    0.34
  -1   4  -2    5.00    0.33
   1  -4  -2    5.63    0.34
   1  -4  -2    5.55    0.34
  -1   4  -2    5.58    0.32
  -1  -4   2    6.15    0.36
   1   4   2    6.11    0.36
  -1   4  -2    5.60    0.34
   1   4   2    6.40    0.37
   1   4   2    5.45    0.32
  -1   4  -2    6.10    0.34
   1   4   2    5.84    0.34
   1   4   2    5.63    0.37
  -1   4   2    6.03    0.34
  -1  -4  -2    5.47    0.33
  -1  -4  -2    5.63    0.34
   1  -4   2    6.46    0.34
   1   4  -2    5.57    0.36
   1   4  -2    5.67    0.35
  -1  -4  -2    5.46    0.35
  -1   4   2    6.27    0.36
  -1   4   2    6.29    0.36
   1  -4   2    5.65    0.36
   1   4  -2    5.65    0.35
  -1  -4  -2    6.01    0.33
   1   4  -2    6.01    0.36
   1  -4   2    5.80    0.33
  -1   4   2    6.05    0.36
  -1   4  -3    7.43    0.42
   1   4   3    7.66    0.45
  -1  -4   3    7.91    0.45
  -1   4  -3    7.14    0.43
   1   4   3    7.87    0.47
   1   4   3    7.76    0.44
   1   4   3    7.82    0.47
   1  -4  -3    6.94    0.44
  -1   4  -3    7.01    0.41
   1  -4  -3    7.30    0.45
  -1   4  -3    7.65    0.44
  -1  -4   3    8.18    0.42
  -1   4  -3    7.12    0.44
   1   4   3    7.89    0.46
  -1   4  -3    7.53    0.44
   1  -4  -3    7.04    0.44
  -1  -4  -3    6.97    0.44
   1   4  -3    7.34    0.46
   1   4  -3    7.60    0.46
  -1   4   3    7.84    0.46
  -1   4   3    8.16    0.46
  -1  -4  -3    6.75    0.41
   1   4  -3    7.11    0.43
   1  -4   3    7.97    0.43
  -1  -4  -3    7.21    0.42
  -1  -4  -3    6.95    0.43
   1  -4   3    8.23    0.47
   1   4  -3    7.57    0.45
  -1   4   3    7.95    0.44
   1  -4   3    7.76    0.42
   1   4  -3    7.35    0.45
   1  -4   3    7.76    0.45
  -1   4   3    7.94    0.46
  -1  -4  -3    6.66    0.41
  -1  -4   4    1.89    0.16
   1   4   4    1.40    0.17
   1  -4  -4    1.14    0.14
   1  -4  -4    1.50    0.15
  -1  -4   4    2.20    0.19
   1   4   4    1.45    0.19
  -1   4  -4    1.32    0.17
  -1   4  -4    1.53    0.19
   1   4   4    1.73    0.19
  -1  -4   4    1.71    0.17
  -1   4  -4    1.27    0.14
   1  -4  -4    1.78    0.18
  -1   4  -4    1.51    0.17
   1  -4   4    1.63    0.18
  -1   4   4    1.71    0.20
  -1  -4  -4    1.63    0.18
   1  -4   4    1.85    0.19
   1   4  -4    1.55    0.17
   1   4  -4    1.41    0.18
   1   4  -4    1.48    0.18
  -1   4   4    1.74    0.20
  -1   4   4    1.91    0.20
  -1  -4  -4    1.28    0.15
   1  -4   4    1.90    0.19
   1   4  -4    1.49    0.14
  -1   4   4    1.74    0.20
   1  -4   4    1.60    0.16
   1   4  -4    1.85    0.18
  -1  -4  -4    1.54    0.17
  -1  -4  -4    1.58    0.17
   1   4   5    4.07    0.37
   1  -4  -5    3.65    0.30
   1   4   5    4.61    0.37
  -1   4  -5    4.03    0.33
  -1   4  -5    4.40    0.37
  -1  -4   5    4.96    0.34
  -1  -4   5    5.00    0.34
   1   4   5    4.18    0.28
   1   4   5    5.17    0.39
  -1  -4   5    4.17    0.31
   1  -4  -5    3.81    0.32
  -1   4  -5    3.88    0.36
   1  -4  -5    3.50    0.35
  -1   4  -5    4.04    0.31
   1  -4   5    4.76    0.31
   1   4  -5    4.28    0.38
  -1   4   5    5.04    0.38
   1  -4   5    4.16    0.32
   1   4  -5    4.41    0.35
   1  -4   5    4.29    0.33
  -1  -4  -5    3.31    0.34
  -1  -4  -5    3.06    0.32
  -1  -4  -5    3.45    0.28
   1   4  -5    4.37    0.38
  -1  -4  -5    3.96    0.29
   1  -4   5    4.44    0.35
  -1   4   5    4.69    0.39
  -1   4   5    4.48    0.26
  -1   4   5    4.05    0.38
   1   4   6    0.96    0.22
  -1   4  -6    0.87    0.18
   1  -4  -6    0.81    0.20
  -1   4  -6    0.64    0.16
  -1   4  -6    0.71    0.22
   1  -4  -6    1.07    0.18
   1   4   6    0.69    0.22
   1   4   6    0.39    0.21
  -1  -4   6    0.70    0.18
  -1   4  -6    0.90    0.22
  -1  -4   6    0.94    0.18
  -1  -4   6    1.12    0.16
   1  -4  -6    0.89    0.15
   1   4   6    0.68    0.13
  -1  -4  -6    1.14    0.14
   1  -4   6    1.01    0.17
  -1   4   6    0.73    0.12
  -1  -4  -6    0.79    0.14
   1  -4   6    0.55    0.18
  -1   4   6    0.73    0.21
  -1  -4  -6    0.82    0.21
  -1  -4  -6    0.80    0.16
   1   4  -6    0.50    0.21
   1   4  -6    0.77    0.24
   1   4  -6    0.65    0.19
   1  -4   6    0.49    0.18
  -1   4   6    0.94    0.22
   1  -4   6    0.73    0.16
   1   4  -6    0.83    0.19
   1   4   7    2.00    0.28
   1  -4  -7    2.02    0.27
  -1  -4   7    2.77    0.31
   1  -4  -7    1.59    0.20
   1   4   7    2.19    0.28
  -1  -4   7    2.09    0.27
   1   4   7    1.57    0.22
   1  -4  -7    1.84    0.23
   1   4   7    1.83    0.28
  -1   4  -7    1.94    0.27
  -1  -4   7    2.14    0.24
  -1   4  -7    1.49    0.19
  -1  -4   7    2.26    0.24
  -1   4  -7    1.66    0.28
  -1   4  -7    1.67    0.28
  -1  -4  -7    1.46    0.22
   1   4  -7    1.84    0.29
   1  -4   7    2.30    0.25
   1   4  -7    2.04    0.29
  -1   4   7    2.38    0.31
   1   4  -7    1.25    0.22
  -1   4   7    1.79    0.27
   1  -4   7    2.51    0.27
  -1  -4  -7    1.83    0.27
  -1   4   7    1.83    0.26
   1  -4   7    1.99    0.23
  -1  -4  -7    1.63    0.19
   1  -4   7    1.59    0.23
  -1  -4  -7    1.72    0.22
  -1   4   7    1.83    0.18
   1   4   8    1.08    0.47
   1   4   8    0.29    0.24
   1  -4  -8    0.77    0.18
   1   4   8    0.32    0.17
  -1   4  -8    0.32    0.15
  -1  -4   8    0.37    0.23
   1  -4  -8    0.58    0.25
  -1  -4   8    0.17    0.18
  -1  -4   8    0.30    0.21
   1  -4  -8    0.55    0.21
  -1   4  -8    0.42    0.25
   1   4   8    0.47    0.25
  -1   4  -8    0.24    0.29
  -1   4  -8    0.03    0.26
  -1  -4  -8    0.41    0.17
  -1   4   8    0.01    0.23
   1  -4   8    0.60    0.22
   1  -4   8    0.16    0.18
   1   4  -8    0.37    0.34
  -1   4   8    0.24    0.16
  -1   4   8    0.22    0.24
   1  -4   8    0.59    0.22
  -1  -4  -8    0.36    0.16
   1   4  -8    0.68    0.28
  -1  -4  -8    0.58    0.19
  -1   4   8    0.96    0.28
  -1  -4  -8    0.66    0.25
   1   4  -8    0.52    0.18
   1  -4   8    0.09    0.23
   1  -4  -9    0.49    0.17
   1   4   9    0.78    0.28
   1   4   9    0.55    0.20
   1  -4  -9    0.49    0.18
   1   4   9    0.37    0.28
   1  -4  -9    0.50    0.22
   1   4   9    0.71    0.28
  -1  -4   9    1.19    0.27
   1  -4  -9    0.85    0.28
  -1  -4   9    0.43    0.23
  -1   4  -9    0.42    0.30
  -1  -4   9    0.68    0.24
  -1   4  -9    0.88    0.27
  -1   4   9    0.57    0.19
  -1  -4  -9    0.41    0.28
  -1  -4  -9    0.45    0.15
   1  -4   9    1.04    0.25
   1   4  -9    1.04    0.31
  -1  -4  -9    0.53    0.18
  -1   4   9    0.76    0.28
  -1   4   9    0.93    0.30
   1   4  -9    0.57    0.20
  -1   4   9    0.99    0.29
   1  -4   9    0.62    0.29
   1  -4   9    1.25    0.27
   1   4  -9    0.76    0.28
  -1  -4  -9    0.54    0.24
   1   4  10    0.35    0.29
   1   4  10    0.12    0.29
   1   4  10    0.77    0.29
  -1   4 -10   -0.22    0.27
  -1  -4  10    0.17    0.24
   1  -4 -10   -0.13    0.17
   1  -4 -10    0.49    0.18
  -1   4 -10    0.44    0.33
   1  -4 -10    0.35    0.24
   1   4  10    0.57    0.15
   1  -4 -10    0.33    0.29
  -1  -4  10    0.02    0.24
  -1  -4  10    0.32    0.27
   1   4  10    0.22    0.21
   1   4 -10    0.22    0.17
   1  -4  10   -0.07    0.27
  -1   4  10   -0.24    0.27
  -1  -4 -10    0.46    0.32
   1  -4  10    0.32    0.26
   1   4 -10   -0.21    0.28
  -1   4  10    0.71    0.30
   1  -4  10    0.45    0.27
  -1  -4 -10    0.18    0.20
  -1  -4 -10    0.26    0.14
   1   4 -10    0.12    0.32
  -1  -4 -10   -0.02    0.22
  -1   4  10    0.41    0.29
  -1   4  10   -0.25    0.19
  -1  -4  11    0.11    0.25
   1   4  11   -0.09    0.30
   1  -4 -11    0.02    0.18
  -1   4 -11   -0.05    0.33
  -1  -4  11    0.14    0.27
  -1  -4  11    0.22    0.25
  -1   4 -11   -0.29    0.26
   1   4  11   -0.03    0.22
   1  -4 -11    0.21    0.24
   1   4  11    0.56    0.32
   1  -4 -11   -0.40    0.32
   1  -4  11    0.50    0.32
   1   4 -11    0.01    0.28
   1  -4  11    0.23    0.26
  -1  -4 -11    0.19    0.23
  -1   4  11    0.26    0.30
   1  -4  11    0.52    0.29
  -1  -4 -11    0.30    0.28
   1   4 -11   -0.02    0.33
  -1  -4 -11    0.43    0.34
  -1   4  11    0.29    0.40
  -1   4  11    0.36    0.27
  -1   4  11    0.17    0.31
   1   4  12   -0.24    0.32
  -1  -4  12    0.34    0.26
  -1   4 -12    0.06    0.25
  -1  -4  12   -0.29    0.26
  -1   4 -12    0.02    0.34
   1   4  12   -0.07    0.32
   1  -4 -12    0.43    0.26
  -1   4  12   -0.28    0.30
  -1   4  12    0.55    0.34
   1  -4  12    0.03    0.28
  -1  -4 -12    0.27    0.36
   1   4 -12    0.02    0.34
   1   4 -12   -0.04    0.26
   1  -4  12    0.27    0.26
   1  -4  12   -0.07    0.27
  -1  -4  13    0.17    0.26
   1  -4 -13    0.00    0.25
  -1   4 -13   -0.33    0.22
   1   4  13    0.16    0.31
  -1   4 -13    0.07    0.34
  -1  -4  13   -0.28    0.25
  -1   4  13    0.16    0.34
  -1   4  13   -0.34    0.36
   1  -4  13    0.54    0.29
  -1  -4 -13    0.09    0.23
   1  -4  13    0.40    0.28
   1   4 -13    0.02    0.25
   1   4 -13    0.56    0.35
  -1   5   0   92.75    4.82
   1   5   0   90.18    4.93
  -1   5   0   94.75    4.82
   1  -5   0   88.38    4.93
  -1  -5   0   90.25    4.83
   1   5   0   90.73    4.93
  -1   5   0   94.76    4.83
  -1   5   0   89.22    4.82
  -1  -5   0   88.11    4.83
  -1   5   0   85.45    4.82
  -1   5   0   90.57    4.82
   1   5   0   91.29    4.93
   1  -5   0   93.86    4.93
  -1  -5   0   88.79    4.82
   1   5   0   91.07    4.93
  -1   5   0   95.15    4.82
   1  -5   0   93.42    4.92
  -1   5   0   95.88    4.82
  -1  -5   0   82.05    4.82
   1  -5   0   94.19    4.92
   1  -5   0   93.98    4.92
   1  -5   0   95.06    4.93
   1   5   0   95.38    4.92
  -1   5  -1    8.89    0.49
  -1   5  -1    9.66    0.50
   1   5   1    8.73    0.50
   1  -5  -1    8.92    0.50
   1  -5  -1    9.21    0.51
  -1   5  -1    8.82    0.49
   1   5   1    8.82    0.49
   1  -5  -1    8.91    0.49
  -1   5  -1    9.22    0.49
  -1   5  -1    8.38    0.49
   1   5   1    9.19    0.52
   1   5   1    9.57    0.51
   1   5   1    8.82    0.51
  -1  -5   1    8.61    0.51
  -1  -5   1    8.81    0.50
  -1   5  -1    9.28    0.51
  -1   5  -1    8.87    0.49
   1   5   1    8.88    0.51
  -1   5   1    9.44    0.51
  -1   5   1    9.23    0.50
   1   5  -1    8.81    0.50
   1   5  -1    9.20    0.51
   1  -5   1    8.35    0.49
   1   5  -1    9.17    0.52
  -1  -5  -1    8.95    0.50
   1  -5   1    9.52    0.51
  -1  -5  -1    8.58    0.51
   1  -5   1    9.39    0.52
  -1   5   1    9.16    0.50
   1  -5   1    8.47    0.49
  -1  -5  -1    8.42    0.50
  -1   5   1    9.59    0.51
   1   5  -1    8.89    0.50
  -1   5   1    8.18    0.49
  -1  -5   2   92.72    5.19
   1   5   2   94.33    5.06
   1  -5  -2   94.43    5.05
  -1   5  -2   95.79    5.18
  -1   5  -2   95.62    5.17
   1  -5  -2   97.09    5.05
   1   5   2   94.66    5.06
  -1  -5   2   94.93    5.20
   1   5   2   89.11    5.05
   1   5   2   93.22    5.05
  -1   5  -2  100.32    5.19
   1   5   2   94.57    5.05
   1  -5  -2  100.71    5.07
  -1   5  -2  102.09    5.19
   1   5   2   88.48    5.03
  -1   5   2   96.75    5.19
  -1  -5  -2   94.18    5.18
   1  -5   2   95.64    5.06
   1   5  -2   97.55    5.05
   1   5  -2  100.39    5.05
   1  -5   2   91.74    5.03
  -1  -5  -2   97.72    5.19
   1   5  -2   94.68    5.05
  -1   5   2   95.10    5.19
  -1   5   2  101.72    5.20
   1  -5   2   91.35    5.04
   1   5  -2   97.20    5.05
  -1  -5  -2   95.48    5.18
  -1   5   2  100.85    5.20
  -1  -5  -2   99.96    5.19
   1   5   3    1.26    0.17
   1   5   3    1.82    0.17
  -1   5  -3    0.56    0.10
   1   5   3    1.50    0.14
   1   5   3    1.49    0.16
  -1   5  -3    0.50    0.10
  -1   5  -3    0.62    0.11
  -1   5  -3    0.43    0.07
   1   5   3    1.56    0.18
   1  -5  -3    1.79    0.16
  -1   5  -3    0.78    0.12
   1  -5   3    1.23    0.15
   1  -5   3    1.35    0.12
  -1  -5  -3    0.41    0.10
  -1  -5  -3    0.38    0.07
  -1  -5  -3    0.37    0.09
   1  -5   3    1.44    0.16
  -1  -5  -3    0.46    0.06
  -1  -5  -3    0.51    0.10
  -1   5  -4   61.83    3.32
   1   5   4   59.44    3.30
  -1  -5   4   60.73    3.30
   1  -5  -4   61.59    3.28
   1   5   4   62.43    3.28
   1  -5  -4   63.34    3.28
  -1   5  -4   62.49    3.31
  -1   5  -4   62.78    3.33
   1   5   4   57.21    3.30
   1   5   4   61.29    3.30
  -1  -5   4   55.71    3.33
  -1   5  -4   66.37    3.33
  -1  -5   4   61.54    3.33
   1  -5  -4   63.62    3.32
   1  -5   4   58.66    3.28
  -1   5   4   58.83    3.32
   1  -5   4   62.04    3.30
   1  -5   4   57.98    3.27
   1   5  -4   63.98    3.29
   1  -5   4   58.17    3.26
  -1  -5  -4   62.39    3.31
  -1   5   4   63.05    3.34
   1   5  -4   62.45    3.29
  -1  -5  -4   64.07    3.31
  -1   5   4   61.56    3.34
  -1  -5  -4   61.48    3.30
  -1  -5  -4   61.61    3.31
  -1  -5  -4   63.14    3.33
  -1   5   4   62.28    3.34
   1   5  -4   63.50    3.30
   1   5  -4   62.35    3.29
  -1  -5   5    1.00    0.15
   1   5   5    0.80    0.20
  -1  -5   5    0.91    0.12
  -1  -5   5    1.18    0.17
  -1   5  -5    0.54    0.18
   1  -5  -5    0.35    0.13
  -1   5  -5    0.48    0.14
   1   5   5    0.87    0.18
   1  -5  -5    0.42    0.16
  -1   5  -5    0.34    0.17
  -1   5  -5    0.27    0.15
   1  -5  -5    0.43    0.13
   1   5   5    1.32    0.20
  -1   5   5    1.35    0.22
  -1   5   5    0.80    0.19
   1  -5   5    1.01    0.14
  -1  -5  -5    0.45    0.13
   1  -5   5    0.62    0.17
  -1  -5  -5    0.76    0.17
   1  -5   5    1.06    0.17
   1  -5   5    0.73    0.11
   1   5  -5    0.77    0.20
  -1  -5  -5    0.62    0.10
   1   5  -5    0.11    0.16
   1   5  -5    0.14    0.17
  -1  -5  -5    0.59    0.13
  -1   5   5    0.93    0.20
   1   5  -5    0.56    0.16
  -1   5  -6   17.97    1.06
  -1   5  -6   18.29    1.07
   1  -5  -6   17.99    1.01
   1   5   6   17.31    1.06
   1  -5  -6   18.95    1.04
  -1  -5   6   18.19    1.02
  -1  -5   6   17.56    1.04
  -1   5  -6   16.71    1.04
   1   5   6   18.97    1.06
   1   5   6   18.03    1.05
   1  -5  -6   18.10    1.00
  -1   5  -6   17.43    1.02
  -1  -5   6   18.19    1.05
   1   5  -6   15.96    1.02
   1  -5   6   16.76    1.01
  -1  -5  -6   18.97    1.00
  -1  -5  -6   18.92    1.06
  -1   5   6   18.62    1.09
  -1   5   6   18.42    1.07
  -1  -5  -6   17.46    1.01
  -1   5   6   18.02    1.06
   1   5  -6   18.28    1.06
   1   5  -6   18.00    1.02
   1  -5   6   17.60    1.03
   1   5  -6   17.15    1.05
  -1  -5  -6   18.41    1.02
   1  -5   6   17.31    1.00
  -1   5  -7    0.35    0.18
   1   5   7    0.20    0.22
   1  -5  -7    0.64    0.12
   1  -5  -7    0.60    0.18
   1  -5  -7    0.79    0.17
   1  -5  -7    0.71    0.22
   1   5   7    0.45    0.23
  -1   5  -7    0.36    0.24
  -1  -5   7    0.47    0.20
  -1   5  -7    0.69    0.24
  -1   5  -7    0.69    0.18
  -1  -5   7    0.58    0.18
  -1  -5   7    0.17    0.19
   1   5   7    0.64    0.24
   1  -5   7    0.70    0.18
  -1   5   7    0.20    0.21
   1   5  -7    0.58    0.25
   1  -5   7    0.37    0.21
   1   5  -7    0.93    0.26
  -1   5   7    0.54    0.12
  -1  -5  -7    0.64    0.23
  -1  -5  -7    0.83    0.18
  -1   5   7    0.49    0.23
  -1  -5  -7    0.79    0.15
  -1  -5  -7    0.63    0.16
   1  -5   7    0.73    0.21
   1   5  -7    0.68    0.20
   1  -5   7    0.77    0.29
   1   5  -7    0.12    0.18
  -1   5   7    0.48    0.25
  -1   5  -8    3.20    0.37
   1  -5  -8    3.68    0.39
   1  -5  -8    3.54    0.29
  -1  -5   8    3.88    0.41
   1   5   8    2.90    0.35
   1   5   8    3.36    0.36
  -1   5  -8    3.76    0.39
   1  -5  -8    4.01    0.35
   1   5   8    3.25    0.37
  -1  -5   8    3.28    0.34
  -1  -5   8    3.29    0.31
   1  -5  -8    3.40    0.37
   1  -5   8    2.72    0.30
  -1  -5  -8    3.86    0.36
   1   5  -8    3.34    0.43
   1   5  -8    2.83    0.30
  -1  -5  -8    4.11    0.49
   1   5  -8    3.31    0.37
  -1   5   8    3.46    0.36
  -1  -5  -8    3.51    0.32
  -1   5   8    3.32    0.36
  -1   5   8    3.21    0.39
  -1  -5  -8    3.85    0.33
   1  -5   8    3.52    0.34
  -1   5   8    2.68    0.29
   1  -5   8    3.49    0.34
   1  -5  -9    0.27    0.18
   1   5   9   -0.01    0.27
   1  -5  -9    0.00    0.22
   1  -5  -9    0.20    0.15
   1   5   9    0.29    0.16
   1  -5  -9    0.63    0.26
  -1   5  -9   -0.30    0.19
  -1  -5   9    0.17    0.24
   1   5   9    0.08    0.26
  -1  -5   9   -0.14    0.22
  -1   5  -9   -0.06    0.27
  -1   5  -9    0.09    0.28
   1   5   9   -0.16    0.26
  -1  -5   9   -0.32    0.20
   1  -5   9    0.13    0.24
  -1  -5  -9   -0.09    0.16
  -1  -5  -9   -0.01    0.21
  -1  -5  -9   -0.05    0.15
   1  -5   9   -0.02    0.23
   1   5  -9    0.28    0.31
  -1   5   9   -0.22    0.15
   1  -5   9   -0.02    0.22
  -1   5   9    0.00    0.26
   1   5  -9    0.07    0.19
  -1  -5  -9   -0.31    0.27
  -1   5   9   -0.03    0.27
  -1   5   9   -0.21    0.28
   1   5  -9    0.45    0.28
   1  -5 -10    0.63    0.26
  -1  -5  10    1.21    0.25
  -1   5 -10    1.46    0.35
   1   5  10    1.21    0.19
   1  -5 -10    0.61    0.31
  -1  -5  10    1.07    0.28
  -1  -5  10    1.06    0.28
   1   5  10    1.35    0.33
   1  -5 -10    0.90    0.18
   1   5  10    1.39    0.32
   1  -5 -10    0.84    0.20
   1   5  10    1.20    0.33
  -1   5 -10    1.16    0.31
  -1   5  10    0.66    0.18
   1   5 -10    0.88    0.34
   1  -5  10    0.90    0.29
  -1  -5 -10    1.15    0.24
   1  -5  10    0.87    0.28
  -1   5  10    0.85    0.30
   1  -5  10    0.89    0.25
  -1  -5 -10    0.76    0.20
   1   5 -10    1.40    0.21
  -1   5  10    0.70    0.30
  -1   5  10    0.34    0.31
  -1  -5 -10    1.64    0.35
  -1  -5 -10    0.91    0.17
   1   5 -10    1.16    0.31
   1   5  11   -0.05    0.31
  -1  -5  11   -0.33    0.22
  -1  -5  11   -0.34    0.26
   1  -5 -11    0.01    0.24
   1  -5 -11    0.12    0.32
  -1  -5  11    0.16    0.27
   1   5  11    0.09    0.32
  -1   5 -11    0.32    0.27
  -1  -5 -11    0.07    0.22
   1  -5  11    0.00    0.29
  -1   5  11    0.02    0.31
  -1   5  11    0.32    0.30
  -1   5  11   -0.38    0.29
  -1  -5 -11   -0.07    0.32
   1   5 -11   -0.18    0.32
  -1  -5 -11    0.22    0.23
   1  -5  11    0.04    0.24
   1  -5  11    0.35    0.28
  -1   5 -12    0.19    0.27
   1   5  12    0.61    0.34
   1   5  12    0.49    0.33
   1  -5 -12    0.20    0.25
  -1  -5  12    0.63    0.27
  -1   5 -12    0.16    0.35
  -1  -5  12   -0.31    0.27
  -1   5  12    0.26    0.32
   1  -5  12    0.42    0.27
  -1  -5 -12    0.64    0.24
  -1   5  12    0.34    0.33
   1   5 -12    0.78    0.36
   1   5 -12    0.43    0.29
   1  -5  12    0.52    0.29
  -1  -5  13   -0.12    0.29
  -1  -5  13   -0.29    0.27
   1   5  13    0.42    0.34
   1  -5 -13    0.03    0.23
  -1   5 -13   -0.37    0.23
   1   5  13   -0.14    0.31
  -1   5 -13    0.01    0.33
   1   5 -13   -0.54    0.24
   1  -5  13    0.11    0.28
  -1   5  13    0.05    0.33
  -1  -5 -13   -0.08    0.23
   1   5 -13    0.09    0.34
  -1   5  13   -0.09    0.32
  -1  -6   0   19.20    1.06
   1   6   0   19.54    1.08
  -1   6   0   19.73    1.06
   1   6   0   18.69    1.07
   1  -6   0   19.50    1.07
  -1   6   0   20.27    1.06
   1   6   0   19.46    1.07
  -1   6   0   19.95    1.05
   1   6   0   19.34    1.06
  -1  -6   0   19.67    1.06
  -1  -6   0   18.76    1.05
   1  -6   0   19.59    1.05
   1   6   0   19.80    1.07
   1   6   0   19.58    1.06
   1  -6   0   20.15    1.07
   1  -6   0   20.01    1.07
  -1   6   0   18.77    1.05
  -1   6   0   20.41    1.07
  -1   6   0   19.64    1.05
   1  -6   0   20.02    1.06
  -1  -6   0   19.38    1.06
  -1  -6   0   18.44    1.05
   1  -6  -1    9.17    0.52
   1  -6  -1    9.52    0.54
   1   6   1    8.94    0.55
   1  -6  -1    9.11    0.53
   1  -6  -1    9.66    0.52
  -1   6  -1    9.66    0.52
  -1   6  -1    9.47    0.52
  -1   6  -1    9.71    0.54
  -1  -6   1    9.03    0.53
  -1   6  -1   10.03    0.53
   1   6   1    9.16    0.54
  -1   6  -1    9.18    0.52
   1   6   1    9.41    0.54
  -1   6  -1    9.64    0.52
  -1   6  -1    9.60    0.53
  -1  -6   1    9.39    0.55
  -1   6  -1    9.96    0.54
   1   6   1    9.46    0.54
   1   6   1    8.96    0.53
  -1   6   1    9.63    0.54
  -1   6   1    9.69    0.55
   1  -6   1    9.14    0.55
  -1   6   1    9.01    0.53
   1   6  -1    9.62    0.53
  -1  -6  -1    9.21    0.53
  -1  -6  -1    9.65    0.53
   1   6  -1    9.54    0.53
   1   6  -1    9.80    0.54
  -1   6   1    8.75    0.52
  -1   6   1    9.34    0.54
   1  -6   1    9.40    0.53
  -1   6   1   10.17    0.55
   1  -6   1    9.57    0.52
   1   6  -1   10.32    0.55
   1   6   2    1.66    0.15
   1   6   2    1.69    0.17
   1   6   2    1.43    0.15
   1   6   2    1.15    0.15
   1  -6  -2    1.91    0.16
  -1   6  -2    1.51    0.14
   1   6   2    1.59    0.17
  -1  -6   2    1.21    0.14
  -1  -6   2    1.30    0.15
  -1   6  -2    1.71    0.16
  -1   6  -2    1.26    0.15
   1   6   2    1.28    0.11
  -1   6  -2    1.60    0.14
   1  -6  -2    1.64    0.18
   1  -6  -2    1.67    0.15
   1   6  -2    1.67    0.16
   1   6  -2    1.61    0.16
  -1  -6  -2    2.10    0.16
  -1  -6  -2    1.48    0.15
   1  -6   2    1.42    0.16
   1   6  -2    1.47    0.15
  -1   6   2    1.64    0.15
  -1   6   2    1.23    0.15
   1   6  -2    1.60    0.16
  -1   6   2    1.47    0.15
  -1   6   2    1.49    0.17
  -1  -6  -2    1.74    0.15
  -1  -6  -2    1.40    0.14
   1   6   3    7.38    0.47
   1  -6  -3    9.17    0.49
   1   6   3    7.45    0.47
  -1   6  -3    8.84    0.52
  -1  -6   3    7.68    0.49
  -1  -6   3    7.44    0.51
   1   6   3    7.40    0.51
  -1   6  -3    9.14    0.56
  -1   6  -3    9.28    0.50
  -1   6  -3    8.85    0.49
  -1   6  -3    8.57    0.46
   1   6   3    7.68    0.51
   1   6   3    6.91    0.44
   1   6   3    7.56    0.49
   1  -6  -3    8.60    0.50
  -1  -6  -3    8.59    0.47
   1   6  -3    8.74    0.48
   1  -6   3    7.48    0.44
   1   6  -3    9.19    0.49
  -1   6   3    7.52    0.49
  -1  -6  -3    8.90    0.50
   1   6  -3    8.74    0.49
   1  -6   3    7.62    0.50
  -1  -6  -3    7.85    0.50
   1   6  -3    8.33    0.48
  -1  -6  -3    8.68    0.49
  -1   6   3    7.77    0.53
  -1   6   3    8.03    0.53
  -1  -6  -3    8.23    0.46
   1  -6  -4    0.54    0.13
   1   6   4    0.62    0.16
   1   6   4    0.71    0.13
  -1   6  -4    0.52    0.14
  -1  -6   4    0.79    0.15
  -1  -6   4    0.45    0.11
  -1   6  -4    0.45    0.13
  -1   6  -4    0.65    0.14
   1  -6  -4    0.64    0.13
   1   6   4    0.49    0.16
  -1   6  -4    0.47    0.13
   1  -6  -4    0.69    0.13
   1   6   4    0.73    0.17
  -1  -6  -4    0.61    0.13
  -1   6   4    0.50    0.17
  -1  -6  -4    0.65    0.13
  -1  -6  -4    0.45    0.07
  -1   6   4    0.61    0.18
  -1  -6  -4    0.60    0.14
   1   6  -4    0.66    0.16
   1   6  -4    0.61    0.14
  -1   6   4    0.40    0.12
   1  -6   4    0.71    0.12
  -1   6   4    0.67    0.17
   1  -6   4    0.57    0.09
  -1  -6  -4    0.46    0.08
   1  -6   4    0.58    0.16
   1   6  -4    0.47    0.14
  -1   6  -5    9.09    0.56
  -1  -6   5    8.14    0.49
  -1   6  -5    8.39    0.55
  -1  -6   5    8.41    0.55
   1   6   5    7.83    0.59
   1  -6  -5    9.27    0.52
  -1  -6   5    7.49    0.51
   1  -6  -5    8.77    0.52
   1  -6  -5    8.82    0.55
   1   6   5    8.24    0.54
  -1   6  -5    8.24    0.52
   1   6   5    7.51    0.56
  -1   6  -5    8.45    0.54
   1   6   5    8.02    0.58
   1   6  -5    9.24    0.55
   1  -6   5    7.56    0.50
  -1   6   5    7.87    0.58
  -1  -6  -5    8.42    0.54
   1   6  -5    8.87    0.55
   1   6  -5    8.83    0.57
   1  -6   5    8.05    0.48
  -1  -6  -5    8.18    0.47
   1  -6   5    7.41    0.51
   1  -6   5    8.66    0.55
   1   6  -5    8.53    0.56
  -1  -6  -5    8.38    0.53
  -1   6   5    8.20    0.57
  -1   6   5    7.38    0.57
  -1  -6  -5    9.08    0.51
   1  -6  -6    0.83    0.17
  -1   6  -6    0.18    0.20
   1  -6  -6    0.78    0.20
  -1   6  -6    0.59    0.22
   1   6   6    0.20    0.21
  -1  -6   6    0.34    0.15
  -1  -6   6    0.40    0.15
  -1   6  -6    0.69    0.27
   1   6   6    0.58    0.16
   1   6   6    0.64    0.22
  -1   6  -6    0.37    0.18
   1   6   6    0.75    0.23
   1  -6  -6    0.55    0.17
  -1  -6   6    0.41    0.18
   1   6  -6    0.38    0.19
  -1   6   6    0.53    0.23
   1  -6   6    0.54    0.14
   1  -6   6    0.50    0.12
   1  -6   6    0.25    0.15
  -1  -6  -6    0.54    0.16
   1   6  -6    0.30    0.21
  -1  -6  -6    0.73    0.12
   1  -6   6    0.23    0.19
   1   6  -6    0.48    0.23
   1   6  -6    0.52    0.22
  -1   6   6    0.21    0.21
  -1  -6  -6    0.65    0.20
  -1   6   6    0.14    0.21
  -1  -6  -6    0.52    0.15
   1   6   7    5.51    0.52
  -1  -6   7    5.43    0.42
   1  -6  -7    6.66    0.53
   1   6   7    6.62    0.46
   1  -6  -7    6.10    0.47
  -1   6  -7    6.54    0.45
  -1   6  -7    6.43    0.52
  -1   6  -7    5.71    0.47
   1  -6  -7    6.51    0.46
  -1  -6   7    6.20    0.46
  -1  -6   7    5.67    0.45
   1   6   7    6.01    0.54
   1   6   7    6.45    0.55
  -1   6  -7    6.12    0.53
   1   6  -7    6.45    0.55
   1   6  -7    6.74    0.49
  -1   6   7    6.49    0.56
   1  -6   7    6.68    0.58
   1   6  -7    6.48    0.56
  -1   6   7    6.05    0.52
   1  -6   7    6.78    0.47
  -1   6   7    6.22    0.51
   1   6  -7    6.81    0.49
  -1  -6  -7    6.02    0.44
  -1  -6  -7    5.46    0.40
  -1  -6  -7    6.24    0.43
   1  -6   7    5.24    0.44
  -1  -6  -7    6.44    0.52
  -1   6  -8    0.35    0.28
   1   6   8    0.23    0.24
   1   6   8    0.01    0.24
   1   6   8    0.23    0.26
  -1  -6   8    0.04    0.18
   1  -6  -8    0.47    0.24
   1   6   8    0.22    0.17
  -1  -6   8    0.03    0.20
   1  -6  -8    0.36    0.21
   1  -6  -8    0.31    0.18
  -1  -6   8    0.01    0.21
  -1  -6   8    0.11    0.17
  -1   6  -8    0.05    0.32
  -1   6  -8    0.31    0.18
   1  -6   8    0.27    0.18
  -1  -6  -8    0.38    0.19
  -1   6   8    0.20    0.25
   1   6  -8    0.39    0.21
  -1   6   8    0.50    0.28
  -1   6   8    0.43    0.25
   1   6  -8    0.22    0.27
   1  -6   8    0.05    0.20
  -1  -6  -8    0.21    0.16
  -1  -6  -8    0.41    0.25
   1   6  -8    0.61    0.29
  -1  -6  -8    0.22    0.25
   1  -6   8    0.24    0.23
   1  -6  -9    2.21    0.29
   1   6   9    2.30    0.24
   1   6   9    2.01    0.35
   1   6   9    2.21    0.33
  -1  -6   9    2.09    0.29
  -1  -6   9    2.29    0.25
  -1  -6   9    2.06    0.29
   1  -6  -9    1.82    0.24
  -1   6  -9    2.49    0.36
  -1   6  -9    1.58    0.22
   1   6   9    2.21    0.34
  -1   6  -9    2.40    0.35
   1  -6  -9    2.28    0.33
   1   6  -9    2.63    0.38
   1   6  -9    1.85    0.26
  -1  -6  -9    1.96    0.26
   1  -6   9    1.65    0.29
   1  -6   9    2.22    0.31
  -1   6   9    1.68    0.32
  -1  -6  -9    2.30    0.34
   1   6  -9    1.59    0.34
  -1   6   9    2.00    0.33
   1  -6   9    1.89    0.26
  -1  -6  -9    1.96    0.22
  -1  -6  -9    2.06    0.21
  -1   6   9    2.19    0.37
  -1  -6  10   -0.35    0.19
  -1   6 -10    0.11    0.32
   1  -6 -10    0.26    0.24
   1   6  10    0.26    0.18
   1  -6 -10    0.15    0.19
  -1   6 -10   -0.17    0.29
   1   6  10    0.28    0.31
   1   6  10   -0.14    0.30
  -1  -6  10    0.48    0.27
   1  -6 -10    0.05    0.29
  -1  -6  10    0.43    0.25
   1   6  10   -0.08    0.31
  -1  -6 -10    0.40    0.17
  -1  -6 -10   -0.41    0.15
   1  -6  10   -0.04    0.20
  -1   6  10    0.06    0.31
   1   6 -10    0.04    0.30
   1  -6  10    0.12    0.26
   1   6 -10   -0.13    0.32
  -1  -6 -10    0.08    0.30
  -1  -6 -10    0.17    0.22
   1  -6  10    0.30    0.26
   1   6 -10   -0.05    0.19
  -1   6  10    0.19    0.30
  -1   6  10    0.12    0.30
   1  -6 -11    0.52    0.26
   1   6  11    0.53    0.33
  -1  -6  11    0.09    0.25
  -1  -6  11    0.44    0.28
  -1   6 -11    0.02    0.29
  -1   6 -11    0.39    0.34
   1   6  11    0.46    0.32
  -1  -6 -11   -0.02    0.40
   1  -6  11    0.52    0.29
   1   6 -11    0.51    0.32
   1  -6  11    0.43    0.22
   1  -6  11    0.14    0.27
  -1   6  11   -0.09    0.31
  -1   6  11    0.36    0.32
  -1   6  11    0.29    0.32
  -1  -6 -11    0.18    0.23
  -1   6 -12    0.29    0.36
  -1  -6  12    0.23    0.29
  -1  -6  12    0.29    0.26
   1  -6 -12   -0.06    0.24
   1   6  12   -0.26    0.32
  -1   6 -12    0.32    0.28
   1   6  12   -0.40    0.32
   1  -6  12    0.03    0.29
  -1   6  12    0.22    0.34
   1   6 -12    0.18    0.29
   1  -6  12   -0.15    0.27
  -1  -6 -12    0.18    0.23
  -1   6  12    0.17    0.32
   1   6 -12   -0.44    0.34
   1   6  13    0.23    0.33
  -1  -6  13    0.56    0.30
   1   6  13   -0.02    0.31
   1  -6 -13   -0.02    0.23
  -1   6 -13   -0.32    0.25
   1  -6  13    0.30    0.29
  -1   6  13   -0.19    0.31
   1   6 -13    0.15    0.37
  -1   6  13    0.30    0.34
   1   7   0    1.70    0.16
   1  -7   0    1.65    0.19
   1   7   0    1.73    0.17
  -1   7   0    1.66    0.18
  -1  -7   0    1.72    0.18
   1   7   0    1.63    0.18
   1  -7   0    1.72    0.17
   1   7   0    1.77    0.18
  -1  -7   0    2.01    0.16
   1  -7   0    1.94    0.13
  -1   7   0    1.77    0.16
   1   7   0    1.91    0.20
  -1   7   0    1.94    0.16
  -1  -7   0    1.75    0.15
   1  -7   0    1.90    0.18
  -1   7   0    1.84    0.17
  -1  -7   0    1.86    0.17
   1   7   0    1.98    0.16
  -1  -7   0    1.66    0.13
  -1   7  -1    8.97    0.53
  -1  -7   1    8.93    0.53
   1  -7  -1    9.18    0.51
  -1   7  -1    8.63    0.50
   1   7   1    9.06    0.54
  -1   7  -1    8.90    0.49
   1   7   1    9.30    0.53
  -1  -7   1    8.63    0.51
   1   7   1    9.12    0.53
  -1   7  -1    9.04    0.50
  -1   7  -1    8.81    0.50
   1   7   1    9.15    0.52
  -1   7  -1    8.57    0.49
   1  -7  -1    8.83    0.51
   1   7   1    9.36    0.54
   1   7  -1    8.77    0.61
  -1  -7  -1    8.89    0.53
  -1  -7  -1    9.01    0.51
   1  -7   1    9.08    0.54
  -1   7   1    8.47    0.49
  -1   7   1   10.28    0.53
   1   7  -1    9.15    0.53
   1   7  -1    8.53    0.52
  -1   7   1    9.27    0.51
  -1   7   1    9.59    0.52
  -1  -7  -1    8.74    0.51
   1   7   2    0.61    0.12
   1   7   2    0.57    0.14
   1   7   2    0.67    0.15
  -1  -7   2    0.59    0.09
  -1   7  -2    0.59    0.10
   1  -7  -2    0.52    0.11
  -1   7  -2    0.69    0.12
   1  -7  -2    0.63    0.12
   1  -7  -2    0.52    0.09
  -1   7  -2    0.65    0.10
  -1   7  -2    0.64    0.11
   1   7   2    0.70    0.10
  -1   7   2    0.86    0.14
   1  -7   2    0.84    0.14
   1   7  -2    0.55    0.14
  -1  -7  -2    0.51    0.10
   1   7  -2    0.57    0.11
  -1   7   2    0.77    0.10
   1   7  -2    0.58    0.11
   1   7  -2    0.57    0.10
  -1   7   2    0.55    0.12
  -1  -7  -2    0.36    0.09
  -1   7   2    0.54    0.13
  -1   7   2    0.51    0.12
   1   7   3    0.11    0.09
   1  -7  -3    0.27    0.10
   1  -7  -3    0.24    0.12
   1   7   3    0.00    0.13
  -1   7  -3    0.17    0.12
  -1   7  -3    0.13    0.10
   1   7   3    0.19    0.13
  -1   7  -3    0.31    0.10
   1   7   3    0.33    0.12
   1   7   3    0.19    0.14
  -1  -7   3    0.22    0.09
  -1  -7   3    0.35    0.13
  -1   7  -3    0.10    0.11
   1   7   3    0.11    0.05
  -1  -7  -3    0.20    0.10
  -1  -7  -3    0.24    0.11
   1  -7   3    0.17    0.13
  -1  -7  -3    0.15    0.11
   1   7  -3    0.34    0.11
  -1   7   3    0.10    0.12
  -1   7   3    0.46    0.16
  -1   7   3    0.00    0.09
  -1  -7  -3    0.08    0.07
   1   7  -3    0.17    0.10
   1   7  -3    0.02    0.12
  -1   7   3    0.19    0.14
  -1  -7  -3    0.19    0.05
   1   7  -3    0.24    0.13
   1   7   4    0.06    0.15
   1  -7  -4    0.34    0.13
   1   7   4   -0.13    0.13
   1   7   4    0.02    0.12
   1   7   4   -0.01    0.16
   1  -7  -4    0.30    0.12
  -1   7  -4   -0.10    0.12
  -1   7  -4    0.13    0.13
  -1  -7   4    0.10    0.10
  -1   7  -4    0.17    0.15
  -1   7  -4    0.09    0.13
  -1  -7   4    0.08    0.14
  -1   7   4    0.10    0.17
  -1  -7  -4    0.04    0.13
  -1  -7  -4    0.22    0.11
  -1   7   4    0.06    0.11
   1  -7   4    0.06    0.07
   1   7  -4   -0.10    0.14
  -1  -7  -4    0.20    0.13
  -1   7   4    0.17    0.18
   1  -7   4    0.07    0.15
   1   7  -4    0.15    0.15
   1   7  -4    0.08    0.13
   1   7  -4    0.12    0.12
  -1   7   4    0.16    0.16
  -1   7  -5    1.95    0.23
   1   7   5    1.84    0.25
  -1  -7   5    1.97    0.23
   1  -7  -5    2.52    0.34
   1   7   5    1.99    0.21
  -1  -7   5    1.59    0.23
   1   7   5    1.56    0.24
   1  -7  -5    1.86    0.20
   1  -7  -5    1.92    0.21
  -1   7  -5    1.73    0.22
   1   7   5    1.78    0.26
  -1   7  -5    2.02    0.23
  -1   7  -5    1.81    0.21
   1   7  -5    2.26    0.24
   1  -7   5    2.28    0.20
  -1   7   5    1.57    0.26
  -1  -7  -5    2.10    0.20
   1   7  -5    2.07    0.24
  -1   7   5    2.41    0.26
  -1   7   5    1.54    0.26
  -1  -7  -5    1.79    0.20
   1   7  -5    2.19    0.24
   1  -7   5    1.88    0.24
  -1  -7  -5    1.80    0.22
   1   7  -5    2.25    0.26
  -1  -7   6    0.65    0.20
   1  -7  -6    0.77    0.18
   1   7   6    0.69    0.17
  -1  -7   6    0.74    0.14
  -1   7  -6    1.15    0.20
   1   7   6    0.61    0.23
  -1   7  -6    0.73    0.22
   1   7   6    0.68    0.24
  -1   7  -6    1.00    0.23
  -1  -7   6    0.38    0.17
   1  -7  -6    0.88    0.18
   1   7   6    0.57    0.23
  -1   7  -6    1.11    0.19
   1  -7  -6    0.75    0.19
   1   7  -6    0.98    0.24
  -1  -7  -6    1.10    0.22
   1  -7   6    1.02    0.22
  -1  -7  -6    0.99    0.18
  -1   7   6    0.86    0.25
  -1   7   6    0.55    0.24
   1   7  -6    0.60    0.21
  -1  -7  -6    1.06    0.17
   1   7  -6    0.74    0.20
   1   7  -6    0.69    0.22
  -1   7   6    0.99    0.25
   1  -7   6    0.62    0.14
   1   7   7    3.84    0.38
   1  -7  -7    4.23    0.39
   1   7   7    4.21    0.49
   1   7   7    3.64    0.38
  -1  -7   7    4.46    0.47
   1  -7  -7    4.69    0.38
  -1   7  -7    4.13    0.39
  -1   7  -7    4.19    0.46
  -1   7  -7    4.15    0.40
   1  -7  -7    4.24    0.44
  -1   7  -7    4.32    0.48
   1   7   7    3.98    0.39
  -1  -7   7    4.92    0.44
  -1  -7  -7    4.06    0.45
   1  -7   7    4.76    0.43
  -1  -7  -7    4.36    0.37
  -1   7   7    4.52    0.50
   1  -7   7    4.20    0.32
   1   7  -7    5.07    0.55
   1   7  -7    3.50    0.42
  -1   7   7    4.41    0.46
  -1  -7  -7    4.03    0.37
  -1   7   7    5.05    0.47
   1   7  -7    4.93    0.42
   1  -7   7    4.39    0.36
   1  -7  -8    2.16    0.30
   1   7   8    1.57    0.23
   1  -7  -8    1.49    0.25
   1  -7  -8    1.79    0.23
  -1  -7   8    1.64    0.23
  -1   7  -8    0.91    0.22
   1   7   8    0.72    0.29
  -1   7  -8    1.42    0.31
  -1   7  -8    1.91    0.32
   1   7   8    1.45    0.29
  -1  -7   8    1.61    0.27
   1   7   8    1.50    0.32
  -1   7   8    1.36    0.30
   1  -7   8    1.14    0.18
   1   7  -8    1.87    0.33
  -1  -7  -8    1.98    0.32
  -1   7   8    1.24    0.29
   1   7  -8    0.96    0.32
   1  -7   8    1.33    0.23
   1   7  -8    1.94    0.26
  -1   7   8    1.12    0.32
  -1  -7  -8    1.58    0.21
  -1  -7  -8    1.33    0.23
   1  -7   8    1.92    0.27
  -1  -7   9    0.54    0.17
   1  -7  -9    0.50    0.24
  -1  -7   9    0.84    0.23
  -1   7  -9    0.74    0.33
   1   7   9    1.35    0.22
   1   7   9    0.30    0.32
   1   7   9    0.91    0.30
   1  -7  -9    0.43    0.39
   1   7   9    1.07    0.31
  -1   7  -9    0.81    0.32
  -1  -7   9    1.16    0.27
   1  -7  -9    0.96    0.22
  -1   7  -9    0.74    0.20
   1  -7   9    0.83    0.27
  -1  -7  -9    0.38    0.19
  -1   7   9    0.80    0.32
  -1  -7  -9    0.89    0.23
  -1   7   9    1.13    0.31
  -1  -7  -9    1.16    0.29
   1   7  -9    0.44    0.32
   1   7  -9    0.80    0.33
  -1   7   9    0.59    0.29
   1  -7   9    0.96    0.19
   1   7  -9    1.10    0.24
   1  -7   9    1.08    0.24
  -1  -7  10    0.87    0.30
  -1  -7  10    1.32    0.23
  -1   7 -10    1.24    0.34
   1   7  10    0.80    0.21
   1   7  10    1.46    0.40
   1  -7 -10    1.00    0.27
  -1   7 -10    2.06    0.37
  -1  -7  10    1.03    0.32
   1   7  10    0.97    0.33
   1   7  10    0.87    0.35
   1  -7 -10    1.12    0.22
  -1  -7 -10    1.20    0.32
  -1  -7 -10    0.80    0.24
   1   7 -10    1.31    0.35
   1   7 -10    1.38    0.37
  -1   7  10    0.89    0.36
  -1   7  10    1.81    0.37
  -1  -7 -10    0.76    0.19
   1  -7  10    0.99    0.27
   1   7 -10    1.56    0.23
  -1   7  10    1.27    0.36
   1  -7  10    1.10    0.21
   1  -7  10    1.41    0.49
  -1   7  10    0.97    0.33
  -1  -7  11    0.24    0.24
  -1   7 -11    0.24    0.30
   1   7  11   -0.17    0.30
  -1  -7  11   -0.22    0.27
   1   7  11   -0.41    0.30
   1  -7 -11   -0.06    0.27
  -1   7 -11    0.41    0.34
  -1   7  11   -0.08    0.31
  -1  -7 -11    0.04    0.22
   1   7 -11    0.32    0.32
   1  -7  11   -0.04    0.29
  -1   7  11   -0.23    0.21
   1  -7  11    0.31    0.25
  -1   7  11    0.22    0.33
  -1   7  11    0.14    0.32
   1   7 -11    0.42    0.34
  -1   7 -12    0.41    0.35
  -1   7 -12    0.56    0.29
  -1  -7  12    0.66    0.31
   1  -7 -12    0.35    0.25
   1   7  12    0.79    0.34
   1   7  12    0.45    0.34
   1  -7  12    0.68    0.32
  -1  -7 -12    0.17    0.22
  -1   7  12    0.45    0.33
  -1   7  12    0.95    0.35
   1   7 -12    0.52    0.35
   1   7 -12    0.29    0.31
   1   7  13   -0.16    0.33
  -1  -7  13   -0.23    0.28
  -1   7 -13    0.61    0.35
   1   7 -13   -0.10    0.27
  -1   7  13    0.14    0.48
   1  -7  13    0.34    0.31
  -1   7  13   -0.05    0.33
   1   7 -13    0.33    0.36
  -1  -8   0    2.42    0.22
  -1   8   0    2.39    0.19
   1   8   0    2.29    0.20
  -1  -8   0    2.23    0.20
  -1   8   0    2.00    0.18
   1   8   0    2.09    0.24
  -1  -8   0    2.31    0.18
   1   8   0    2.44    0.21
   1  -8   0    2.66    0.22
   1   8   0    2.31    0.19
  -1   8   0    1.98    0.22
  -1   8   0    2.50    0.20
  -1  -8   0    2.30    0.15
  -1   8   0    2.34    0.22
   1  -8   0    2.23    0.20
   1   8   0    2.40    0.21
   1   8   0    2.29    0.19
   1   8   1    0.42    0.11
  -1   8  -1    1.16    0.11
   1   8   1    0.40    0.13
  -1   8  -1    1.10    0.14
  -1   8  -1    0.89    0.12
   1   8   1    0.54    0.13
   1  -8  -1    0.79    0.11
  -1   8  -1    0.94    0.11
   1  -8  -1    1.10    0.14
  -1   8  -1    1.06    0.10
   1   8   1    0.44    0.10
  -1   8  -1    0.98    0.09
  -1  -8   1    0.52    0.13
   1   8   1    0.22    0.12
  -1   8  -1    0.95    0.11
   1   8  -1    1.08    0.15
  -1   8   1    0.44    0.14
  -1  -8  -1    0.82    0.10
   1  -8   1    0.34    0.10
  -1  -8  -1    1.03    0.12
  -1   8   1    0.55    0.13
  -1   8   1    0.60    0.11
   1  -8   1    0.57    0.13
  -1   8   1    0.45    0.13
  -1  -8  -1    0.92    0.12
   1   8  -1    0.85    0.12
   1   8  -1    0.79    0.11
  -1   8  -2    1.75    0.18
   1   8   2    1.86    0.19
  -1   8  -2    1.80    0.18
   1  -8  -2    1.64    0.16
  -1  -8   2    1.79    0.17
  -1  -8   2    2.04    0.20
  -1   8  -2    1.87    0.18
  -1   8  -2    1.72    0.18
   1   8   2    2.50    0.21
   1   8   2    1.82    0.18
   1   8   2    1.72    0.18
   1  -8  -2    1.68    0.19
   1   8   2    2.15    0.23
   1  -8  -2    1.84    0.18
   1   8  -2    2.09    0.19
   1   8  -2    1.79    0.19
  -1  -8  -2    1.75    0.19
  -1   8   2    1.98    0.19
   1   8  -2    1.50    0.16
   1   8  -2    1.91    0.19
  -1  -8  -2    1.77    0.18
  -1   8   2    1.69    0.18
  -1   8   2    1.78    0.20
  -1   8   2    1.76    0.21
   1  -8   2    2.00    0.20
  -1   8   2    1.94    0.21
   1  -8  -3    5.86    0.36
  -1   8  -3    6.52    0.37
   1   8   3    4.81    0.36
   1  -8  -3    5.60    0.39
   1   8   3    5.25    0.41
  -1   8  -3    6.02    0.37
   1  -8  -3    5.56    0.37
   1   8   3    4.88    0.39
  -1   8  -3    6.09    0.38
  -1   8  -3    5.98    0.39
   1   8   3    5.00    0.42
  -1  -8   3    5.27    0.35
  -1  -8   3    5.42    0.41
   1   8   3    5.29    0.39
  -1   8   3    5.00    0.43
  -1  -8  -3    5.82    0.39
   1   8  -3    6.31    0.40
  -1   8   3    5.44    0.40
   1   8  -3    6.28    0.38
  -1  -8  -3    6.27    0.37
  -1  -8  -3    5.90    0.35
  -1  -8  -3    5.76    0.37
  -1   8   3    4.85    0.37
   1  -8   3    5.56    0.41
   1   8  -3    5.86    0.39
   1   8  -3    5.64    0.37
  -1   8   3    4.82    0.39
  -1   8   3    4.77    0.43
  -1  -8   4    0.71    0.13
   1   8   4    1.07    0.17
  -1  -8   4    0.79    0.19
   1   8   4    0.73    0.19
  -1   8  -4    0.79    0.16
   1   8   4    0.50    0.18
   1  -8  -4    1.00    0.17
  -1   8  -4    1.01    0.17
  -1   8  -4    0.80    0.15
  -1   8  -4    0.93    0.17
   1   8   4    0.93    0.19
   1  -8  -4    0.97    0.16
  -1   8   4    1.05    0.22
  -1   8   4    1.19    0.20
   1  -8   4    0.98    0.19
  -1   8   4    0.70    0.17
  -1  -8  -4    1.05    0.17
   1   8  -4    1.05    0.17
   1   8  -4    0.99    0.19
   1   8  -4    1.16    0.18
  -1  -8  -4    1.11    0.15
  -1   8   4    0.73    0.21
   1   8  -4    1.04    0.17
  -1  -8  -4    1.89    0.30
   1   8   5    7.77    0.59
  -1   8  -5    8.29    0.55
   1  -8  -5    7.94    0.53
  -1  -8   5    7.11    0.50
  -1   8  -5    8.89    0.56
   1  -8  -5    7.84    0.52
  -1   8  -5    8.49    0.53
  -1   8  -5    8.56    0.55
   1  -8  -5    8.10    0.51
   1   8   5    7.49    0.56
   1   8   5    7.70    0.56
  -1  -8   5    7.66    0.56
   1   8   5    7.21    0.52
   1   8  -5    8.40    0.55
   1   8  -5    8.71    0.54
  -1   8   5    7.78    0.59
  -1   8   5    8.03    0.58
  -1  -8  -5    8.44    0.54
  -1  -8  -5    8.36    0.53
   1   8  -5    8.28    0.56
   1   8  -5    7.48    0.53
  -1   8   5    7.62    0.59
  -1  -8  -5    8.10    0.52
   1  -8   5    7.61    0.55
   1   8   6   -0.04    0.17
  -1   8  -6   -0.14    0.22
  -1   8  -6    0.18    0.18
   1  -8  -6    0.32    0.18
  -1   8  -6    0.19    0.18
   1  -8  -6    0.22    0.17
   1   8   6    0.15    0.25
   1  -8  -6    0.24    0.16
   1   8   6    0.28    0.21
   1   8   6   -0.13    0.21
  -1   8  -6    0.18    0.21
  -1   8   6    0.70    0.24
   1   8  -6   -0.08    0.21
  -1  -8  -6    0.31    0.18
  -1   8   6   -0.16    0.33
   1   8  -6   -0.04    0.20
   1   8  -6   -0.15    0.17
  -1   8   6    0.13    0.22
  -1  -8  -6    0.13    0.16
   1   8  -6    0.08    0.20
  -1  -8  -6    0.18    0.17
   1  -8   6    0.04    0.11
  -1   8  -7    6.30    0.45
   1   8   7    4.40    0.50
   1  -8  -7    5.06    0.46
   1  -8  -7    6.12    0.44
   1   8   7    4.44    0.43
   1   8   7    5.61    0.52
  -1   8  -7    6.59    0.55
  -1  -8   7    5.47    0.49
  -1  -8   7    3.92    0.43
  -1   8  -7    5.47    0.46
  -1   8  -7    5.95    0.53
   1   8   7    4.93    0.53
  -1  -8   7    4.82    0.38
   1   8  -7    6.27    0.47
   1  -8   7    5.09    0.47
  -1  -8  -7    5.16    0.43
   1   8  -7    3.85    0.48
   1  -8   7    5.00    0.37
  -1   8   7    5.69    0.51
  -1   8   7    5.01    0.51
  -1   8   7    5.26    0.55
  -1  -8  -7    5.98    0.49
  -1  -8  -7    5.24    0.42
   1   8  -7    5.64    0.53
   1   8  -7    5.34    0.52
   1  -8  -8    0.08    0.22
  -1   8  -8    0.05    0.28
   1   8   8    0.07    0.28
  -1   8  -8    0.01    0.20
   1  -8  -8    0.08    0.20
   1  -8  -8    0.04    0.20
  -1  -8   8    0.11    0.23
  -1  -8   8   -0.07    0.16
   1   8   8    0.24    0.26
   1   8   8    0.04    0.27
   1   8   8   -0.11    0.20
  -1   8  -8    0.26    0.28
  -1   8   8   -0.47    0.25
   1   8  -8    0.20    0.29
  -1  -8  -8   -0.01    0.18
  -1   8   8   -0.12    0.26
  -1   8   8   -0.06    0.27
   1   8  -8    0.02    0.22
  -1  -8  -8    0.42    0.25
   1  -8   8    0.19    0.17
   1   8  -8    0.05    0.28
   1  -8   8    0.14    0.24
  -1  -8  -8    0.25    0.19
  -1  -8   9    1.77    0.30
  -1  -8   9    1.93    0.24
   1  -8  -9    1.38    0.25
   1   8   9    2.24    0.26
   1  -8  -9    1.80    0.28
   1   8   9    1.85    0.35
  -1   8  -9    2.16    0.35
   1   8   9    1.05    0.33
   1  -8  -9    1.10    0.32
  -1   8  -9    1.34    0.24
   1   8   9    1.63    0.36
  -1   8  -9    0.91    0.34
   1   8  -9    1.97    0.38
   1  -8   9    2.30    0.33
  -1   8   9    2.30    0.38
  -1   8   9    1.71    0.34
  -1   8   9    2.02    0.32
   1  -8   9    2.28    0.26
   1   8  -9    2.53    0.38
  -1   8   9    1.51    0.34
  -1  -8  -9    2.15    0.24
  -1  -8  -9    1.83    0.26
  -1  -8  -9    1.45    0.32
   1   8  -9    1.80    0.28
   1   8  10   -0.67    0.32
  -1  -8  10    0.18    0.21
   1  -8 -10    0.09    0.20
  -1  -8  10    0.21    0.27
  -1   8 -10    0.51    0.33
   1   8  10    0.18    0.32
   1   8  10    0.32    0.21
   1  -8 -10   -0.21    0.23
   1   8  10    0.19    0.30
   1   8 -10   -0.38    0.32
  -1   8  10    0.05    0.22
  -1  -8 -10   -0.44    0.20
   1  -8  10    0.11    0.27
  -1   8  10    0.20    0.29
  -1   8  10   -0.45    0.30
   1  -8  10   -0.04    0.42
   1   8 -10    0.03    0.34
  -1   8  10   -0.06    0.32
  -1   8 -11    0.30    0.35
   1   8  11    0.54    0.34
   1   8  11    0.09    0.32
  -1  -8  11    0.84    0.31
   1  -8 -11    0.77    0.26
  -1   8 -11    0.95    0.32
   1   8 -11    0.07    0.33
   1   8 -11    0.20    0.34
   1  -8  11    0.42    0.30
   1  -8  11    0.22    0.26
  -1  -8 -11    0.73    0.24
  -1   8  11    0.84    0.34
  -1   8  11    0.73    0.37
  -1   8  11    0.19    0.32
  -1   8  11    0.22    0.25
   1  -8 -12    0.25    0.24
  -1  -8  12    0.02    0.29
  -1   8 -12   -0.20    0.28
  -1   8 -12    0.72    0.36
   1   8 -12    0.27    0.34
  -1  -8 -12    0.07    0.22
   1   8 -12    0.32    0.31
  -1   8  12   -0.08    0.47
   1  -8  12   -0.25    0.30
  -1   9   0  121.74    6.52
  -1   9   0  128.63    6.51
  -1   9   0  122.24    6.51
   1   9   0  122.29    6.49
  -1  -9   0  121.19    6.52
  -1  -9   0  122.20    6.52
   1  -9   0  120.04    6.48
  -1   9   0  122.46    6.52
  -1  -9   0  110.95    6.51
   1   9   0  122.17    6.47
  -1   9   0  128.73    6.51
   1   9   0  117.76    6.48
   1   9   0  123.81    6.49
   1  -9   0  123.11    6.49
   1   9   0  121.91    6.47
  -1   9   0  121.01    6.51
   1   9   0  121.45    6.48
   1  -9  -1    6.68    0.43
  -1  -9   1    6.21    0.38
  -1   9  -1    6.44    0.43
   1   9   1    6.78    0.41
  -1   9  -1    5.95    0.40
   1  -9  -1    6.98    0.40
  -1  -9   1    6.66    0.43
   1  -9  -1    6.31    0.40
   1   9   1    6.12    0.39
  -1   9  -1    6.48    0.39
   1   9   1    5.96    0.43
  -1   9  -1    6.66    0.40
   1   9   1    6.24    0.42
  -1   9  -1    6.57    0.41
   1   9   1    6.55    0.42
  -1  -9  -1    6.20    0.39
  -1   9   1    6.54    0.44
  -1   9   1    6.66    0.41
   1   9  -1    6.34    0.41
  -1   9   1    6.57    0.43
  -1   9   1    6.45    0.43
  -1  -9  -1    6.75    0.41
   1   9  -1    6.66    0.42
   1   9  -1    6.50    0.44
  -1   9   1    6.33    0.39
   1  -9   1    6.24    0.41
  -1  -9  -1    6.66    0.41
   1   9  -1    6.08    0.40
   1  -9  -2   78.89    4.23
   1   9   2   75.81    4.22
  -1   9  -2   80.48    4.25
  -1   9  -2   80.61    4.24
   1   9   2   78.99    4.23
  -1  -9   2   80.30    4.26
   1   9   2   80.39    4.24
   1  -9  -2   80.04    4.23
  -1  -9   2   73.80    4.23
  -1   9  -2   79.22    4.23
   1  -9  -2   78.46    4.22
   1   9   2   80.00    4.23
   1   9   2   78.34    4.23
  -1   9  -2   81.12    4.25
   1   9  -2   80.47    4.23
   1   9  -2   78.85    4.23
  -1   9   2   79.29    4.26
  -1  -9  -2   76.96    4.24
  -1   9   2   81.18    4.26
   1   9  -2   81.49    4.24
  -1   9   2   76.97    4.24
  -1   9   2   81.71    4.25
   1  -9   2   77.56    4.24
  -1  -9  -2   79.60    4.23
   1   9  -2   76.78    4.22
  -1   9   2   80.91    4.25
  -1  -9  -2   77.80    4.24
   1   9   3    9.45    0.59
   1   9   3    9.72    0.61
   1   9   3    8.88    0.56
   1  -9  -3    9.22    0.55
   1   9   3    9.97    0.61
   1  -9  -3    9.15    0.58
  -1  -9   3    9.64    0.61
  -1  -9   3    8.90    0.56
   1   9   3    9.83    0.59
  -1   9  -3   10.01    0.59
   1  -9  -3    9.30    0.57
  -1   9  -3    9.20    0.57
  -1   9  -3    9.61    0.57
  -1   9  -3    9.87    0.59
   1   9  -3    9.48    0.57
  -1  -9  -3    9.52    0.55
   1   9  -3    9.40    0.59
  -1   9   3    9.22    0.57
  -1   9   3   10.06    0.63
  -1   9   3    9.58    0.59
   1  -9   3    8.97    0.60
  -1   9   3    9.66    0.60
  -1  -9  -3    9.70    0.57
   1   9  -3    9.64    0.58
   1   9  -3    9.52    0.60
  -1   9   3    9.45    0.62
   1   9   4   32.13    1.84
  -1  -9   4   31.51    1.84
  -1   9  -4   33.30    1.82
   1   9   4   32.06    1.82
   1   9   4   33.93    1.84
  -1   9  -4   33.27    1.82
   1  -9  -4   33.47    1.82
   1   9   4   32.20    1.83
   1  -9  -4   32.87    1.81
  -1   9  -4   34.62    1.83
   1  -9  -4   31.68    1.81
  -1   9  -4   34.56    1.82
   1   9  -4   34.40    1.83
   1  -9   4   32.98    1.83
   1   9  -4   34.79    1.82
  -1  -9  -4   33.67    1.82
   1   9  -4   34.76    1.83
  -1   9   4   33.17    1.85
  -1   9   4   33.92    1.84
   1   9  -4   32.20    1.81
  -1  -9  -4   32.82    1.82
  -1  -9  -4   33.03    1.81
  -1   9   4   32.61    1.85
  -1   9   4   32.27    1.83
  -1   9  -5    3.70    0.38
  -1   9  -5    4.20    0.39
  -1   9  -5    4.03    0.38
   1   9   5    4.12    0.41
   1  -9  -5    4.06    0.36
  -1   9  -5    4.93    0.40
   1   9   5    4.05    0.38
   1  -9  -5    4.43    0.38
   1   9   5    3.76    0.37
  -1  -9   5    4.44    0.41
   1   9   5    4.11    0.42
   1   9  -5    4.24    0.37
  -1   9   5    4.52    0.45
   1  -9   5    4.15    0.41
   1   9  -5    4.19    0.41
  -1   9   5    4.64    0.45
  -1   9   5    4.40    0.44
  -1  -9  -5    4.37    0.38
  -1  -9  -5    4.21    0.35
  -1  -9  -5    4.23    0.37
   1   9  -5    4.23    0.40
   1   9  -5    4.67    0.41
  -1   9   5    4.53    0.39
  -1   9  -6   16.54    0.95
  -1   9  -6   15.58    0.93
   1  -9  -6   15.66    0.91
   1  -9  -6   15.85    0.91
  -1   9  -6   16.23    0.92
  -1  -9   6   15.19    0.95
   1  -9  -6   14.12    0.92
   1   9   6   15.71    0.97
   1   9   6   14.97    1.00
  -1   9  -6   14.75    0.95
   1   9   6   15.21    0.92
   1   9   6   15.59    0.97
   1   9  -6   16.59    0.94
  -1   9   6   13.92    0.96
   1   9  -6   14.36    0.92
  -1  -9  -6   15.87    0.93
   1  -9   6   14.00    0.93
   1   9  -6   16.81    0.98
   1   9  -6   16.57    0.96
  -1   9   6   15.65    0.97
  -1   9   6   15.53    0.93
  -1  -9  -6   16.83    0.92
  -1   9   6   15.67    0.97
  -1  -9  -6   14.91    0.90
  -1   9  -7    0.39    0.22
  -1   9  -7    0.63    0.26
  -1  -9   7    1.05    0.25
   1  -9  -7    0.87    0.21
   1   9   7    0.73    0.28
   1   9   7    0.82    0.23
   1   9   7    0.87    0.28
   1   9   7    1.03    0.29
   1  -9  -7    0.65    0.21
  -1   9  -7    0.89    0.27
  -1   9  -7    0.59    0.22
   1  -9  -7    0.36    0.22
  -1   9   7    0.63    0.27
  -1   9   7    0.91    0.24
   1  -9   7    0.60    0.24
   1   9  -7    0.76    0.28
  -1  -9  -7    1.00    0.21
  -1  -9  -7    0.69    0.20
  -1   9   7    0.77    0.29
  -1  -9  -7    0.98    0.23
   1   9  -7    0.34    0.28
  -1   9   7    1.01    0.27
   1   9  -7    0.69    0.24
   1  -9   7    1.06    0.16
  -1   9  -8    5.42    0.55
   1  -9  -8    5.00    0.44
   1  -9  -8    5.32    0.46
  -1  -9   8    5.33    0.51
   1   9   8    5.21    0.58
   1   9   8    4.54    0.45
   1   9   8    4.76    0.53
  -1   9  -8    5.06    0.56
   1  -9  -8    4.49    0.50
   1   9   8    5.17    0.55
  -1   9  -8    5.51    0.46
  -1   9   8    5.02    0.54
   1   9  -8    4.89    0.49
   1  -9   8    5.39    0.51
   1   9  -8    5.57    0.56
   1  -9   8    4.00    0.37
  -1  -9  -8    5.20    0.49
  -1  -9  -8    4.62    0.43
  -1   9   8    4.58    0.45
  -1   9   8    4.94    0.45
  -1   9   8    4.37    0.48
  -1  -9  -8    5.40    0.44
   1   9  -8    6.24    0.59
   1   9   9   -0.27    0.28
   1   9   9    0.12    0.31
  -1   9  -9    0.59    0.32
   1   9   9   -0.02    0.29
   1   9   9    0.19    0.23
  -1   9  -9    0.11    0.30
   1  -9  -9    0.35    0.23
  -1   9  -9   -0.64    0.20
   1  -9  -9    0.15    0.21
  -1  -9   9    0.51    0.28
  -1   9   9    0.09    0.33
   1   9  -9    0.37    0.29
  -1   9   9    0.27    0.31
   1  -9   9   -0.05    0.27
   1  -9   9    0.26    0.17
   1   9  -9    0.42    0.32
   1   9  -9    0.39    0.33
  -1  -9  -9   -0.67    0.47
  -1   9   9    0.24    0.24
  -1  -9  -9    0.28    0.22
  -1   9   9    0.10    0.29
   1   9  10    0.27    0.33
   1  -9 -10    0.83    0.25
   1   9  10    0.97    0.34
   1  -9 -10    0.31    0.21
  -1   9 -10    0.65    0.35
   1   9  10    0.57    0.34
  -1  -9  10    0.55    0.29
   1   9  10    0.70    0.22
  -1   9 -10    1.19    0.45
  -1   9  10    1.22    0.33
  -1  -9 -10    0.78    0.24
  -1   9  10    0.85    0.26
  -1   9  10    0.82    0.33
   1  -9  10    0.76    0.30
  -1   9  10    0.51    0.36
   1  -9  10    0.37    0.24
   1   9 -10    0.71    0.25
   1   9 -10    1.15    0.37
   1   9 -10    0.82    0.36
   1  -9 -11   -0.21    0.24
  -1   9 -11   -0.02    0.32
   1   9  11   -0.40    0.31
  -1  -9  11    0.06    0.30
   1   9  11   -0.01    0.33
  -1   9 -11    0.26    0.33
  -1   9  11    0.27    0.34
  -1  -9 -11   -0.08    0.22
   1   9 -11   -0.03    0.34
   1   9 -11   -0.33    0.32
  -1   9  11   -0.09    0.33
  -1   9  11    0.07    0.36
  -1   9  11   -0.12    0.32
   1  -9  11    0.08    0.29
  -1  -9  12    0.59    0.37
   1  -9 -12    0.24    0.24
  -1   9 -12    0.11    0.28
   1   9  12   -0.01    0.33
   1   9  12    0.17    0.32
   1   9 -12    0.25    0.31
  -1   9  12    0.13    0.34
   1   9 -12    0.04    0.33
  -1  -9 -12   -0.15    0.22
  -1   9  12    0.10    0.33
   1  -9  12   -0.23    0.31
   1  10   0    0.53    0.15
  -1  10   0    0.53    0.12
  -1  10   0    0.56    0.15
  -1  10   0    0.56    0.14
  -1 -10   0    0.54    0.10
   1 -10   0    0.58    0.13
   1  10   0    0.51    0.11
   1 -10   0    0.29    0.13
  -1  10   0    0.51    0.13
  -1  10   0    0.39    0.10
   1  10   0    0.72    0.13
   1  10   0    0.34    0.12
  -1 -10   0    0.39    0.12
   1  10   0    0.33    0.13
   1  10   0    0.55    0.10
  -1  10   0    0.61    0.15
  -1 -10   0    0.37    0.16
  -1  10  -1    9.86    0.57
  -1  10  -1   10.19    0.55
  -1  10  -1    9.74    0.56
  -1  10  -1   10.58    0.59
  -1  10  -1   10.69    0.56
   1  10   1    8.78    0.55
   1 -10  -1    9.54    0.57
   1 -10  -1    9.67    0.58
   1  10   1    8.98    0.57
   1  10   1    8.73    0.59
   1  10   1    9.22    0.56
   1 -10  -1    9.97    0.56
   1  10   1    9.02    0.56
   1  10   1    9.46    0.57
  -1 -10   1    9.08    0.54
  -1 -10   1    8.98    0.59
   1  10  -1   10.15    0.60
  -1  10   1    8.76    0.59
  -1  10   1    9.12    0.58
   1 -10   1    9.19    0.59
  -1 -10  -1    9.39    0.57
  -1  10   1    9.42    0.56
   1  10  -1    9.87    0.57
   1 -10   1    8.69    0.57
  -1  10   1    8.37    0.63
   1  10  -1   10.17    0.57
  -1 -10  -1    9.58    0.57
   1  10  -1    9.52    0.55
  -1 -10  -1    9.31    0.58
  -1  10   1    8.75    0.55
  -1 -10   2    4.25    0.37
   1 -10  -2    4.31    0.34
   1 -10  -2    4.79    0.32
  -1  10  -2    4.54    0.35
  -1  10  -2    4.34    0.33
   1  10   2    3.85    0.35
   1  10   2    4.13    0.33
   1 -10  -2    4.10    0.27
   1  10   2    3.89    0.36
   1  10   2    3.70    0.34
  -1  10  -2    4.15    0.29
  -1  10  -2    4.58    0.31
   1  10   2    3.94    0.30
  -1  10   2    4.29    0.33
  -1  10   2    3.68    0.35
   1 -10   2    3.44    0.35
   1  10  -2    4.12    0.34
   1  10  -2    4.52    0.33
  -1 -10  -2    3.98    0.31
  -1 -10  -2    3.96    0.29
   1  10  -2    4.12    0.30
  -1  10   2    4.18    0.39
  -1 -10  -2    3.85    0.31
  -1  10   2    3.54    0.37
   1  10  -2    3.85    0.35
  -1  10   2    3.80    0.30
  -1  10  -3   17.90    0.99
   1 -10  -3   17.03    0.96
   1  10   3   16.01    0.99
   1  10   3   17.16    0.99
   1  10   3   16.94    0.98
  -1  10  -3   18.38    0.99
  -1 -10   3   16.85    1.01
  -1  10  -3   18.40    0.98
   1  10   3   15.58    0.96
   1 -10  -3   16.88    0.97
   1  10   3   16.79    0.98
  -1  10  -3   18.44    0.97
   1 -10  -3   17.21    0.98
  -1  10   3   16.47    0.99
  -1  10   3   17.06    1.02
   1  10  -3   17.93    0.99
   1  10  -3   18.33    0.98
   1 -10   3   16.17    1.00
  -1  10   3   17.85    1.02
   1  10  -3   17.19    0.96
   1  10  -3   18.48    0.99
  -1  10   3   16.22    0.97
  -1 -10  -3   16.36    0.96
  -1 -10  -3   16.16    0.97
  -1  10   3   17.24    0.99
  -1 -10   4    2.49    0.29
  -1  10  -4    3.85    0.32
   1 -10  -4    3.44    0.32
  -1  10  -4    3.87    0.35
  -1  10  -4    4.01    0.33
   1  10   4    2.94    0.35
   1 -10  -4    3.99    0.34
   1  10   4    2.58    0.32
   1  10   4    2.76    0.30
   1  10   4    3.18    0.30
   1 -10  -4    3.61    0.28
  -1  10  -4    3.38    0.33
   1  10  -4    3.16    0.34
   1 -10   4    2.98    0.31
   1  10  -4    3.55    0.36
  -1  10   4    2.82    0.29
  -1  10   4    2.63    0.33
  -1  10   4    2.95    0.33
  -1 -10  -4    4.12    0.28
   1  10  -4    3.56    0.32
  -1  10   4    2.98    0.36
  -1 -10  -4    3.38    0.31
  -1  10   4    2.54    0.30
   1  10  -4    3.42    0.36
   1 -10  -5   13.96    0.85
  -1  10  -5   14.22    0.86
   1 -10  -5   14.64    0.86
   1  10   5   15.22    0.91
   1  10   5   15.20    0.90
  -1  10  -5   14.97    0.87
  -1  10  -5   15.31    0.88
  -1  10  -5   15.47    0.89
   1  10   5   14.67    0.87
   1  10   5   14.61    0.89
  -1 -10   5   14.70    0.96
   1  10  -5   13.73    0.86
  -1 -10  -5   14.41    0.87
  -1  10   5   14.51    0.91
  -1 -10  -5   14.15    0.85
   1  10  -5   14.36    0.88
  -1  10   5   14.54    0.87
   1  10  -5   13.30    0.99
  -1  10   5   15.03    0.91
  -1 -10  -5   14.33    0.88
  -1  10   5   15.45    0.92
  -1  10   5   12.76    0.87
  -1  10  -6    0.33    0.22
  -1  10  -6    0.32    0.20
   1 -10  -6    0.36    0.19
  -1  10  -6    0.33    0.22
   1 -10  -6    0.45    0.20
  -1  10  -6   -0.10    0.24
  -1 -10   6    0.26    0.21
   1  10   6    0.43    0.21
   1  10   6    0.39    0.24
   1  10   6   -0.25    0.25
   1  10   6    0.40    0.24
  -1  10   6   -0.16    0.24
  -1 -10  -6    0.55    0.21
   1  10  -6    0.39    0.22
  -1  10   6    0.26    0.25
  -1  10   6    0.04    0.24
   1  10  -6    0.08    0.19
  -1 -10  -6    0.46    0.18
   1  10  -6    0.65    0.23
  -1 -10  -6    0.18    0.17
   1 -10   6    0.20    0.22
   1  10  -6    0.66    0.25
  -1  10   6    0.33    0.21
   1  10   7    6.94    0.58
  -1  10  -7    6.56    0.52
   1  10   7    6.76    0.59
   1 -10  -7    4.65    0.62
  -1 -10   7    6.53    0.56
   1 -10  -7    6.57    0.51
  -1  10  -7    7.58    0.59
   1  10   7    6.83    0.53
   1 -10  -7    6.57    0.52
   1  10   7    6.67    0.60
  -1  10  -7    6.99    0.57
   1 -10   7    7.13    0.55
   1  10  -7    6.41    0.58
  -1  10   7    7.70    0.59
   1  10  -7    7.37    0.59
  -1  10   7    6.75    0.64
  -1 -10  -7    6.86    0.53
  -1  10   7    6.56    0.54
  -1 -10  -7    6.14    0.51
  -1 -10  -7    6.47    0.50
  -1  10   7    7.08    0.59
   1  10  -7    6.39    0.54
  -1  10  -8    0.20    0.23
   1 -10  -8    0.82    0.23
  -1 -10   8    0.19    0.25
   1  10   8   -0.20    0.25
  -1  10  -8    0.00    0.29
   1 -10  -8    0.54    0.23
  -1  10  -8    0.44    0.30
   1  10   8    0.58    0.30
   1  10   8    1.06    0.31
   1  10   8    0.07    0.29
   1 -10   8    1.15    0.28
   1  10  -8    0.28    0.31
  -1 -10  -8    0.80    0.22
  -1  10   8    0.52    0.24
  -1  10   8    0.36    0.29
   1  10  -8    0.54    0.31
  -1  10   8    0.39    0.29
   1  10  -8    0.85    0.27
  -1 -10  -8    0.05    0.30
  -1  10   8    0.65    0.33
  -1  10  -9    2.10    0.29
  -1  10  -9    2.21    0.38
   1 -10  -9    2.20    0.30
   1  10   9    2.37    0.37
   1  10   9    2.21    0.42
   1  10   9    2.29    0.29
   1  10   9    1.97    0.37
   1 -10  -9    2.02    0.28
  -1 -10   9    2.19    0.34
  -1  10   9    2.39    0.39
   1  10  -9    1.88    0.32
   1 -10   9    1.95    0.34
  -1  10   9    2.12    0.31
   1  10  -9    1.24    0.37
  -1 -10  -9    1.60    0.27
  -1  10   9    2.15    0.36
   1  10  -9    2.15    0.39
  -1  10   9    2.19    0.40
   1  10  10    0.04    0.32
   1  10  10    0.30    0.22
  -1  10 -10   -0.05    0.34
  -1 -10  10    0.29    0.29
  -1  10 -10    0.52    0.35
   1 -10 -10    0.08    0.21
   1  10  10    0.54    0.32
   1  10  10   -0.48    0.33
   1 -10 -10    0.36    0.26
   1  10 -10   -0.09    0.24
  -1  10  10   -0.23    0.23
  -1  10  10    0.05    0.34
  -1  10  10    0.42    0.33
   1  10 -10    0.88    0.36
   1  10 -10    0.61    0.36
   1 -10  10    0.30    0.29
  -1  10  10    0.36    0.31
  -1 -10 -10    0.20    0.22
   1  10  11    0.70    0.34
  -1  10 -11    0.74    0.35
   1  10  11    0.67    0.35
   1 -10 -11    1.32    0.27
  -1 -10  11    0.87    0.32
  -1  10 -11    0.92    0.35
  -1 -10 -11    0.68    0.24
   1  10 -11    0.31    0.36
   1  10 -11    0.34    0.36
  -1  10  11    0.41    0.34
   1 -10  11    1.00    0.31
  -1  10  11    0.89    0.39
  -1  10  11    0.93    0.34
   1  10  12    0.57    0.34
  -1  10 -12   -0.20    0.33
  -1 -10  12   -0.18    0.30
  -1  10 -12   -0.37    0.37
   1  10  12    0.62    0.33
   1 -10 -12   -0.45    0.22
  -1  10  12   -0.36    0.33
   1 -10  12   -0.23    0.31
  -1  10  12   -0.14    0.32
   1  10 -12   -0.40    0.32
  -1 -10 -12    0.05    0.23
   1  10 -12   -0.01    0.32
  -1  11   0    5.15    0.37
   1  11   0    5.51    0.37
  -1  11   0    5.22    0.36
   1 -11   0    5.18    0.38
  -1 -11   0    5.15    0.37
  -1 -11   0    5.22    0.36
  -1  11   0    5.06    0.34
  -1  11   0    5.05    0.39
   1 -11   0    5.24    0.37
  -1  11   0    5.03    0.40
   1  11   0    5.02    0.37
   1  11   0    4.92    0.41
   1  11   0    4.92    0.35
   1  11   0    4.88    0.34
  -1  11   0    4.70    0.37
  -1 -11   0    5.25    0.39
  -1  11  -1    0.17    0.13
  -1 -11   1    0.26    0.17
   1 -11  -1    0.38    0.13
   1  11   1    0.24    0.16
   1  11   1    0.16    0.14
  -1  11  -1    0.27    0.12
   1  11   1    0.48    0.18
  -1  11  -1    0.17    0.11
   1  11   1    0.27    0.12
  -1  11  -1    0.15    0.16
   1 -11  -1    0.17    0.13
   1  11   1    0.28    0.14
   1  11   1    0.36    0.12
  -1  11  -1    0.26    0.14
  -1 -11  -1    0.12    0.13
   1  11  -1    0.28    0.13
  -1  11   1    0.05    0.13
   1  11  -1    0.35    0.14
   1 -11   1    0.56    0.15
   1  11  -1    0.40    0.18
  -1  11   1    0.40    0.17
  -1 -11  -1    0.29    0.10
  -1  11   1    0.11    0.18
   1 -11   1    0.09    0.15
  -1  11   1    0.23    0.16
  -1 -11  -1    0.09    0.17
   1  11  -1    0.29    0.12
  -1  11   1    0.43    0.11
   1  11   2    5.18    0.43
  -1  11  -2    6.02    0.39
   1 -11  -2    5.90    0.42
   1 -11  -2    5.44    0.39
  -1 -11   2    5.11    0.45
   1  11   2    5.27    0.41
   1  11   2    5.93    0.43
  -1  11  -2    5.11    0.41
  -1  11  -2    6.96    0.40
  -1  11  -2    5.89    0.43
   1  11   2    5.00    0.41
   1  11   2    5.31    0.37
  -1  11   2    6.15    0.47
  -1 -11  -2    5.57    0.37
   1  11  -2    5.69    0.41
  -1  11   2    5.89    0.44
  -1 -11  -2    5.47    0.40
   1  11  -2    5.34    0.38
   1 -11   2    5.22    0.43
  -1  11   2    5.27    0.45
   1  11  -2    6.00    0.44
  -1 -11  -2    5.73    0.40
  -1  11   2    6.12    0.41
   1  11  -2    6.48    0.41
  -1  11   2    5.25    0.38
  -1  11  -3    9.45    0.56
   1  11   3    9.98    0.60
   1 -11  -3    8.98    0.60
   1  11   3    8.46    0.58
  -1  11  -3    9.13    0.60
   1  11   3    9.31    0.63
  -1  11  -3    9.06    0.58
   1  11   3    9.82    0.60
  -1 -11   3    9.93    0.63
  -1  11  -3    9.53    0.60
   1 -11  -3    9.03    0.55
   1 -11  -3    8.73    0.58
   1  11   3    9.71    0.61
   1 -11   3    9.27    0.62
  -1  11   3    9.97    0.64
   1  11  -3    9.38    0.59
   1  11  -3    9.25    0.60
   1  11  -3    8.74    0.57
  -1 -11  -3    9.02    0.56
  -1  11   3    9.51    0.61
  -1  11   3   10.44    0.60
  -1  11   3    9.06    0.56
  -1 -11  -3    8.25    0.55
   1  11  -3    9.77    0.61
  -1  11   3    9.91    0.63
  -1 -11  -3    8.49    0.57
  -1  11  -4    3.01    0.28
   1  11   4    2.87    0.31
   1  11   4    3.43    0.33
  -1 -11   4    2.81    0.30
  -1  11  -4    3.14    0.31
   1 -11  -4    2.95    0.31
  -1  11  -4    2.50    0.27
   1  11   4    3.03    0.37
  -1  11  -4    2.81    0.32
   1  11   4    3.40    0.35
   1 -11  -4    2.70    0.29
   1  11  -4    3.36    0.37
  -1  11   4    2.19    0.31
   1  11  -4    2.89    0.31
  -1  11   4    2.19    0.27
  -1  11   4    2.86    0.29
   1 -11   4    2.97    0.31
   1  11  -4    2.94    0.38
  -1 -11  -4    3.00    0.30
  -1  11   4    2.94    0.31
  -1  11   4    3.07    0.36
   1  11   5    4.14    0.44
  -1  11  -5    3.89    0.41
  -1 -11   5    4.37    0.44
  -1  11  -5    3.81    0.38
   1  11   5    4.33    0.39
   1 -11  -5    3.71    0.34
   1  11   5    3.96    0.40
   1  11   5    5.02    0.45
  -1  11  -5    4.21    0.39
   1 -11  -5    3.46    0.37
  -1  11  -5    4.11    0.40
   1  11  -5    3.57    0.40
   1  11  -5    4.73    0.42
  -1 -11  -5    3.86    0.34
   1  11  -5    4.51    0.39
  -1  11   5    4.74    0.52
  -1 -11  -5    3.86    0.36
   1 -11   5    4.50    0.44
  -1  11   5    3.93    0.38
  -1  11   5    2.93    0.36
   1  11  -5    3.18    0.35
   1  11   6    0.28    0.26
   1  11   6    0.32    0.40
   1 -11  -6    0.19    0.19
  -1  11  -6    0.22    0.23
  -1  11  -6    0.30    0.21
   1 -11  -6    0.11    0.20
  -1  11  -6    0.17    0.20
  -1  11  -6    0.08    0.22
   1  11   6    0.03    0.25
  -1 -11   6    0.40    0.23
   1  11  -6    0.19    0.25
  -1  11   6    0.22    0.26
  -1 -11  -6    0.17    0.18
  -1  11   6    0.46    0.23
   1 -11   6   -0.11    0.21
   1  11  -6    0.08    0.23
  -1  11   6    0.58    0.26
  -1 -11  -6    0.25    0.24
  -1  11   6    0.25    0.25
  -1  11  -7   -0.63    0.25
   1 -11  -7   -0.16    0.22
   1  11   7    0.40    0.27
   1  11   7    0.27    0.28
  -1  11  -7   -0.08    0.25
   1 -11  -7    0.02    0.20
   1  11   7    0.24    0.23
  -1  11  -7    0.28    0.22
  -1 -11   7    0.11    0.23
   1  11   7    0.36    0.29
   1  11  -7    0.40    0.25
  -1  11   7   -0.02    0.27
   1  11  -7   -0.31    0.25
  -1 -11  -7    0.03    0.19
  -1  11   7   -0.42    0.26
  -1  11   7    0.45    0.25
   1 -11   7   -0.15    0.23
   1  11  -7    0.05    0.26
  -1  11   7    0.15    0.28
  -1  11  -8    0.59    0.31
   1  11   8    0.89    0.31
   1  11   8    0.93    0.26
   1  11   8    0.56    0.32
  -1  11  -8    0.61    0.31
  -1  11  -8    0.85    0.31
  -1 -11   8    0.67    0.27
   1 -11  -8    0.49    0.24
   1  11   8    0.66    0.30
   1 -11  -8    0.69    0.24
  -1  11   8    0.87    0.28
   1  11  -8    0.60    0.27
  -1  11   8    0.80    0.31
  -1  11   8    0.63    0.33
   1  11  -8    0.30    0.30
   1 -11   8    1.06    0.29
   1  11  -8    0.92    0.33
  -1 -11  -8    0.49    0.22
  -1  11   8    0.65    0.30
  -1  11  -9    0.44    0.25
   1 -11  -9    0.60    0.24
  -1 -11   9    1.07    0.30
   1  11   9    0.79    0.33
  -1  11  -9    0.41    0.32
   1  11   9    0.61    0.35
  -1  11  -9    1.24    0.53
   1  11   9    1.07    0.34
   1  11   9    0.75    0.26
   1 -11  -9    1.02    0.26
   1 -11   9    0.36    0.29
  -1  11   9    0.65    0.28
  -1  11   9    1.67    0.38
  -1  11   9    0.59    0.32
   1  11  -9    0.57    0.35
  -1  11   9    1.03    0.32
  -1 -11  -9    0.34    0.23
   1  11  -9    0.77    0.28
   1  11  -9    0.27    0.35
   1  11  10    0.71    0.37
   1 -11 -10    0.35    0.22
  -1  11 -10    0.64    0.34
  -1  11 -10    0.72    0.36
   1  11  10    0.35    0.32
   1 -11 -10    0.59    0.25
   1  11  10    0.87    0.35
   1  11  10    0.57    0.24
  -1 -11  10    0.67    0.31
   1  11 -10    0.60    0.37
  -1  11  10    0.68    0.37
  -1 -11 -10    0.72    0.36
  -1  11  10    0.54    0.27
   1  11 -10    0.43    0.35
   1  11 -10   -0.34    0.24
  -1  11  10    0.91    0.33
   1 -11  10    0.75    0.32
  -1  11  10    0.42    0.33
   1 -11 -11    0.27    0.25
   1  11  11    0.10    0.44
  -1 -11  11    0.80    0.36
  -1  11 -11    0.32    0.35
  -1  11 -11    0.53    0.35
   1  11 -11    1.19    0.40
  -1 -11 -11    0.76    0.24
  -1  11  11    0.18    0.48
  -1  11  11    0.72    0.37
   1  11 -11    0.42    0.36
  -1  11 -12   -0.09    0.31
  -1  11 -12   -0.11    0.34
   1 -11 -12   -0.12    0.27
   1  11 -12   -0.11    0.32
   1  11 -12    0.32    0.34
  -1 -11 -12    0.32    0.31
   1  12   0    2.33    0.27
   1  12   0    2.81    0.24
   1  12   0    2.17    0.23
   1 -12   0    2.59    0.24
  -1 -12   0    2.17    0.25
  -1 -12   0    2.33    0.24
   1 -12   0    2.56    0.28
   1  12   0    2.55    0.24
  -1  12   0    2.57    0.26
  -1  12   0    2.52    0.26
  -1  12   0    3.05    0.36
  -1  12   0    2.59    0.29
   1  12   0    2.49    0.29
  -1  12   0    2.53    0.24
  -1  12   0    2.60    0.23
   1  12   1    6.02    0.48
   1 -12  -1    5.73    0.42
  -1  12  -1    6.11    0.42
  -1  12  -1    5.87    0.47
   1  12   1    7.10    0.45
  -1  12  -1    6.35    0.43
   1  12   1    6.27    0.44
   1  12   1    6.57    0.44
  -1 -12   1    6.61    0.48
  -1  12  -1    6.12    0.45
   1  12   1    7.01    0.42
  -1  12  -1    6.62    0.42
   1 -12  -1    5.70    0.43
   1  12   1    6.29    0.42
  -1  12   1    6.94    0.48
   1  12  -1    6.33    0.45
   1  12  -1    6.20    0.42
   1  12  -1    6.13    0.44
  -1  12   1    6.94    0.47
   1 -12   1    7.26    0.45
   1  12  -1    6.47    0.48
  -1  12   1    6.20    0.46
  -1 -12  -1    6.33    0.44
  -1  12   1    7.55    0.45
  -1 -12  -1    6.18    0.46
   1 -12   1    6.37    0.47
  -1  12  -2    2.02    0.21
   1  12   2    1.98    0.22
   1  12   2    1.95    0.23
   1 -12  -2    2.22    0.23
   1  12   2    2.03    0.25
   1  12   2    2.26    0.25
  -1 -12   2    1.98    0.26
  -1  12  -2    2.14    0.25
  -1  12  -2    2.40    0.24
   1  12   2    1.99    0.23
  -1  12  -2    2.43    0.24
   1 -12   2    1.73    0.25
  -1  12   2    2.00    0.26
  -1 -12  -2    2.41    0.23
  -1  12   2    2.18    0.26
   1  12  -2    2.17    0.25
   1  12  -2    2.30    0.26
  -1 -12  -2    2.39    0.21
  -1  12   2    1.80    0.20
  -1  12   2    1.90    0.22
  -1 -12  -2    2.03    0.21
   1  12  -2    2.34    0.23
  -1  12   2    2.16    0.25
   1  12  -2    2.02    0.23
  -1 -12   3    3.09    0.30
   1  12   3    3.06    0.33
  -1  12  -3    2.69    0.27
  -1  12  -3    2.63    0.27
   1 -12  -3    2.77    0.32
   1  12   3    2.85    0.30
  -1  12  -3    2.24    0.27
   1  12   3    3.16    0.29
  -1  12  -3    2.53    0.31
   1  12   3    2.42    0.29
  -1  12   3    3.17    0.31
   1  12  -3    2.66    0.28
   1  12  -3    2.70    0.27
  -1 -12  -3    2.30    0.25
  -1  12   3    3.34    0.32
  -1  12   3    2.59    0.27
   1  12  -3    2.56    0.27
   1 -12   3    2.88    0.30
  -1  12   3    3.29    0.31
  -1 -12  -3    2.43    0.25
   1  12  -3    2.20    0.28
  -1  12  -4    1.65    0.24
  -1  12  -4    1.46    0.20
  -1  12  -4    1.96    0.23
  -1 -12   4    1.82    0.27
   1 -12  -4    1.78    0.25
   1  12   4    1.50    0.27
   1 -12  -4    1.67    0.22
   1  12   4    0.83    0.23
   1  12   4    1.70    0.25
   1 -12  -4    1.32    0.18
  -1  12  -4    1.36    0.24
   1  12   4    1.82    0.26
  -1 -12  -4    1.42    0.19
  -1  12   4    1.70    0.28
   1  12  -4    1.72    0.25
  -1  12   4    2.19    0.27
  -1  12   4    1.19    0.19
   1  12  -4    1.13    0.19
  -1  12   4    1.67    0.27
  -1  12   4    1.53    0.24
   1 -12   4    1.80    0.27
  -1 -12  -4    1.48    0.33
   1  12  -4    1.79    0.23
   1  12   5    3.96    0.46
   1  12   5    3.71    0.39
  -1  12  -5    3.96    0.43
   1  12   5    3.91    0.37
  -1 -12   5    4.40    0.46
  -1  12  -5    4.38    0.42
   1  12   5    3.39    0.35
   1 -12  -5    3.71    0.38
   1 -12  -5    3.69    0.42
  -1  12  -5    4.12    0.47
  -1  12  -5    4.17    0.40
  -1 -12  -5    3.53    0.38
   1  12  -5    4.08    0.42
   1 -12   5    4.46    0.45
  -1  12   5    4.07    0.39
  -1  12   5    4.49    0.46
   1  12  -5    3.67    0.38
   1  12  -5    4.36    0.44
   1  12  -5    4.51    0.43
  -1  12   5    4.12    0.38
  -1  12   5    4.17    0.46
  -1  12  -6    1.26    0.28
   1 -12  -6    1.28    0.24
  -1 -12   6    1.24    0.27
  -1  12  -6    0.82    0.26
   1  12   6    1.16    0.30
   1 -12  -6    1.19    0.25
   1  12   6    1.17    0.27
  -1  12  -6    1.08    0.25
   1  12   6    1.41    0.29
  -1  12  -6    1.47    0.36
   1  12   6    1.09    0.29
  -1 -12  -6    1.05    0.22
  -1  12   6    0.93    0.28
   1 -12   6    1.76    0.29
  -1  12   6    0.96    0.27
   1  12  -6    1.04    0.27
   1  12  -6    1.42    0.28
  -1  12   6    1.63    0.29
   1  12  -6    1.28    0.29
  -1  12   6    1.29    0.29
  -1  12  -7    4.40    0.48
   1  12   7    5.31    0.54
   1  12   7    4.18    0.45
  -1  12  -7    3.77    0.42
   1 -12  -7    5.03    0.48
  -1  12  -7    6.31    0.55
   1  12   7    5.28    0.57
  -1 -12   7    4.88    0.51
   1  12   7    4.60    0.49
   1 -12  -7    4.08    0.45
  -1  12   7    5.08    0.58
   1  12  -7    4.60    0.55
   1  12  -7    5.33    0.51
  -1  12   7    4.78    0.46
   1 -12   7    5.70    0.53
   1  12  -7    5.06    0.54
  -1  12   7    5.70    0.52
  -1  12   7    4.33    0.45
  -1 -12  -7    4.87    0.43
   1  12   8    0.42    0.31
   1  12   8    0.75    0.45
  -1  12  -8    0.02    0.25
  -1  12  -8    0.18    0.30
  -1 -12   8    0.37    0.28
   1 -12  -8    0.38    0.24
  -1  12  -8   -0.15    0.41
   1  12   8    0.31    0.31
   1  12   8   -0.05    0.24
   1 -12  -8    0.12    0.24
  -1 -12  -8    0.32    0.22
   1  12  -8    0.63    0.29
   1  12  -8    0.11    0.37
  -1  12   8    0.60    0.34
  -1  12   8   -0.03    0.40
   1  12  -8    0.41    0.36
  -1  12   8    0.12    0.27
  -1  12   8    0.17    0.31
   1 -12   8    0.52    0.28
   1  12   9    1.40    0.35
  -1  12  -9    1.24    0.37
   1 -12  -9    1.09    0.26
  -1  12  -9    1.41    0.29
   1  12   9    2.35    0.31
   1 -12  -9    1.14    0.28
   1  12   9    1.91    0.39
  -1  12  -9    1.61    0.36
  -1 -12   9    2.00    0.33
   1  12   9    1.46    0.37
  -1  12   9    1.59    0.35
   1  12  -9    1.21    0.38
  -1  12   9    1.16    0.32
   1 -12   9    2.25    0.36
  -1  12   9    1.51    0.35
  -1 -12  -9    1.44    0.26
   1  12  -9    1.35    0.31
  -1  12   9    2.38    0.39
   1  12  -9    1.87    0.39
   1  12  10   -0.03    0.24
   1  12  10    0.60    0.34
  -1  12 -10    0.68    0.35
   1 -12 -10    0.29    0.25
   1  12  10    0.38    0.35
   1  12  10    0.32    0.37
  -1 -12  10    0.58    0.31
  -1  12 -10    0.04    0.33
  -1  12  10   -0.33    0.31
   1  12 -10    0.44    0.37
   1  12 -10   -0.03    0.35
  -1  12  10    0.04    0.30
  -1  12  10    0.45    0.36
  -1 -12 -10    0.09    0.22
   1  12 -10    0.61    0.29
   1 -12  10   -0.43    0.29
  -1  12  10    0.07    0.32
  -1  12 -11   -0.13    0.32
   1 -12 -11   -0.03    0.23
  -1 -12  11   -0.29    0.30
   1  12  11   -0.31    0.31
  -1  12 -11    0.17    0.35
   1  12  11    0.07    0.33
  -1  12  11    0.34    0.34
  -1  12  11   -0.08    0.34
  -1 -12 -11   -0.08    0.21
  -1  12  11    0.17    0.35
   1 -12  11    0.34    0.31
  -1  13   0   46.06    2.41
  -1  13   0   44.82    2.42
  -1  13   0   43.39    2.40
  -1  13   0   45.31    2.41
  -1  13   0   43.86    2.43
  -1  13   0   44.76    2.41
   1 -13   0   45.09    2.36
   1  13   0   43.44    2.38
  -1 -13   0   42.74    2.43
   1 -13   0   44.40    2.36
   1  13   0   40.63    2.33
   1  13   0   44.16    2.38
   1  13   0   42.53    2.35
  -1 -13   0   45.10    2.44
   1  13   1   10.36    0.67
   1 -13  -1   11.25    0.68
  -1  13  -1   12.41    0.70
  -1 -13   1   11.77    0.74
  -1  13  -1   12.09    0.68
   1  13   1   11.81    0.73
   1  13   1   10.69    0.77
  -1  13  -1   12.21    0.72
   1  13   1   10.45    0.67
  -1  13  -1   11.94    0.73
  -1  13  -1   11.13    0.67
   1 -13  -1   12.30    0.70
   1  13   1   12.07    0.69
   1 -13   1   10.96    0.72
   1  13  -1   11.29    0.68
   1  13  -1   12.37    0.73
   1  13  -1   12.19    0.71
  -1  13   1   11.61    0.73
   1  13  -1   12.61    0.71
   1 -13   1   11.25    0.70
  -1  13   1   11.96    0.71
  -1  13   1   11.64    0.73
  -1  13   1   11.20    0.69
  -1 -13  -1   10.42    0.81
  -1  13   1   10.88    0.71
  -1  13   1   12.90    0.71
  -1 -13  -1   11.15    0.71
   1  13   2   37.56    2.08
   1  13   2   38.14    2.07
   1 -13  -2   38.11    2.06
   1  13   2   37.41    2.07
   1 -13  -2   36.34    2.03
   1  13   2   34.96    2.05
  -1  13  -2   41.00    2.09
  -1  13  -2   38.78    2.11
  -1  13  -2   37.59    2.08
   1  13   2   38.93    2.07
   1  13   2   37.58    2.05
  -1  13  -2   38.92    2.10
  -1 -13   2   37.28    2.12
   1  13  -2   39.98    2.07
  -1  13   2   37.77    2.11
  -1 -13  -2   37.87    2.09
  -1  13   2   39.96    2.09
   1  13  -2   36.12    2.05
   1  13  -2   38.95    2.07
  -1 -13  -2   38.27    2.16
   1  13  -2   39.34    2.08
  -1  13   2   38.33    2.11
  -1  13   2   35.61    2.08
  -1  13   2   37.28    2.10
   1 -13   2   36.41    2.08
  -1  13  -3    4.03    0.40
   1  13   3    3.99    0.37
   1 -13  -3    3.99    0.39
  -1 -13   3    4.82    0.57
  -1  13  -3    4.67    0.41
   1  13   3    4.49    0.40
   1  13   3    4.17    0.41
  -1  13  -3    4.59    0.39
  -1  13  -3    4.64    0.35
   1  13   3    4.28    0.43
   1  13  -3    4.26    0.43
  -1  13   3    4.32    0.45
  -1 -13  -3    3.58    0.32
  -1 -13  -3    4.23    0.37
  -1  13   3    4.10    0.34
  -1  13   3    4.19    0.37
  -1  13   3    4.96    0.42
   1  13  -3    4.56    0.41
   1  13  -3    5.12    0.42
  -1  13   3    4.67    0.40
   1  13  -3    5.13    0.37
   1 -13   3    4.06    0.46
   1 -13  -4   21.43    1.25
   1  13   4   22.43    1.28
   1  13   4   22.46    1.30
  -1  13  -4   22.25    1.30
  -1 -13   4   23.15    1.33
   1  13   4   22.18    1.28
   1  13   4   21.63    1.27
  -1  13  -4   23.40    1.29
   1 -13  -4   21.87    1.28
  -1  13  -4   22.39    1.27
  -1  13  -4   23.05    1.30
  -1 -13  -4   20.95    1.28
  -1  13   4   22.29    1.31
  -1  13   4   24.25    1.31
  -1  13   4   21.34    1.31
   1  13  -4   19.82    1.24
   1  13  -4   23.51    1.27
  -1  13   4   23.05    1.33
   1  13  -4   22.56    1.28
   1 -13   4   22.57    1.30
   1  13  -4   22.98    1.28
   1  13   5    1.18    0.27
  -1  13  -5    1.94    0.28
   1  13   5    1.62    0.28
   1  13   5    1.37    0.27
  -1  13  -5    2.00    0.27
   1 -13  -5    1.96    0.25
  -1 -13   5    1.27    0.28
   1  13   5    1.31    0.29
  -1  13  -5    1.79    0.25
   1 -13  -5    1.83    0.27
  -1  13  -5    1.02    0.21
  -1  13   5    1.62    0.30
  -1  13   5    1.46    0.29
   1  13  -5    2.14    0.29
   1  13  -5    1.23    0.28
  -1 -13  -5    1.92    0.24
  -1  13   5    1.82    0.29
   1  13  -5    1.71    0.28
   1 -13   5    1.38    0.28
  -1  13   5    1.50    0.30
   1  13   6    8.03    0.65
  -1  13  -6    7.45    0.61
  -1  13  -6    8.81    0.64
   1  13   6    8.68    0.64
  -1  13  -6    8.92    0.63
   1  13   6    8.22    0.65
   1  13   6    7.67    0.62
  -1 -13   6    7.49    0.64
   1 -13  -6    7.36    0.56
   1 -13  -6    7.70    0.60
  -1  13   6    8.08    0.65
  -1  13   6    8.18    0.64
   1  13  -6    7.98    0.62
   1  13  -6    7.85    0.63
  -1  13   6    8.86    0.66
   1 -13   6    8.25    0.64
   1  13  -6    7.01    0.63
  -1  13   6    7.55    0.66
  -1 -13  -6    7.51    0.57
  -1  13  -7    1.11    0.32
  -1  13  -7    1.13    0.31
   1  13   7    0.78    0.29
  -1  13  -7    1.57    0.29
   1 -13  -7    0.90    0.24
   1 -13  -7    1.21    0.27
  -1 -13   7    1.49    0.31
   1  13   7    0.58    0.31
   1  13   7    0.76    0.32
   1  13   7    1.01    0.29
  -1  13   7    1.07    0.31
  -1  13   7    0.51    0.31
  -1 -13  -7    0.88    0.24
  -1  13   7    0.95    0.32
  -1  13   7    1.09    0.31
   1  13  -7    0.95    0.29
   1  13  -7    1.62    0.33
   1  13  -7    0.35    0.30
   1 -13   7    0.95    0.30
  -1 -13   8    1.46    0.32
   1 -13  -8    1.86    0.30
   1 -13  -8    1.08    0.33
   1  13   8    1.95    0.39
  -1  13  -8    1.76    0.36
   1  13   8    2.24    0.37
  -1  13  -8    2.00    0.31
   1  13   8    1.27    0.34
   1  13   8    1.85    0.31
  -1  13  -8    2.18    0.37
   1  13  -8    2.37    0.34
   1 -13   8    1.71    0.34
  -1  13   8    1.73    0.36
   1  13  -8    1.15    0.37
  -1  13   8    1.54    0.35
   1  13  -8    1.76    0.37
  -1  13   8    1.87    0.37
  -1 -13  -8    1.46    0.26
  -1  13   8    1.67    0.33
  -1  13  -9    0.46    0.33
  -1  13  -9    0.07    0.26
   1  13   9   -0.06    0.31
  -1  13  -9    0.24    0.34
   1  13   9    0.34    0.28
   1  13   9    0.93    0.36
   1 -13  -9    0.45    0.25
  -1 -13   9    0.01    0.29
   1  13   9    0.37    0.36
  -1  13   9   -0.19    0.33
  -1  13   9    0.26    0.43
  -1 -13  -9    0.27    0.23
  -1  13   9    0.81    0.34
   1  13  -9    0.18    0.35
   1  13  -9    0.17    0.34
  -1  13   9   -0.21    0.31
   1  13  -9    0.44    0.28
   1 -13   9    0.16    0.31
   1 -13 -10    0.21    0.25
  -1  13 -10    0.16    0.35
  -1 -13  10    0.46    0.33
   1  13  10    0.07    0.32
   1  13  10   -0.10    0.36
   1  13  10    1.11    0.37
  -1  13 -10    0.47    0.36
   1  13 -10    0.72    0.39
   1 -13  10    0.78    0.34
  -1  13  10    0.31    0.36
  -1  13  10    0.40    0.34
   1  13 -10    0.50    0.36
  -1  13  10    0.30    0.27
  -1  13  10    0.48    0.34
  -1 -13 -10    0.35    0.23
  -1  13 -11   -0.27    0.31
  -1  13 -11    0.41    0.34
  -1 -13  11   -0.29    0.30
   1  13  11    0.41    0.34
   1  13  11   -0.17    0.32
  -1  13  11   -0.13    0.32
  -1  13  11    0.15    0.38
  -1 -13 -11   -0.13    0.22
   1  13 -11    0.23    0.37
   1  13 -11    0.26    0.36
  -1  13  11   -0.27    0.34
   1 -13  11   -0.18    0.31
   1  14   0    0.26    0.14
   1  14   0    0.29    0.17
   1 -14   0    0.31    0.17
  -1  14   0    0.22    0.13
  -1  14   0    0.09    0.16
   1 -14   0    0.37    0.17
   1  14   0    0.30    0.17
  -1  14   0    0.17    0.13
  -1  14   0    0.40    0.20
  -1  14   0    0.33    0.18
  -1 -14   0    0.33    0.17
   1  14   0    0.33    0.21
  -1  14   0    0.17    0.15
  -1 -14   0    0.08    0.18
   1 -14  -1    6.37    0.44
  -1  14  -1    6.24    0.49
  -1  14  -1    6.11    0.41
   1  14   1    6.15    0.44
  -1  14  -1    6.68    0.46
  -1  14  -1    7.08    0.44
  -1 -14   1    6.25    0.51
   1  14   1    5.06    0.40
   1  14   1    5.89    0.45
   1  14   1    5.38    0.41
   1  14   1    5.96    0.49
   1 -14  -1    5.52    0.41
   1  14  -1    6.30    0.45
  -1 -14  -1    6.10    0.45
   1  14  -1    5.73    0.40
  -1  14   1    5.94    0.43
  -1 -14  -1    6.57    0.46
  -1  14   1    5.35    0.45
  -1  14   1    5.34    0.41
   1 -14   1    5.97    0.44
   1  14  -1    6.74    0.45
   1  14  -1    6.54    0.49
   1 -14   1    4.91    0.47
  -1  14   1    5.00    0.48
  -1  14   1    6.57    0.46
  -1  14   1    5.87    0.46
  -1  14  -2    0.28    0.21
  -1 -14   2    0.03    0.22
   1  14   2    0.05    0.18
   1  14   2   -0.04    0.17
  -1  14  -2    0.37    0.15
   1  14   2   -0.14    0.20
  -1  14  -2    0.59    0.18
  -1  14  -2    0.10    0.18
   1 -14  -2    0.49    0.19
   1  14   2    0.08    0.18
   1  14   2    0.12    0.15
  -1 -14  -2    0.32    0.18
  -1  14   2   -0.05    0.13
   1  14  -2    0.14    0.19
   1  14  -2    0.27    0.16
  -1  14   2    0.03    0.17
  -1 -14  -2    0.41    0.16
   1 -14   2    0.12    0.22
  -1  14   2    0.10    0.21
   1  14  -2    0.27    0.18
  -1  14   2    0.10    0.19
  -1  14   2    0.14    0.20
   1  14  -2    0.39    0.21
   1  14   3   11.68    0.77
   1  14   3   12.06    0.77
  -1  14  -3   13.04    0.81
  -1 -14   3   12.17    0.84
  -1  14  -3   12.94    0.76
  -1  14  -3   13.20    0.81
   1  14   3   12.49    0.80
   1  14   3   13.01    0.80
   1 -14  -3   13.20    0.79
  -1  14  -3   14.21    0.79
   1  14   3   12.13    0.81
  -1  14   3   12.49    0.82
  -1  14   3   13.61    0.80
  -1 -14  -3   12.42    0.78
  -1  14   3   12.02    0.81
  -1  14   3   12.06    0.84
   1  14  -3   13.56    0.80
   1  14  -3   13.32    0.80
   1 -14   3   12.31    0.83
   1  14  -3   13.66    0.82
   1  14   4   -0.06    0.21
  -1  14  -4   -0.02    0.16
   1  14   4   -0.11    0.23
  -1 -14   4    0.11    0.23
  -1  14  -4    0.12    0.22
  -1  14  -4    0.31    0.21
   1  14   4    0.14    0.25
  -1  14  -4   -0.07    0.19
   1  14   4    0.18    0.24
   1 -14  -4    0.46    0.20
   1  14  -4    0.09    0.23
  -1 -14  -4    0.32    0.19
  -1  14   4   -0.24    0.20
   1  14  -4    0.19    0.22
   1 -14   4    0.38    0.24
  -1  14   4    0.01    0.23
   1  14  -4    0.31    0.22
  -1  14   4    0.12    0.23
  -1  14   4    0.16    0.24
   1  14   5   10.72    0.75
   1 -14  -5   10.27    0.71
   1  14   5   10.36    0.75
  -1  14  -5   11.89    0.76
  -1 -14   5   11.43    0.78
   1  14   5   10.92    0.77
   1  14   5   11.91    0.76
  -1  14  -5   11.02    0.75
  -1  14  -5   11.71    0.74
  -1  14   5   10.61    0.78
   1  14  -5   12.28    0.76
   1 -14   5   10.54    0.77
  -1  14   5   10.66    0.77
  -1  14   5   11.30    0.76
   1  14  -5   11.36    0.76
   1  14  -5   10.84    0.76
  -1  14   5   11.50    0.77
  -1 -14  -5   10.50    0.72
   1 -14  -6    0.08    0.21
   1  14   6    0.07    0.25
  -1  14  -6    0.39    0.27
  -1 -14   6   -0.13    0.25
   1  14   6    0.30    0.26
  -1  14  -6    0.31    0.25
   1  14   6    0.19    0.26
  -1  14  -6    0.18    0.26
   1  14   6    0.09    0.28
   1  14  -6   -0.20    0.26
  -1 -14  -6   -0.05    0.20
  -1  14   6    0.35    0.28
   1  14  -6    0.19    0.27
  -1  14   6   -0.26    0.26
  -1  14   6    0.11    0.28
   1 -14   6    0.41    0.27
  -1  14   6    0.10    0.27
   1  14  -6    0.38    0.27
  -1  14  -7    5.47    0.57
   1  14   7    4.30    0.43
   1  14   7    4.57    0.56
  -1 -14   7    3.99    0.43
  -1  14  -7    4.03    0.51
  -1  14  -7    5.01    0.50
   1  14   7    3.85    0.44
   1 -14  -7    4.21    0.46
  -1  14   7    4.09    0.43
  -1  14   7    3.54    0.55
  -1  14   7    5.43    0.59
   1 -14   7    5.45    0.56
  -1 -14  -7    4.96    0.44
  -1  14   7    4.10    0.44
   1  14  -7    5.90    0.58
   1  14  -7    4.44    0.46
   1  14  -7    4.40    0.43
   1  14   8    0.23    0.32
   1  14   8    0.07    0.27
  -1 -14   8    0.18    0.29
   1  14   8    0.04    0.31
  -1  14  -8    0.08    0.32
   1 -14  -8    0.28    0.25
  -1  14  -8    0.07    0.26
   1  14   8    0.55    0.32
  -1  14  -8   -0.34    0.30
   1  14  -8    0.00    0.33
   1 -14   8    0.10    0.29
  -1  14   8    0.16    0.30
   1  14  -8    0.19    0.29
   1  14  -8    0.13    0.33
  -1  14   8    0.03    0.38
  -1  14   8    0.21    0.31
   1 -14  -9    1.20    0.28
  -1  14  -9    2.64    0.39
  -1  14  -9    1.64    0.40
   1  14   9    1.53    0.38
  -1 -14   9    1.61    0.34
  -1  14  -9    1.97    0.31
   1  14   9    2.08    0.39
   1  14   9    2.04    0.39
   1  14   9    1.34    0.34
  -1 -14  -9    1.46    0.28
   1  14  -9    1.37    0.44
  -1  14   9    1.74    0.33
   1  14  -9    1.51    0.40
  -1  14   9    1.69    0.40
  -1  14   9    1.61    0.37
   1  14  -9    2.17    0.40
   1 -14   9    2.03    0.37
  -1  14   9    1.13    0.35
   1 -14 -10    0.26    0.25
   1  14  10    0.20    0.46
   1  14  10   -0.32    0.29
   1  14  10   -0.29    0.34
  -1  14 -10    0.20    0.35
  -1 -14  10    0.62    0.33
   1  14  10   -0.15    0.34
  -1  14 -10   -0.07    0.36
  -1  14  10    0.18    0.33
  -1  14  10    0.15    0.45
  -1  14  10    0.09    0.27
  -1  14  10   -0.40    0.36
   1 -14  10   -0.01    0.31
   1  14 -10    0.05    0.42
  -1 -14 -10   -0.29    0.22
   1 -15   0    2.14    0.25
   1 -15   0    2.33    0.26
   1  15   0    2.38    0.25
   1  15   0    2.10    0.25
  -1  15   0    1.92    0.25
  -1  15   0    2.34    0.26
  -1  15   0    2.02    0.21
  -1  15   0    2.16    0.24
   1  15   0    1.79    0.18
   1  15   0    2.54    0.29
  -1 -15   0    2.32    0.28
  -1  15   0    2.10    0.28
   1  15   1    0.43    0.19
   1  15   1    0.36    0.22
   1  15   1    0.30    0.19
  -1  15  -1    0.38    0.19
  -1 -15   1    0.26    0.21
  -1  15  -1    0.53    0.15
   1  15   1    0.30    0.15
   1  15   1    0.22    0.11
  -1  15  -1    0.20    0.17
   1 -15  -1    0.20    0.18
   1 -15  -1    0.14    0.15
  -1  15  -1    0.30    0.21
  -1  15   1    0.13    0.14
  -1 -15  -1   -0.19    0.18
  -1  15   1    0.25    0.17
   1  15  -1    0.02    0.22
  -1  15   1    0.22    0.18
   1 -15   1    0.15    0.19
   1  15  -1    0.26    0.18
  -1 -15  -1    0.08    0.18
  -1  15   1    0.49    0.18
   1  15  -1    0.33    0.19
  -1  15   1    0.27    0.15
  -1  15   1    0.19    0.21
   1 -15  -2    0.79    0.20
  -1  15  -2    0.41    0.15
   1  15   2    0.63    0.21
  -1  15  -2    0.31    0.19
   1  15   2    0.66    0.20
  -1  15  -2    0.59    0.21
   1  15   2    0.49    0.19
   1  15   2    0.83    0.25
  -1  15  -2    0.91    0.24
  -1 -15   2    0.55    0.25
   1  15   2    0.74    0.16
  -1  15   2    0.67    0.20
  -1 -15  -2    0.53    0.17
  -1 -15  -2    0.82    0.21
  -1  15   2    0.54    0.19
  -1  15   2    0.80    0.24
   1  15  -2    0.39    0.21
   1 -15   2    0.92    0.25
  -1  15   2    0.78    0.21
  -1  15   2    0.86    0.21
   1  15  -2    0.76    0.21
   1  15  -2    0.61    0.24
  -1  15  -3    0.40    0.22
   1  15   3    0.70    0.23
  -1 -15   3    0.50    0.26
   1  15   3    0.57    0.20
   1  15   3    0.46    0.18
   1  15   3    0.38    0.25
   1  15   3    0.46    0.21
  -1  15  -3    0.75    0.17
   1 -15  -3    0.11    0.19
  -1  15  -3    0.90    0.24
  -1  15  -3    0.71    0.21
  -1 -15  -3    1.01    0.21
   1  15  -3    0.47    0.24
   1 -15   3    0.55    0.25
  -1  15   3    0.57    0.22
   1  15  -3    1.06    0.23
  -1  15   3    0.22    0.23
  -1  15   3    0.56    0.25
   1  15  -3    0.69    0.22
  -1  15   3    0.46    0.22
  -1 -15   4    0.26    0.25
  -1  15  -4    0.05    0.23
   1  15   4    0.14    0.23
   1  15   4   -0.01    0.24
  -1  15  -4    0.39    0.23
  -1  15  -4   -0.03    0.21
   1 -15  -4    0.03    0.21
   1  15   4    0.25    0.21
   1  15   4    0.07    0.22
   1  15  -4   -0.08    0.21
   1  15  -4    0.08    0.23
   1  15  -4    0.02    0.24
  -1  15   4    0.26    0.23
  -1  15   4    0.08    0.25
  -1  15   4    0.48    0.24
  -1  15   4   -0.01    0.23
   1 -15   4    0.08    0.24
  -1 -15  -4   -0.27    0.18
   1  15   5    0.44    0.27
  -1 -15   5    0.31    0.27
   1  15   5    0.01    0.23
   1  15   5    0.19    0.24
  -1  15  -5    0.27    0.25
   1 -15  -5    0.41    0.22
  -1  15  -5    0.29    0.25
   1  15   5    0.29    0.27
  -1  15  -5    0.26    0.24
  -1  15   5    0.28    0.27
   1  15  -5    0.53    0.27
  -1 -15  -5    0.32    0.22
   1  15  -5    0.32    0.26
  -1  15   5    0.49    0.28
  -1  15   5    0.36    0.25
   1  15  -5    0.37    0.26
   1 -15   5    0.58    0.27
  -1  15   5    0.45    0.27
  -1  15  -6    0.46    0.26
   1  15   6    0.22    0.27
   1  15   6    0.05    0.27
  -1  15  -6    0.49    0.33
   1  15   6    0.43    0.28
   1 -15  -6    0.31    0.23
   1  15   6    0.13    0.26
  -1  15  -6    0.07    0.27
  -1  15   6    0.76    0.30
   1  15  -6    0.39    0.28
  -1  15   6    0.06    0.29
  -1  15   6    0.39    0.28
   1  15  -6    0.16    0.28
  -1  15   6   -0.24    0.27
   1  15  -6   -0.34    0.28
  -1 -15  -6    0.56    0.23
  -1  15  -7    0.98    0.29
   1  15   7    0.64    0.38
   1  15   7    0.53    0.30
  -1 -15   7    0.64    0.30
   1  15   7    0.56    0.29
   1  15   7    0.73    0.33
  -1  15  -7    0.97    0.33
  -1  15  -7    0.52    0.32
   1 -15  -7    0.88    0.25
  -1  15   7    1.02    0.34
   1  15  -7    0.91    0.33
   1 -15   7    0.81    0.30
   1  15  -7    0.39    0.31
  -1  15   7    1.41    0.34
  -1  15   7    1.51    0.34
   1  15  -7    0.74    0.31
  -1  15   7    0.80    0.36
  -1  15  -8    0.11    0.33
   1  15   8    0.30    0.31
   1 -15  -8    0.56    0.26
  -1 -15   8    0.22    0.30
  -1  15  -8    0.10    0.32
   1  15   8    0.14    0.27
  -1  15  -8    0.33    0.26
   1  15   8    0.27    0.31
   1  15   8    0.52    0.33
   1 -15   8    0.13    0.32
  -1  15   8    0.53    0.32
   1  15  -8    0.06    0.34
  -1 -15  -8    0.00    0.22
  -1  15   8    0.14    0.31
  -1  15   8    0.67    0.35
  -1  15   8    0.21    0.29
   1  15  -8    0.78    0.31
   1  15  -8    0.73    0.36
  -1  15  -9    0.64    0.34
   1  15   9    0.55    0.29
   1  15   9    0.29    0.33
   1  15   9    0.14    0.32
   1  15   9    0.77    0.35
  -1  15  -9    0.06    0.35
  -1  15  -9    0.51    0.37
   1 -15  -9   -0.09    0.25
  -1 -15   9   -0.01    0.35
   1 -15   9    0.62    0.38
   1  15  -9    0.75    0.36
  -1  15   9    0.33    0.28
   1  15  -9   -0.25    0.36
  -1  15   9    0.08    0.31
   1  15  -9    0.81    0.30
  -1 -15  -9   -0.05    0.22
  -1  15   9    0.09    0.36
  -1  15   9    0.67    0.34
   1 -15 -10    0.42    0.30
   1  15  10    0.36    0.33
   1  15  10    0.50    0.33
  -1 -15  10    0.31    0.34
  -1  15 -10   -0.04    0.34
   1  15  10    0.49    0.36
  -1  15 -10   -0.08    0.36
  -1 -15 -10    0.56    0.24
  -1  15  10   -0.18    0.34
   1  15 -10    0.36    0.35
  -1  15  10    0.45    0.33
  -1  15  10    0.53    0.39
  -1  15  10    0.41    0.28
   1 -15  10    0.38    0.38
   1  15 -10    0.48    0.37
   1 -16   0    2.47    0.28
  -1  16   0    2.29    0.25
  -1  16   0    2.28    0.29
   1 -16   0    2.57    0.27
   1  16   0    2.24    0.27
  -1  16   0    2.09    0.21
  -1  16   0    2.46    0.27
   1  16   0    2.17    0.27
   1  16   0    2.33    0.31
  -1 -16   0    1.98    0.28
   1 -16  -1    0.32    0.16
   1  16   1   -0.02    0.19
  -1  16  -1    0.77    0.24
   1  16   1    0.24    0.19
   1  16   1    0.36    0.24
  -1  16  -1    0.15    0.18
   1  16   1    0.19    0.15
  -1  16  -1   -0.03    0.19
  -1 -16   1    0.29    0.23
   1 -16  -1    0.54    0.21
   1 -16   1    0.32    0.26
  -1  16   1    0.09    0.13
  -1  16   1    0.41    0.20
  -1  16   1    0.09    0.23
   1  16  -1    0.54    0.21
  -1 -16  -1    0.35    0.19
  -1 -16  -1    0.63    0.20
   1  16  -1    0.28    0.23
  -1  16   1    0.01    0.17
   1  16  -1    0.66    0.20
  -1  16   1    0.52    0.19
   1  16   2    3.43    0.30
   1  16   2    3.57    0.37
  -1 -16   2    3.57    0.39
  -1  16  -2    3.89    0.35
  -1  16  -2    4.33    0.40
   1  16   2    3.85    0.40
  -1  16  -2    4.19    0.43
   1 -16  -2    3.38    0.33
   1  16   2    3.17    0.31
   1  16   2    3.41    0.38
   1  16  -2    4.11    0.41
  -1 -16  -2    3.57    0.34
  -1  16   2    3.57    0.37
   1  16  -2    3.74    0.35
  -1  16   2    3.27    0.35
   1  16  -2    3.55    0.37
  -1  16   2    3.77    0.41
  -1  16   2    3.20    0.33
  -1 -16  -2    4.02    0.35
   1 -16   2    3.46    0.36
  -1  16   2    3.65    0.35
  -1 -16   3    1.00    0.29
  -1  16  -3    1.45    0.27
   1 -16  -3    1.20    0.23
   1  16   3    1.04    0.27
  -1  16  -3    1.81    0.25
  -1  16  -3    1.06    0.25
   1  16   3    0.72    0.23
   1  16   3    0.99    0.20
   1  16   3    0.63    0.22
   1  16   3    0.95    0.25
  -1  16   3    1.15    0.25
  -1  16   3    0.87    0.25
  -1 -16  -3    1.26    0.23
  -1  16   3    1.19    0.24
   1  16  -3    1.07    0.27
   1 -16   3    0.78    0.28
   1  16  -3    1.12    0.25
   1  16  -3    1.62    0.26
  -1  16   3    0.86    0.27
  -1  16   3    1.21    0.36
  -1 -16   4    3.25    0.39
  -1  16  -4    3.63    0.35
   1  16   4    3.03    0.36
   1  16   4    3.19    0.34
   1 -16  -4    3.41    0.32
   1  16   4    1.99    0.30
  -1  16  -4    3.80    0.36
   1  16   4    2.73    0.31
  -1  16  -4    3.53    0.35
   1  16   4    3.05    0.33
  -1  16   4    3.05    0.36
  -1 -16  -4    3.15    0.32
  -1  16   4    3.01    0.36
  -1  16   4    2.94    0.34
   1  16  -4    4.23    0.44
   1 -16   4    2.97    0.36
  -1  16   4    2.29    0.33
   1  16  -4    3.29    0.36
   1  16  -4    3.37    0.36
  -1  16  -5    2.61    0.33
  -1 -16   5    1.97    0.36
  -1  16  -5    2.82    0.33
  -1  16  -5    2.37    0.33
   1  16   5    3.17    0.37
   1  16   5    1.91    0.33
   1  16   5    2.22    0.30
   1  16   5    2.44    0.33
   1 -16   5    2.59    0.38
  -1  16   5    2.46    0.42
   1  16  -5    2.69    0.35
  -1 -16  -5    1.99    0.28
   1  16  -5    2.12    0.34
  -1  16   5    2.71    0.36
   1  16  -5    2.34    0.34
  -1  16   5    2.00    0.33
   1 -16  -6    0.56    0.25
  -1  16  -6    0.21    0.29
   1  16   6    0.33    0.34
  -1  16  -6    0.68    0.29
   1  16   6    0.25    0.35
  -1  16  -6    0.93    0.29
   1  16   6    0.53    0.26
  -1 -16   6    0.73    0.30
   1  16   6    0.44    0.38
   1  16  -6    1.05    0.32
   1  16  -6    1.33    0.44
  -1  16   6    0.77    0.30
  -1 -16  -6    0.98    0.26
   1  16  -6    0.51    0.30
  -1  16   6    0.29    0.28
  -1  16   6    0.91    0.32
  -1  16   6    0.24    0.30
   1 -16   6    0.05    0.30
   1 -16  -7    1.28    0.27
  -1  16  -7    1.62    0.36
  -1 -16   7    1.27    0.34
  -1  16  -7    1.65    0.33
  -1  16  -7    1.39    0.36
   1  16   7    1.21    0.34
   1  16   7    0.92    0.33
   1  16   7    1.33    0.33
   1  16   7    1.09    0.32
  -1  16   7    1.84    0.35
   1  16  -7    2.23    0.37
  -1 -16  -7    1.58    0.28
   1  16  -7    1.94    0.37
  -1  16   7    1.47    0.35
   1  16  -7    1.67    0.33
   1 -16   7    2.02    0.37
  -1  16   7    1.89    0.36
  -1  16   7    1.56    0.34
  -1  16  -8   -0.01    0.33
   1  16   8    0.24    0.29
  -1  16  -8    0.05    0.26
   1  16   8    0.07    0.32
  -1  16  -8    0.12    0.33
   1 -16  -8    0.33    0.25
   1  16   8    0.57    0.33
   1  16   8    0.35    0.31
  -1 -16   8    0.40    0.31
  -1  16   8    0.09    0.31
   1 -16   8    0.11    0.31
   1  16  -8    0.45    0.36
   1  16  -8    0.35    0.29
  -1  16   8    0.23    0.31
   1  16  -8   -0.02    0.34
  -1  16   8    0.20    0.29
  -1  16   8    0.02    0.32
  -1 -16  -8    0.01    0.23
   1  16   9    1.00    0.36
  -1  16  -9    0.68    0.37
  -1 -16   9    0.44    0.32
  -1  16  -9    0.71    0.34
   1 -16  -9    0.74    0.28
   1  16   9    0.82    0.31
   1  16   9    0.31    0.35
  -1 -16  -9    0.93    0.25
   1  16  -9    1.12    0.32
   1  16  -9    0.26    0.37
  -1  16   9    0.70    0.30
   1  16  -9    0.85    0.37
  -1  16   9    0.24    0.33
  -1  16   9    0.24    0.34
   1 -16   9    0.59    0.33
  -1  16   9    0.77    0.45
  -1  17   0   20.02    1.23
   1  17   0   22.72    1.36
   1 -17   0   23.00    1.32
   1  17   0   23.13    1.34
  -1  17   0   23.21    1.29
   1 -17   0   23.13    1.34
   1  17   0   24.21    1.34
  -1 -17   0   22.55    1.46
  -1  17   0   24.06    1.28
  -1  17   0   21.78    1.30
  -1  17  -1    0.57    0.21
   1 -17  -1    0.87    0.17
  -1  17  -1    0.44    0.25
   1  17   1    0.70    0.27
  -1 -17   1    0.68    0.27
  -1  17  -1    0.94    0.24
   1  17   1    0.65    0.23
   1  17   1    0.92    0.24
   1  17   1    0.77    0.16
   1 -17  -1    1.01    0.24
  -1  17   1    1.16    0.28
   1 -17   1    0.45    0.24
   1  17  -1    0.54    0.23
  -1  17   1    1.41    0.19
  -1 -17  -1    0.99    0.22
  -1  17   1    1.31    0.23
   1  17  -1    1.61    0.29
  -1  17   1    1.42    0.25
  -1  17   1    0.42    0.14
  -1 -17  -1    0.91    0.23
   1  17  -1    1.20    0.23
   1  17   2   17.87    1.09
  -1  17  -2   22.59    1.15
  -1 -17   2   18.23    1.17
   1  17   2   19.81    1.15
   1  17   2   20.74    1.16
  -1  17  -2   20.31    1.16
  -1  17  -2   19.13    1.15
   1 -17  -2   19.13    1.15
   1  17   2   18.20    1.18
  -1 -17  -2   17.86    1.08
  -1  17   2   20.48    1.13
  -1 -17  -2   19.25    1.13
  -1  17   2   18.98    1.16
  -1  17   2   19.35    1.13
   1  17  -2   20.69    1.19
   1  17  -2   21.74    1.16
  -1  17   2   17.48    1.09
  -1  17   2   17.23    1.11
   1  17  -2   20.07    1.17
   1 -17   2   18.57    1.18
   1  17   3    0.93    0.25
  -1  17  -3    0.66    0.26
   1  17   3    0.77    0.24
  -1 -17   3    0.83    0.29
   1  17   3    0.71    0.22
   1  17   3    0.58    0.22
  -1  17  -3    0.18    0.25
  -1  17  -3    0.24    0.23
   1  17  -3    0.55    0.32
  -1  17   3    0.96    0.22
   1  17  -3    0.66    0.26
  -1 -17  -3    0.86    0.24
   1  17  -3    0.87    0.33
   1 -17   3    0.51    0.28
  -1  17   3    1.06    0.37
  -1  17   3    0.97    0.25
  -1 -17   4   10.78    0.81
  -1  17  -4   11.90    0.75
  -1  17  -4   10.49    0.76
   1 -17  -4   10.43    0.74
   1  17   4   10.66    0.79
   1  17   4   10.89    0.71
   1  17   4   10.82    0.75
  -1  17   4   11.03    0.76
   1 -17   4   11.40    0.81
  -1  17   4   11.27    0.77
  -1  17   4   10.27    0.77
   1  17  -4   10.99    0.78
  -1  17   4   11.56    0.73
   1  17  -4   10.60    0.78
   1  17  -4   12.57    0.77
  -1  17   4   10.19    0.74
   1  17   5    0.35    0.26
  -1  17  -5    0.21    0.27
   1  17   5    0.35    0.23
   1  17   5    0.10    0.23
   1  17   5    0.47    0.26
   1  17   5    0.50    0.30
  -1  17  -5    0.77    0.28
  -1  17  -5    0.06    0.26
   1 -17  -5    0.62    0.24
  -1 -17   5    0.45    0.29
  -1  17   5    0.57    0.32
   1  17  -5   -0.03    0.28
  -1  17   5    0.03    0.29
   1  17  -5    0.29    0.29
  -1  17   5   -0.02    0.26
   1 -17   5    0.38    0.31
   1  17  -5    0.74    0.29
  -1  17   5    0.05    0.24
  -1 -17  -5    0.57    0.23
   1  17   6    3.14    0.39
  -1  17  -6    3.03    0.36
  -1 -17   6    2.27    0.38
  -1  17  -6    3.19    0.38
  -1  17  -6    3.37    0.40
   1 -17  -6    2.68    0.33
   1  17   6    2.45    0.37
   1  17   6    2.30    0.37
   1  17  -6    2.85    0.39
  -1  17   6    2.77    0.38
  -1  17   6    2.14    0.35
   1 -17   6    3.08    0.38
   1  17  -6    3.19    0.39
  -1 -17  -6    1.97    0.31
  -1  17   6    3.02    0.39
  -1  17   6    2.48    0.38
   1  17  -6    2.66    0.38
   1  17   7    0.40    0.32
   1  17   7   -0.31    0.29
  -1  17  -7   -0.16    0.31
  -1  17  -7    0.19    0.33
   1 -17  -7    0.26    0.26
   1  17   7    0.27    0.29
  -1 -17   7   -0.07    0.31
  -1  17  -7   -0.08    0.27
   1  17   7    0.69    0.32
  -1 -17  -7   -0.15    0.22
  -1  17   7    0.36    0.31
   1 -17   7    0.61    0.33
  -1  17   7   -0.18    0.27
   1  17  -7    0.50    0.33
  -1  17   7   -0.03    0.30
   1  17  -7   -0.06    0.29
  -1  17   7    0.29    0.31
   1  17  -7   -0.02    0.32
  -1 -17   8    0.24    0.31
   1  17   8    0.54    0.31
   1 -17  -8    0.34    0.26
   1  17   8    0.25    0.35
   1  17   8    0.60    0.31
  -1  17  -8    0.34    0.33
  -1  17  -8    0.15    0.27
   1  17   8    0.29    0.31
  -1  17   8    0.49    0.32
  -1 -17  -8    0.38    0.24
   1  17  -8   -0.38    0.34
   1 -17   8    0.20    0.37
   1  17  -8    0.38    0.31
  -1  17   8    0.28    0.31
  -1  17   8    0.14    0.48
   1  17  -8    0.51    0.37
  -1  17   8   -0.13    0.31
  -1  17  -9    0.08    0.39
   1 -17  -9    0.52    0.26
   1  17   9   -0.50    0.55
   1  17   9    0.75    0.31
   1  17   9    0.21    0.34
   1  17   9    0.02    0.33
  -1  17   9    0.04    0.49
  -1  17   9   -0.39    0.48
  -1 -17  -9    0.18    0.24
   1  17  -9   -0.09    0.29
  -1  17   9   -0.27    0.29
  -1  17   9    0.20    0.33
   1  18   0    0.70    0.23
  -1  18   0    0.11    0.22
  -1  18   0    0.60    0.27
   1  18   0    0.38    0.23
  -1 -18   0    0.36    0.23
  -1  18   0   -0.01    0.20
   1  18   0    0.65    0.27
   1 -18   0    0.12    0.27
   1  18   1    0.61    0.15
   1 -18  -1    1.13    0.18
   1 -18  -1    1.03    0.24
  -1  18  -1    1.10    0.23
  -1  18  -1    1.09    0.28
  -1 -18   1    0.34    0.26
   1  18   1    1.08    0.29
  -1  18  -1    0.59    0.24
   1  18   1    0.82    0.24
   1  18   1    0.74    0.24
  -1  18   1    0.47    0.24
  -1 -18  -1    1.07    0.21
   1  18  -1    1.14    0.26
   1  18  -1    1.10    0.29
   1 -18   1    0.59    0.24
  -1  18   1    0.77    0.23
  -1  18   1    0.74    0.27
   1  18  -1    0.92    0.24
  -1  18   1    0.44    0.17
  -1  18  -2    0.24    0.22
   1 -18  -2    0.33    0.22
   1  18   2    0.08    0.22
  -1 -18   2    0.51    0.28
   1  18   2    0.01    0.16
   1  18   2   -0.07    0.22
  -1  18  -2    0.27    0.24
   1  18   2   -0.09    0.26
  -1  18  -2   -0.16    0.25
  -1  18   2   -0.21    0.22
   1  18  -2    0.15    0.23
  -1 -18  -2   -0.29    0.21
  -1  18   2    0.01    0.15
   1  18  -2    0.08    0.25
  -1  18   2    0.35    0.27
  -1  18   2    0.04    0.22
  -1  18   2   -0.08    0.18
   1  18  -2    0.17    0.23
   1 -18   2    0.06    0.24
   1  18   3    1.38    0.28
  -1  18  -3    1.50    0.30
   1  18   3    1.69    0.32
   1  18   3    1.26    0.26
   1  18   3    1.36    0.21
  -1  18  -3    2.70    0.30
   1 -18  -3    1.59    0.27
   1  18   3    1.19    0.24
  -1 -18   3    2.01    0.34
  -1  18  -3    2.21    0.32
  -1  18   3    1.72    0.24
  -1  18   3    0.91    0.27
  -1 -18  -3    1.95    0.28
  -1  18   3    2.00    0.29
   1  18  -3    2.15    0.30
  -1  18   3    1.70    0.27
   1 -18   3    1.39    0.31
   1  18  -3    2.57    0.31
   1  18  -3    1.86    0.32
  -1  18   3    1.80    0.33
   1  18   4    0.46    0.25
  -1  18  -4    0.41    0.27
  -1  18  -4    0.37    0.26
   1  18   4    0.71    0.24
   1  18   4    0.41    0.26
   1  18   4    0.32    0.29
   1  18   4    0.49    0.21
   1 -18  -4    0.38    0.23
  -1 -18   4    0.44    0.29
  -1  18  -4    0.31    0.27
   1  18  -4    0.25    0.29
  -1 -18  -4    0.50    0.23
  -1  18   4    0.46    0.24
   1  18  -4    0.47    0.27
  -1  18   4    0.31    0.22
   1  18  -4    0.77    0.29
   1 -18   4   -0.08    0.30
  -1  18   4    0.52    0.26
  -1  18   4    0.24    0.27
  -1  18   4    0.68    0.29
   1  18   5    1.98    0.30
  -1 -18   5    2.10    0.36
   1  18   5    0.84    0.30
   1  18   5    1.59    0.28
  -1  18  -5    2.47    0.35
  -1  18  -5    2.78    0.35
   1  18   5    1.77    0.33
   1 -18  -5    2.07    0.30
   1  18   5    2.25    0.36
  -1  18  -5    1.95    0.34
   1  18  -5    2.94    0.36
   1  18  -5    2.40    0.36
  -1 -18  -5    2.52    0.30
  -1  18   5    1.73    0.30
  -1  18   5    2.49    0.34
  -1  18   5    2.41    0.34
   1 -18   5    1.88    0.35
   1  18  -5    2.83    0.36
  -1  18   5    1.73    0.30
  -1  18   5    1.78    0.36
  -1 -18   6   -0.35    0.30
  -1  18  -6    0.05    0.28
   1  18   6    0.20    0.25
   1  18   6    0.21    0.31
  -1  18  -6    0.66    0.31
   1  18   6    0.08    0.27
   1  18   6   -0.11    0.23
   1 -18  -6    0.58    0.25
   1  18   6    0.28    0.29
  -1  18  -6    0.07    0.30
   1  18  -6   -0.10    0.29
  -1  18   6    0.07    0.31
   1  18  -6    0.74    0.32
  -1  18   6    0.53    0.30
  -1 -18  -6    0.74    0.25
  -1  18   6    0.24    0.31
   1  18  -6    0.37    0.32
   1 -18   6    0.28    0.31
  -1  18   6    0.80    0.27
   1  18   7    1.17    0.34
   1  18   7    0.81    0.30
   1  18   7    0.73    0.33
   1  18   7    1.11    0.33
  -1  18  -7    1.83    0.33
   1  18   7    1.29    0.28
  -1  18  -7    2.15    0.38
   1 -18  -7    1.55    0.29
   1 -18   7    2.31    0.47
  -1  18   7    1.00    0.31
  -1 -18  -7    1.51    0.27
  -1  18   7    1.21    0.36
   1  18  -7    2.17    0.46
  -1  18   7    0.93    0.33
   1  18  -7    1.83    0.35
   1  18  -7    0.63    0.43
  -1  18   7    1.35    0.34
   1 -18  -8   -0.32    0.23
  -1  18  -8   -0.13    0.33
  -1  18  -8    0.04    0.46
  -1 -18   8    0.18    0.31
  -1  18  -8    0.08    0.28
   1  18   8   -0.08    0.38
   1  18   8    0.30    0.30
   1  18  -8    0.42    0.45
  -1  18   8    0.04    0.31
   1 -18   8    0.18    0.33
   1  18  -8   -0.69    0.36
   1  18  -8   -0.40    0.33
  -1  18   8   -0.03    0.27
  -1  18   8    0.05    0.31
  -1  18   8    0.28    0.32
  -1 -18  -8   -0.23    0.26
  -1 -19   0    0.20    0.22
   1  19   0    0.21    0.23
   1  19   0   -0.04    0.26
  -1  19   0    0.47    0.23
  -1  19   0    0.53    0.24
   1 -19   0   -0.19    0.18
   1  19   0    0.25    0.23
  -1  19   0    0.23    0.26
  -1  19  -1    0.41    0.22
   1  19   1    0.61    0.24
   1  19   1    0.20    0.23
   1  19   1    0.26    0.27
  -1  19  -1   -0.08    0.22
   1 -19  -1    0.42    0.24
  -1  19  -1    0.20    0.27
  -1 -19   1    0.09    0.26
   1  19  -1    0.35    0.27
   1 -19   1    0.50    0.23
  -1  19   1    0.29    0.27
  -1  19   1    0.25    0.23
   1  19  -1   -0.19    0.22
   1  19  -1   -0.13    0.23
  -1  19   1   -0.02    0.22
   1 -19  -2    0.16    0.23
  -1 -19   2    0.09    0.28
   1  19   2    0.52    0.28
   1  19   2    0.40    0.21
   1  19   2    0.33    0.24
  -1  19  -2    0.27    0.27
  -1  19  -2    0.35    0.25
   1  19   2    0.04    0.23
  -1  19  -2    0.51    0.24
   1  19  -2    0.18    0.24
  -1  19   2    0.44    0.28
   1  19  -2    0.59    0.28
   1 -19   2    0.32    0.26
  -1  19   2    0.41    0.25
  -1  19   2    0.11    0.24
   1  19  -2    0.42    0.26
  -1  19   2    0.35    0.18
  -1 -19  -2    0.34    0.24
   1  19   3    0.31    0.18
   1  19   3    0.40    0.29
  -1  19  -3    0.17    0.27
  -1 -19   3    0.13    0.28
  -1  19  -3    0.41    0.25
   1  19   3    0.11    0.26
   1 -19  -3    0.34    0.24
  -1  19  -3    0.09    0.25
   1  19   3    0.00    0.23
   1  19  -3    0.46    0.27
   1  19  -3    0.59    0.29
   1  19  -3    0.46    0.27
  -1  19   3    0.31    0.26
  -1  19   3    0.17    0.29
  -1  19   3   -0.08    0.23
  -1  19   3   -0.41    0.20
  -1 -19  -3    0.10    0.23
   1  19   4    0.12    0.24
   1  19   4    0.44    0.24
  -1  19  -4    0.09    0.26
  -1  19  -4    0.19    0.28
  -1  19  -4    0.16    0.27
   1  19   4   -0.10    0.29
   1 -19  -4    0.47    0.24
   1  19   4    0.49    0.27
  -1 -19   4   -0.04    0.29
   1  19  -4    0.41    0.28
   1  19  -4    0.30    0.29
   1  19  -4    0.25    0.28
  -1  19   4    0.60    0.31
  -1  19   4    0.24    0.27
  -1  19   4   -0.01    0.30
  -1 -19  -4    0.29    0.24
  -1  19   4    0.12    0.19
   1 -19   4    0.37    0.31
  -1  19   4   -0.20    0.24
   1  19   5    0.14    0.30
  -1  19  -5   -0.29    0.28
   1  19   5    0.12    0.24
   1  19   5   -0.20    0.27
  -1 -19   5    0.31    0.31
   1  19   5   -0.25    0.21
  -1  19  -5    0.23    0.28
  -1  19  -5    0.50    0.30
   1 -19  -5    0.07    0.24
  -1  19   5    0.39    0.23
   1  19  -5    0.51    0.30
   1  19  -5   -0.34    0.28
   1  19  -5   -0.33    0.29
  -1  19   5    0.51    0.26
  -1  19   5    0.44    0.27
  -1  19   5    0.61    0.32
   1 -19   5   -0.15    0.31
  -1 -19  -5   -0.17    0.23
  -1  19   5    0.16    0.28
   1 -19  -6    0.12    0.30
   1  19   6    0.42    0.33
   1  19   6   -0.15    0.23
   1  19   6   -0.20    0.24
  -1 -19   6   -0.11    0.32
   1  19   6    0.37    0.24
   1  19   6    0.30    0.29
  -1  19  -6    0.16    0.29
  -1  19  -6    0.25    0.35
  -1  19  -6    0.01    0.31
  -1  19   6   -0.08    0.23
  -1  19   6   -0.12    0.27
   1  19  -6    0.40    0.33
   1  19  -6    0.51    0.32
  -1  19   6   -0.16    0.25
  -1  19   6   -0.39    0.31
  -1 -19  -6   -0.35    0.22
  -1  19   6   -0.41    0.31
   1 -19   6    0.20    0.34
   1  19  -6    0.17    0.30
   1 -19  -7    0.23    0.25
  -1  19  -7    0.06    0.32
   1  19   7    0.12    0.29
   1  19   7    0.20    0.28
   1  19   7    0.26    0.29
   1  19   7    0.17    0.26
  -1  19  -7    0.68    0.37
  -1 -19   7    0.01    0.32
   1  19   7   -0.34    0.32
  -1  19   7    0.58    0.32
  -1  19   7   -0.13    0.31
  -1 -19  -7    0.20    0.24
   1  19  -7   -0.12    0.33
   1  19  -7    0.35    0.36
  -1  19   7    0.37    0.28
  -1  19   7    0.01    0.31
   1 -19   7    0.08    0.32
   1  19  -7    0.37    0.34
  -1  20   0    4.55    0.47
  -1 -20   0    3.52    0.40
   1  20   0    3.81    0.43
  -1  20   0    3.63    0.41
   1  20   0    4.79    0.48
   1  20   0    4.65    0.48
  -1  20   0    4.91    0.45
   1  20   1    0.50    0.25
   1  20   1    0.50    0.29
  -1  20  -1    0.52    0.26
  -1  20  -1    0.80    0.25
   1  20   1    0.41    0.25
  -1 -20   1    0.87    0.27
  -1  20  -1   -0.01    0.27
  -1  20   1    0.43    0.28
   1  20  -1    0.48    0.26
   1 -20   1    0.35    0.24
   1  20  -1    0.32    0.28
  -1  20   1    0.65    0.25
  -1  20   1    0.34    0.25
   1  20  -1    0.68    0.26
   1  20   2    1.53    0.29
  -1  20  -2    1.20    0.27
   1  20   2    1.22    0.32
  -1  20  -2    0.79    0.28
   1 -20  -2    1.80    0.30
  -1 -20   2    1.18    0.32
   1  20   2    1.11    0.27
  -1  20  -2    1.48    0.31
   1  20  -2    1.35    0.28
   1  20  -2    1.59    0.30
   1 -20   2    1.06    0.38
  -1  20   2    1.27    0.28
   1  20  -2    1.41    0.31
  -1  20   2    0.73    0.31
  -1  20   2    1.11    0.27
  -1 -20   3    0.41    0.32
  -1  20  -3    0.29    0.28
   1  20   3    0.72    0.27
   1 -20  -3    0.50    0.26
  -1  20  -3    0.51    0.26
   1  20   3    0.34    0.30
   1  20   3    0.82    0.26
  -1  20  -3    0.73    0.27
  -1  20   3    0.54    0.28
  -1  20   3    0.33    0.27
   1  20  -3    0.42    0.29
  -1  20   3    0.21    0.30
   1 -20   3    0.48    0.30
  -1  20   3    0.70    0.27
   1  20  -3    0.83    0.28
   1  20  -3    0.64    0.29
  -1 -20  -3    0.95    0.26
  -1  20  -4    0.31    0.29
   1  20   4    0.38    0.24
   1 -20  -4    0.05    0.24
   1  20   4    0.39    0.20
   1  20   4    0.15    0.27
  -1 -20   4    0.03    0.31
   1  20   4    0.21    0.31
   1 -20   4   -0.01    0.30
  -1  20   4    0.30    0.27
  -1  20   4    0.31    0.28
   1  20  -4    0.66    0.31
  -1  20   4    0.38    0.31
  -1  20   4    0.40    0.24
  -1 -20  -4    0.39    0.24
   1  20  -4    0.43    0.39
   1 -20  -5    0.39    0.27
   1  20   5    0.33    0.21
  -1  20  -5    0.73    0.31
   1  20   5    0.09    0.30
  -1 -20   5    0.51    0.33
  -1  20  -5   -0.03    0.28
  -1  20  -5    0.69    0.37
  -1  20   5    0.56    0.30
   1  20  -5    0.28    0.31
  -1  20   5    0.18    0.35
  -1  20   5    0.23    0.34
   1 -20   5    0.45    0.34
   1  20  -5    0.55    0.30
  -1  20   5   -0.27    0.25
   1 -20  -6    0.48    0.25
   1  20   6    0.38    0.26
   1  20   6    0.16    0.29
  -1  20  -6    0.91    0.31
   1  20   6    0.20    0.31
  -1  20  -6    0.35    0.37
   1  20   6    0.39    0.26
  -1 -20   6    0.65    0.35
   1  20  -6    0.42    0.44
   1  20  -6    0.07    0.30
  -1  20   6    0.52    0.30
  -1  20   6    0.38    0.33
  -1  20   6    0.67    0.28
  -1 -20  -6   -0.05    0.23
   1 -20   6    0.46    0.33
   1  20  -6    0.99    0.52
  -1  21   0    5.96    0.60
  -1  21   0    5.17    0.57
   1  21   0    6.15    0.57
   1  21   0    6.99    0.58
  -1  21   0    6.19    0.65
   1  21   1    0.21    0.27
   1  21   1   -0.04    0.25
   1  21  -1    0.41    0.36
   1  21  -1    0.63    0.34
  -1  21  -2    3.52    0.44
   1  21   2    3.81    0.43
  -1 -21   2    3.18    0.40
  -1  21  -2    4.84    0.55
   1  21  -2    2.99    0.46
  -1  21   2    2.98    0.47
   1 -21   2    3.76    0.39
   1  21   3    0.64    0.30
  -1  21  -3    0.34    0.28
  -1 -21   3   -0.02    0.31
  -1  21  -3    0.40    0.32
   1 -21  -3    0.71    0.26
  -1  21  -3    0.66    0.26
   1  21   3    0.52    0.32
   1  21  -3    0.51    0.29
   1 -21   3   -0.34    0.28
  -1  21   3    0.64    0.28
   1  21  -3    1.03    0.29
   1  21  -3    0.47    0.30
  -1  21   3    0.52    0.27
  -1  21   3    0.54    0.32
   1  21   4    1.06    0.34
  -1  21  -4    0.85    0.31
  -1  21  -4    1.51    0.32
   1 -21  -4    1.70    0.30
   1  21   4    1.33    0.30
  -1 -21   4    1.13    0.34
  -1  21  -4    1.80    0.32
   1  21   4    0.97    0.28
   1  21  -4    1.73    0.31
  -1  21   4    0.95    0.34
   1  21  -4    1.81    0.34
  -1 -21  -4    1.52    0.29
   1  21  -4    2.25    0.35
  -1  21   4    1.21    0.30
   1 -21   4    0.63    0.33
  -1  21   4    1.71    0.32
   1  21   5    0.42    0.30
  -1 -21   5    0.21    0.33
   1  21   5    0.04    0.25
   1 -21  -5    0.55    0.46
  -1  21  -5    0.00    0.28
   1  21   5    0.31    0.37
   1  21  -5    0.91    0.34
  -1  21   5    0.25    0.28
  -1 -21  -5   -0.21    0.23
   1 -21   5   -0.35    0.30
  -1  21   5    0.33    0.32
  -1  22   0    0.03    0.24
  -1  22   0    0.02    0.26
   1  22   0   -0.18    0.28
   1  22   0   -0.20    0.25
   1  22   0   -0.05    0.25
  -1  22   0    0.42    0.29
  -1  22  -1   -0.55    0.26
   1  22   1    0.06    0.25
  -1  22  -1    0.03    0.25
  -1  22  -1   -0.14    0.25
   1  22   1    0.15    0.26
   1  22   1    0.08    0.29
   1  22  -1   -0.12    0.25
  -1  22   1    0.00    0.29
   1  22  -1    0.19    0.26
  -1  22   1   -0.13    0.26
  -1  22   1   -0.05    0.24
   1  22  -1   -0.18    0.28
   1  22   2   -0.10    0.33
  -1  22  -2   -0.27    0.28
   1  22   2   -0.12    0.26
   1  22   2   -0.17    0.24
  -1  22  -2   -0.08    0.41
  -1  22  -2    0.33    0.44
  -1  22   2    0.63    0.29
   1  22  -2    0.25    0.31
  -1  22   2    0.18    0.46
   1  22  -2    0.21    0.32
   1  22  -2   -0.17    0.30
  -1  22   2    0.18    0.26
   1  22   3   -0.03    0.37
  -1 -22   3   -0.34    0.30
   1 -22   3   -0.22    0.36
  -2   0   0   49.26    2.51
  -2   0   0   50.44    2.51
   2   0   0   53.54    2.69
   2   0   0   48.89    2.69
   2   0   0   49.59    2.70
  -2   0   0   41.49    2.51
   2   0   0   50.42    2.69
   2   0  -1   47.95    2.55
  -2   0   1   49.60    2.60
  -2   0   1   48.80    2.60
  -2   0   1   49.28    2.59
   2   0  -1   48.36    2.55
  -2   0   1   49.59    2.60
  -2   0  -1   48.03    2.59
  -2   0  -1   44.27    2.59
  -2   0   1   50.46    2.60
   2   0  -1   45.30    2.56
  -2   0  -1   49.45    2.59
  -2   0  -1   49.04    2.59
  -2   0   1   48.93    2.59
  -2   0  -1   46.21    2.59
   2   0   1   48.28    2.55
  -2   0   1   49.25    2.59
   2   0   1   46.32    2.55
   2   0  -1   47.29    2.56
  -2   0  -1   48.77    2.59
   2   0  -1   51.60    2.56
   2   0   1   49.16    2.55
   2   0   1   46.79    2.55
  -2   0  -2  139.75    7.73
  -2   0   2  154.63    7.72
   2   0   2  153.50    7.73
  -2   0   2  146.80    7.73
   2   0  -2  141.29    7.73
   2   0   2  153.40    7.72
  -2   0  -2  147.47    7.73
  -2   0  -2  137.74    7.72
  -2   0   2  149.46    7.72
  -2   0   2  144.50    7.73
  -2   0   2  146.11    7.73
   2   0  -2  146.71    7.73
   2   0   2  153.47    7.72
  -2   0   2  151.59    7.72
   2   0   2  153.01    7.72
   2   0  -2  143.31    7.72
   2   0  -2  142.38    7.72
  -2   0  -2  134.69    7.72
   2   0  -2  141.33    7.72
   2   0  -2  134.29    7.73
   2   0  -2  133.00    7.73
   2   0   2  146.62    7.72
   2   0  -3   66.36    3.67
   2   0  -3   70.43    3.67
  -2   0   3   71.45    3.73
  -2   0  -3   68.85    3.73
   2   0   3   74.12    3.67
  -2   0  -3   69.15    3.73
   2   0   3   70.47    3.67
  -2   0   3   71.30    3.74
   2   0   3   66.86    3.66
  -2   0   3   65.56    3.74
   2   0   3   67.02    3.66
   2   0  -3   65.87    3.67
  -2   0   3   69.20    3.72
  -2   0  -3   72.19    3.73
   2   0  -3   66.70    3.66
  -2   0   3   70.30    3.73
   2   0   4   76.34    3.93
  -2   0  -4   74.16    3.94
   2   0  -4   71.55    3.94
  -2   0   4   75.87    3.92
  -2   0   4   73.20    3.93
  -2   0  -4   70.68    3.93
  -2   0  -4   72.96    3.93
  -2   0   4   73.48    3.94
   2   0  -4   72.76    3.92
   2   0  -4   73.35    3.94
   2   0   4   72.73    3.92
   2   0   4   72.63    3.92
  -2   0   5   29.11    1.59
  -2   0   5   28.31    1.60
   2   0   5   27.61    1.57
   2   0  -5   28.77    1.54
  -2   0   5   29.40    1.57
  -2   0   5   29.49    1.59
   2   0  -5   28.48    1.57
   2   0   5   28.31    1.56
  -2   0  -5   27.17    1.58
  -2   0  -5   29.92    1.58
   2   0  -5   28.22    1.57
   2   0  -6    7.49    0.47
   2   0   6    6.88    0.53
   2   0   6    6.43    0.48
  -2   0   6    6.69    0.50
   2   0  -6    8.32    0.54
  -2   0  -6    8.81    0.54
  -2   0  -6    7.09    0.54
  -2   0   6    7.19    0.53
   2   0   6    6.88    0.52
   2   0   6    6.42    0.50
  -2   0   6    7.07    0.47
   2   0  -6    8.90    0.53
  -2   0   6    6.83    0.51
   2   0   7    8.51    0.57
  -2   0  -7    7.96    0.62
  -2   0  -7    8.02    0.58
   2   0  -7    8.96    0.63
   2   0  -7    7.48    0.54
   2   0  -7    7.71    0.60
   2   0   7    9.08    0.64
   2   0   7    9.26    0.61
  -2   0   7    9.56    0.60
  -2   0   7    8.90    0.56
  -2   0   7    9.04    0.60
  -2   0   7    8.92    0.61
   2   0   7    8.74    0.62
   2   0   8    1.14    0.24
  -2   0   8    1.18    0.25
   2   0   8    0.63    0.27
   2   0  -8    1.99    0.27
   2   0   8    1.03    0.28
  -2   0   8    0.69    0.25
   2   0  -8    1.70    0.29
  -2   0   8    1.27    0.24
  -2   0   8    0.58    0.19
  -2   0  -8    1.88    0.29
   2   0   8    1.11    0.24
   2   0  -8    1.98    0.21
   2   0   9    0.83    0.29
   2   0   9    0.86    0.25
  -2   0  -9    1.05    0.23
   2   0  -9    0.99    0.26
  -2   0   9    0.95    0.27
  -2   0   9    1.10    0.23
   2   0   9    1.31    0.31
   2   0  -9    1.50    0.32
   2   0  -9    1.61    0.21
  -2   0  -9    1.35    0.32
  -2   0   9    0.99    0.27
  -2   0   9    1.05    0.27
   2   0 -10    2.71    0.33
   2   0  10    1.55    0.34
  -2   0  10    2.40    0.30
  -2   0  10    2.52    0.34
   2   0 -10    2.50    0.26
   2   0  10    2.06    0.31
  -2   0  10    2.38    0.42
   2   0 -10    2.30    0.38
  -2   0  10    2.56    0.35
  -2   0 -10    2.41    0.38
   2   0  10    2.52    0.37
  -2   0 -10    2.46    0.29
  -2   0 -11    0.21    0.22
  -2   0 -11    0.04    0.33
   2   0  11    0.24    0.30
   2   0 -11    0.05    0.32
  -2   0  11    0.29    0.29
   2   0  11    0.27    0.30
   2   0 -11    0.13    0.18
   2   0 -11    0.20    0.26
   2   0  11   -0.37    0.25
  -2   0  11    0.03    0.23
  -2   0  11   -0.04    0.27
  -2   0 -12    0.43    0.27
  -2   0 -12    0.50    0.23
  -2   0  12    0.35    0.30
   2   0  12   -0.33    0.30
  -2   0  12    0.41    0.30
  -2   0  12    0.13    0.23
   2   0  12   -0.05    0.30
   2   0  12    0.63    0.37
   2   0 -12    0.27    0.26
  -2   0 -12    0.17    0.48
   2   0 -12   -0.49    0.32
  -2   0 -13   -0.02    0.21
  -2   0 -13   -0.16    0.24
  -2   0  13    0.04    0.30
   2   0  13   -0.29    0.25
   2   0  13    0.33    0.31
  -2   0 -13   -0.22    0.33
  -2   0  13    0.20    0.29
   2   0  13    0.12    0.31
   2   0 -13   -0.46    0.23
   2   1   0   15.81    0.85
  -2  -1   0   15.49    0.82
  -2   1   0   16.00    0.82
   2   1   0   17.38    0.87
  -2  -1   0   16.12    0.83
   2  -1   0   14.80    0.85
   2  -1   0   16.17    0.85
  -2  -1   0   15.53    0.82
  -2   1   0   16.58    0.83
   2   1   0   15.27    0.85
  -2  -1   0   14.96    0.82
  -2   1   0   13.76    0.82
   2  -1   0   16.76    0.86
   2  -1   0   16.71    0.86
  -2  -1   0   15.06    0.83
  -2  -1   0   14.70    0.83
  -2  -1   0   15.31    0.83
  -2   1   0   15.80    0.82
   2   1   0   14.93    0.85
   2  -1   0   15.46    0.85
   2  -1   0   16.04    0.85
  -2  -1   1    1.76    0.16
  -2  -1   1    1.90    0.12
  -2  -1   1    1.73    0.12
   2  -1  -1    5.14    0.29
  -2  -1   1    1.88    0.12
   2  -1  -1    5.02    0.28
   2  -1  -1    4.99    0.28
  -2  -1   1    1.75    0.13
   2  -1  -1    4.95    0.29
  -2  -1   1    1.98    0.13
   2  -1  -1    5.18    0.28
  -2  -1   1    1.91    0.14
  -2  -1   1    1.94    0.15
   2  -1  -1    5.43    0.29
   2  -1  -1    5.40    0.28
   2   1  -1    4.98    0.29
   2   1  -1    4.89    0.31
  -2   1   1    1.91    0.13
   2   1  -1    4.85    0.28
   2   1  -1    4.56    0.29
  -2   1   1    1.85    0.12
  -2   1   1    1.94    0.13
   2   1  -1    4.99    0.28
  -2   1   1    1.93    0.14
  -2   1   1    1.86    0.12
  -2   1   1    2.01    0.12
  -2   1   1    1.96    0.15
  -2   1   1    2.19    0.13
   2   1  -1    5.05    0.31
   2   1  -1    5.05    0.29
  -2   1   1    2.01    0.13
  -2  -1   2   47.62    2.39
  -2  -1   2   48.25    2.39
  -2   1  -2   40.42    2.39
  -2   1  -2   42.72    2.39
   2   1   2   45.26    2.38
   2  -1  -2   44.31    2.37
  -2  -1   2   45.15    2.40
   2  -1  -2   41.56    2.38
   2  -1  -2   43.83    2.38
   2  -1  -2   41.57    2.38
  -2   1  -2   42.38    2.39
  -2  -1   2   43.15    2.38
  -2  -1   2   49.24    2.41
   2   1   2   48.39    2.38
   2   1   2   45.23    2.37
  -2  -1   2   47.30    2.39
   2   1   2   46.26    2.37
   2  -1  -2   40.15    2.38
   2   1   2   48.28    2.38
  -2  -1   2   48.20    2.40
  -2   1  -2   41.75    2.39
   2   1   2   48.58    2.38
  -2   1  -2   41.98    2.39
  -2   1   2   48.46    2.39
  -2   1   2   47.57    2.40
   2  -1   2   48.41    2.38
  -2   1   2   46.52    2.40
   2   1  -2   42.88    2.37
  -2  -1  -2   42.05    2.39
   2   1  -2   42.23    2.38
  -2  -1  -2   41.03    2.38
   2   1  -2   41.08    2.39
   2  -1   2   47.24    2.37
   2   1  -2   43.63    2.39
  -2   1   2   48.45    2.39
  -2   1   2   48.04    2.40
  -2  -1  -2   42.15    2.39
  -2  -1  -2   41.28    2.39
   2   1  -2   42.38    2.37
   2  -1   2   45.56    2.38
   2  -1   2   48.04    2.38
   2   1  -2   40.76    2.39
   2   1  -2   41.46    2.39
  -2  -1  -2   39.80    2.38
  -2  -1   3   24.38    1.36
   2  -1  -3   26.63    1.38
   2   1   3   25.27    1.38
  -2  -1   3   24.38    1.36
  -2  -1   3   23.40    1.37
  -2   1  -3   25.72    1.37
  -2   1  -3   27.18    1.37
  -2  -1   3   24.40    1.36
   2   1   3   25.64    1.38
   2   1   3   22.91    1.36
   2  -1  -3   26.21    1.36
   2   1   3   23.70    1.36
  -2   1  -3   26.47    1.37
   2  -1  -3   25.20    1.38
   2  -1  -3   25.70    1.37
   2   1   3   23.53    1.37
   2  -1   3   24.26    1.36
  -2   1   3   23.80    1.38
  -2  -1  -3   26.70    1.36
  -2   1   3   24.19    1.37
   2  -1   3   25.52    1.37
   2   1  -3   26.50    1.38
  -2   1   3   24.54    1.36
  -2   1   3   24.55    1.37
   2   1  -3   25.52    1.39
   2  -1   3   24.50    1.37
   2  -1   3   23.57    1.36
  -2  -1  -3   26.28    1.37
  -2  -1  -3   26.40    1.37
   2   1  -3   27.03    1.38
   2   1  -3   26.26    1.38
  -2   1   3   24.78    1.38
   2  -1  -4   28.65    1.60
  -2  -1   4   29.64    1.64
  -2  -1   4   31.47    1.63
   2  -1  -4   28.20    1.59
   2   1   4   27.87    1.60
   2   1   4   29.76    1.60
   2   1   4   29.66    1.58
  -2  -1   4   31.23    1.63
  -2   1  -4   28.04    1.62
  -2  -1   4   31.02    1.62
   2  -1  -4   28.53    1.58
  -2   1  -4   29.15    1.63
   2   1   4   29.34    1.60
  -2   1  -4   30.19    1.63
  -2   1   4   31.34    1.65
  -2   1   4   31.54    1.62
   2   1  -4   28.97    1.59
  -2   1   4   29.75    1.63
   2  -1   4   30.12    1.59
   2  -1   4   29.68    1.59
  -2  -1  -4   28.52    1.63
  -2  -1  -4   27.68    1.61
  -2  -1  -4   28.91    1.63
  -2   1   4   30.36    1.63
   2   1  -4   29.19    1.60
   2   1  -4   29.61    1.61
   2  -1  -5   15.07    0.82
   2   1   5   13.21    0.82
   2  -1  -5   15.33    0.86
  -2  -1   5   14.19    0.85
  -2  -1   5   13.31    0.83
   2   1   5   13.34    0.84
  -2   1  -5   16.11    0.85
   2   1   5   13.40    0.84
  -2  -1   5   14.27    0.84
   2  -1  -5   15.36    0.85
  -2   1  -5   15.78    0.86
  -2   1  -5   15.46    0.84
  -2   1   5   13.67    0.85
  -2   1   5   13.62    0.85
   2  -1   5   13.54    0.83
   2   1  -5   16.07    0.83
   2  -1   5   13.10    0.86
  -2   1   5   14.21    0.86
  -2  -1  -5   15.13    0.83
  -2  -1  -5   15.70    0.85
   2  -1   5   13.62    0.84
   2   1  -5   16.72    0.87
   2   1  -5   15.26    0.86
  -2   1   5   13.84    0.82
  -2  -1  -5   15.20    0.84
  -2   1  -6   15.48    1.00
  -2   1  -6   16.89    1.00
  -2  -1   6   18.02    0.99
   2   1   6   17.61    1.02
   2  -1  -6   16.93    1.02
  -2  -1   6   18.72    1.01
   2   1   6   17.26    0.98
  -2  -1   6   17.86    1.01
   2  -1  -6   15.22    0.99
   2   1   6   18.16    1.02
   2   1   6   17.77    1.01
   2  -1  -6   16.13    1.01
  -2  -1   6   17.86    1.02
  -2   1  -6   17.62    1.03
  -2  -1  -6   15.99    1.01
  -2   1   6   18.60    1.03
   2   1  -6   17.19    0.98
  -2   1   6   18.38    1.02
   2  -1   6   18.48    1.00
   2   1  -6   17.88    1.02
  -2   1   6   18.13    1.01
  -2  -1  -6   17.00    1.02
   2  -1   6   17.20    1.02
  -2   1   6   17.11    0.98
   2  -1   6   18.40    1.02
   2  -1   6   17.12    0.99
  -2   1  -7    7.50    0.54
  -2   1  -7    8.28    0.50
  -2  -1   7    5.92    0.51
   2   1   7    6.01    0.53
  -2  -1   7    5.22    0.46
  -2  -1   7    5.72    0.50
   2  -1  -7    7.48    0.51
   2   1   7    6.08    0.50
   2   1   7    5.53    0.53
   2  -1  -7    7.72    0.56
   2  -1  -7    6.87    0.45
   2   1   7    5.81    0.48
  -2  -1   7    6.08    0.50
  -2   1   7    5.67    0.50
   2   1  -7    6.89    0.45
   2  -1   7    6.20    0.53
  -2  -1  -7    7.56    0.47
  -2   1   7    5.81    0.52
  -2  -1  -7    7.90    0.53
  -2   1   7    5.98    0.49
   2   1  -7    7.17    0.53
   2  -1   7    5.87    0.52
   2  -1   7    5.73    0.49
   2  -1   7    5.21    0.48
  -2   1   7    5.80    0.45
   2   1  -7    8.11    0.56
   2   1   8   11.67    0.75
  -2  -1   8   11.18    0.74
  -2   1  -8   11.69    0.78
  -2  -1   8   10.92    0.73
   2   1   8   10.19    0.73
   2  -1  -8   10.05    0.71
   2   1   8   11.16    0.71
   2  -1  -8   10.78    0.67
   2  -1  -8   11.27    0.76
  -2  -1   8   11.54    0.70
  -2   1  -8   10.66    0.71
  -2  -1   8   11.62    0.72
  -2   1   8   10.46    0.75
  -2  -1  -8   11.46    0.76
   2  -1   8   10.57    0.75
   2  -1   8   11.87    0.75
   2  -1   8    9.64    0.70
   2   1  -8   10.87    0.73
   2   1  -8   10.67    0.67
   2  -1   8   11.28    0.71
  -2   1   8   11.78    0.69
  -2   1   8   10.90    0.73
  -2   1   8    9.68    0.73
   2   1  -8   11.97    0.78
  -2  -1  -8   10.12    0.69
   2   1   9    4.81    0.44
   2   1   9    3.74    0.42
  -2  -1   9    4.35    0.46
   2  -1  -9    4.47    0.46
  -2  -1   9    3.67    0.39
   2   1   9    4.35    0.46
   2  -1  -9    5.18    0.39
  -2  -1   9    3.73    0.35
  -2  -1   9    4.51    0.46
  -2   1  -9    4.88    0.55
   2   1   9    3.07    0.38
  -2   1  -9    3.92    0.42
   2  -1  -9    4.11    0.44
  -2  -1  -9    5.19    0.56
   2  -1   9    4.27    0.42
   2   1  -9    4.59    0.47
  -2   1   9    5.23    0.57
   2  -1   9    3.65    0.38
   2   1  -9    5.05    0.39
  -2   1   9    4.33    0.42
   2  -1   9    4.32    0.43
   2   1  -9    4.71    0.55
  -2   1   9    3.62    0.40
  -2   1   9    3.71    0.38
  -2  -1  -9    4.39    0.41
  -2   1 -10    3.53    0.42
   2   1  10    2.98    0.33
   2   1  10    2.41    0.37
   2   1  10    2.79    0.38
   2  -1 -10    3.30    0.40
  -2  -1  10    2.70    0.36
   2  -1 -10    2.64    0.26
  -2  -1  10    2.75    0.35
  -2  -1  10    2.77    0.31
  -2  -1  10    2.44    0.36
  -2   1 -10    2.63    0.31
   2  -1 -10    2.52    0.33
   2  -1  10    3.02    0.38
   2   1 -10    2.43    0.33
   2   1 -10    2.22    0.40
   2  -1  10    1.91    0.33
  -2  -1 -10    3.18    0.31
   2   1 -10    3.46    0.34
  -2  -1 -10    3.20    0.40
  -2   1  10    2.70    0.37
  -2   1  10    2.34    0.35
   2  -1  10    2.44    0.38
  -2   1  10    3.20    0.34
  -2   1  10    2.57    0.34
   2   1  11    1.03    0.49
   2  -1 -11    1.36    0.21
   2   1  11    1.58    0.29
  -2  -1  11    1.38    0.33
  -2   1 -11    1.41    0.35
   2   1  11    1.18    0.34
  -2   1 -11    1.16    0.26
  -2  -1  11    1.73    0.28
   2  -1 -11    1.24    0.29
  -2  -1  11    1.65    0.32
   2  -1 -11    1.14    0.36
   2  -1  11    1.31    0.34
   2   1 -11    1.08    0.28
  -2   1  11    1.62    0.26
  -2   1  11    1.49    0.33
   2   1 -11    1.02    0.21
   2  -1  11    1.32    0.29
  -2  -1 -11    1.21    0.26
  -2  -1 -11    1.03    0.36
   2  -1  11    1.36    0.34
   2   1 -11    1.43    0.37
  -2  -1 -11    1.23    0.26
  -2   1  11    1.68    0.33
  -2  -1  12    0.24    0.24
  -2   1 -12    0.65    0.24
   2   1  12    0.60    0.28
  -2  -1  12    0.30    0.30
   2   1  12    0.48    0.33
  -2  -1  12    0.99    0.38
   2  -1 -12    0.67    0.33
   2   1  12    0.18    0.31
   2  -1 -12    0.89    0.28
  -2   1 -12    0.88    0.37
   2  -1  12    0.02    0.26
  -2  -1 -12    0.44    0.35
  -2   1  12    0.54    0.32
  -2  -1 -12    0.51    0.25
  -2   1  12    0.70    0.24
  -2  -1 -12    0.34    0.22
   2   1 -12    0.15    0.26
   2   1 -12    0.35    0.35
  -2   1  12    0.10    0.30
   2  -1  12    0.84    0.32
   2  -1  12    0.33    0.31
  -2   1 -13   -0.21    0.22
   2  -1 -13   -0.26    0.23
   2   1  13   -0.21    0.23
  -2  -1  13    0.17    0.28
  -2  -1  13   -0.18    0.24
  -2  -1  13    0.46    0.30
   2   1  13    0.49    0.33
  -2   1 -13   -0.02    0.35
  -2   1 -13    0.34    0.26
   2   1  13    0.31    0.31
   2   1 -13    0.19    0.34
  -2  -1 -13    0.10    0.36
   2   1 -13    0.41    0.26
  -2  -1 -13   -0.08    0.23
  -2  -1 -13   -0.14    0.23
  -2   1  13    0.53    0.31
   2  -1  13    0.03    0.29
   2  -1  13   -0.14    0.28
   2  -1  13    0.02    0.26
  -2   1  13   -0.46    0.30
  -2  -2   0    6.17    0.35
   2   2   0    6.16    0.35
   2  -2   0    6.33    0.35
   2   2   0    6.21    0.35
  -2   2   0    6.33    0.35
  -2   2   0    6.58    0.35
  -2  -2   0    6.32    0.34
  -2  -2   0    5.91    0.35
  -2  -2   0    6.15    0.35
   2   2   0    5.96    0.35
   2   2   0    6.15    0.34
   2  -2   0    6.38    0.35
  -2   2   0    6.38    0.35
   2  -2   0    6.75    0.35
  -2  -2   0    5.93    0.35
  -2  -2   0    6.29    0.35
   2  -2   0    6.21    0.35
   2  -2   0    6.27    0.35
  -2   2   0    6.52    0.35
  -2  -2   0    6.40    0.36
  -2   2   0    6.52    0.35
   2   2   0    6.41    0.36
   2   2   0    6.15    0.34
  -2   2  -1   49.61    2.50
  -2  -2   1   44.44    2.50
   2   2   1   41.47    2.50
  -2  -2   1   43.96    2.50
   2   2   1   46.83    2.51
  -2   2  -1   49.72    2.50
   2  -2  -1   49.49    2.50
  -2  -2   1   44.15    2.50
   2  -2  -1   49.71    2.50
  -2  -2   1   44.84    2.49
   2  -2  -1   49.54    2.50
   2   2   1   47.27    2.51
  -2  -2   1   43.81    2.49
   2  -2  -1   49.51    2.51
   2   2   1   44.46    2.50
  -2  -2   1   45.87    2.50
  -2   2  -1   47.52    2.50
  -2  -2   1   43.98    2.49
  -2  -2   1   46.17    2.51
  -2   2  -1   49.21    2.50
   2   2   1   42.87    2.50
   2   2   1   45.07    2.51
  -2   2  -1   49.46    2.50
   2  -2  -1   50.48    2.50
  -2   2  -1   50.29    2.50
  -2  -2  -1   48.46    2.50
   2   2  -1   46.76    2.50
  -2   2   1   47.87    2.50
  -2   2   1   47.56    2.50
   2   2  -1   48.14    2.51
   2   2  -1   45.69    2.51
   2   2  -1   47.86    2.51
   2  -2   1   45.55    2.50
  -2  -2  -1   45.70    2.49
  -2  -2  -1   48.49    2.50
   2  -2   1   47.35    2.50
   2   2  -1   47.79    2.51
  -2   2   1   48.40    2.50
  -2   2   1   44.53    2.50
  -2   2   1   47.41    2.50
  -2  -2  -1   47.01    2.50
  -2   2   1   47.34    2.50
   2  -2   1   46.26    2.51
  -2   2   1   44.71    2.50
   2  -2   1   47.61    2.50
  -2  -2  -1   48.07    2.50
   2   2  -1   45.53    2.50
  -2   2   1   46.20    2.50
   2   2  -1   47.43    2.51
  -2  -2   2   18.69    1.06
  -2   2  -2   19.96    1.04
   2  -2  -2   20.25    1.05
  -2  -2   2   18.58    1.06
  -2  -2   2   18.07    1.04
  -2   2  -2   20.57    1.05
  -2   2  -2   19.17    1.06
   2  -2  -2   19.53    1.05
  -2   2  -2   20.40    1.04
  -2  -2   2   18.44    1.05
   2   2   2   19.55    1.05
  -2   2  -2   18.86    1.05
  -2   2  -2   20.94    1.05
  -2   2  -2   19.99    1.05
  -2  -2   2   18.51    1.06
   2   2   2   18.29    1.04
   2   2   2   18.20    1.04
   2   2   2   19.54    1.05
  -2   2  -2   20.80    1.05
  -2  -2  -2   19.66    1.05
  -2   2   2   19.01    1.06
   2   2  -2   20.04    1.03
   2  -2   2   18.63    1.05
   2   2  -2   19.33    1.05
   2  -2   2   19.41    1.04
  -2   2   2   19.55    1.06
  -2  -2  -2   18.43    1.05
  -2  -2  -2   19.48    1.04
  -2  -2  -2   20.21    1.06
  -2   2   2   18.92    1.06
   2  -2   2   18.73    1.04
   2   2  -2   19.05    1.06
   2   2  -2   19.80    1.06
  -2   2   2   19.38    1.07
   2  -2   2   19.65    1.04
   2   2  -2   19.17    1.05
   2  -2   2   18.22    1.03
  -2  -2   3   20.39    1.22
   2   2   3   21.19    1.18
   2  -2  -3   22.92    1.19
   2   2   3   21.75    1.21
   2  -2  -3   23.37    1.20
  -2  -2   3   21.85    1.22
   2   2   3   20.27    1.19
   2   2   3   21.74    1.21
  -2   2  -3   23.89    1.22
   2  -2  -3   22.84    1.20
  -2  -2   3   20.78    1.22
  -2   2  -3   23.81    1.23
   2   2   3   21.35    1.21
  -2   2  -3   24.20    1.22
   2   2   3   20.27    1.18
   2   2   3   20.82    1.19
   2  -2  -3   23.10    1.21
  -2   2   3   21.17    1.23
   2  -2   3   20.42    1.20
   2   2  -3   22.86    1.22
  -2   2   3   20.63    1.21
   2   2  -3   24.03    1.23
  -2  -2  -3   23.04    1.21
  -2  -2  -3   24.30    1.23
   2  -2   3   21.12    1.19
   2  -2   3   20.64    1.20
   2  -2   3   21.72    1.20
  -2  -2  -3   23.47    1.21
  -2  -2  -3   23.13    1.21
   2   2  -3   24.12    1.19
  -2  -2  -3   24.28    1.23
   2   2  -3   24.10    1.21
  -2   2   3   20.68    1.23
  -2   2   3   21.11    1.24
   2  -2  -4    9.63    0.58
   2  -2  -4   10.01    0.60
   2   2   4    9.95    0.57
   2   2   4    9.51    0.61
   2   2   4   10.97    0.62
  -2   2  -4   10.25    0.61
  -2  -2   4   10.23    0.59
  -2  -2   4   10.53    0.59
   2  -2  -4    9.75    0.61
  -2  -2   4   10.60    0.60
   2   2   4   10.43    0.60
   2   2   4   10.00    0.56
  -2   2  -4   10.04    0.60
  -2  -2   4   10.04    0.60
   2  -2   4   10.25    0.60
  -2   2   4    9.87    0.68
  -2  -2  -4   10.06    0.60
   2   2  -4    9.30    0.63
   2   2  -4   10.07    0.62
  -2  -2  -4    9.49    0.56
  -2   2   4   10.83    0.60
  -2   2   4   10.06    0.57
  -2  -2  -4    9.68    0.57
  -2  -2  -4    9.73    0.59
   2   2  -4    9.82    0.60
  -2   2   4   10.51    0.61
  -2   2   4   10.74    0.62
   2  -2   4   11.21    0.60
   2  -2   4   11.22    0.60
   2  -2   4   10.46    0.59
   2   2  -4    9.62    0.60
   2   2   5   16.45    0.98
   2   2   5   16.00    0.92
   2   2   5   16.06    0.97
   2   2   5   16.24    0.98
  -2  -2   5   17.69    0.98
  -2  -2   5   15.77    0.98
  -2  -2   5   16.65    0.99
   2  -2  -5   18.50    0.98
  -2  -2   5   15.39    0.99
  -2   2  -5   19.81    1.00
  -2   2  -5   18.53    0.99
   2   2   5   16.09    0.94
  -2   2  -5   18.97    1.00
   2  -2  -5   18.40    0.97
  -2  -2  -5   19.65    1.01
   2  -2   5   16.10    0.96
  -2   2   5   16.46    1.00
  -2   2   5   16.90    1.00
   2  -2   5   16.57    1.03
   2   2  -5   18.53    0.99
  -2   2   5   16.19    0.96
   2  -2   5   15.76    0.96
  -2  -2  -5   17.51    0.95
   2   2  -5   19.13    0.96
  -2  -2  -5   19.08    0.97
  -2   2   5   16.25    1.01
   2   2  -5   18.47    0.99
   2  -2   5   15.05    0.97
  -2  -2   6    1.78    0.24
   2   2   6    1.70    0.24
  -2  -2   6    2.10    0.23
   2   2   6    1.83    0.19
   2  -2  -6    1.82    0.24
   2   2   6    2.56    0.26
   2  -2  -6    1.17    0.22
  -2   2  -6    1.36    0.22
  -2   2  -6    1.53    0.24
   2   2   6    2.06    0.24
  -2  -2   6    1.80    0.21
  -2  -2   6    1.61    0.20
   2  -2  -6    1.41    0.20
  -2   2  -6    1.51    0.22
   2  -2   6    1.82    0.24
  -2   2   6    2.07    0.25
  -2   2   6    1.73    0.17
  -2  -2  -6    1.48    0.23
   2  -2   6    1.52    0.23
  -2   2   6    2.39    0.26
  -2   2   6    1.94    0.23
  -2  -2  -6    1.68    0.17
   2   2  -6    1.56    0.25
   2  -2   6    2.23    0.23
   2   2  -6    1.96    0.25
  -2  -2   7    8.54    0.62
   2   2   7    7.97    0.64
  -2  -2   7    9.41    0.62
  -2   2  -7    9.94    0.66
  -2   2  -7   10.29    0.63
   2   2   7    8.68    0.64
   2   2   7    8.82    0.59
  -2   2  -7    8.88    0.59
   2  -2  -7   10.05    0.63
  -2  -2   7    9.18    0.60
   2   2   7    8.43    0.65
   2  -2  -7    9.09    0.67
   2  -2  -7   10.11    0.58
  -2  -2   7    9.14    0.63
  -2   2   7    8.77    0.63
   2   2  -7   10.10    0.66
   2  -2   7    8.72    0.65
   2   2  -7   10.48    0.68
  -2  -2  -7    9.57    0.58
  -2  -2  -7   10.09    0.66
   2  -2   7    9.05    0.62
  -2   2   7    8.93    0.63
  -2   2   7    9.23    0.66
   2   2  -7   10.07    0.59
  -2   2   7    8.30    0.57
   2  -2   7    8.98    0.65
  -2  -2   8    1.80    0.27
  -2   2  -8    2.42    0.31
  -2   2  -8    1.99    0.28
  -2  -2   8    1.79    0.28
   2   2   8    1.54    0.31
   2  -2  -8    1.98    0.30
   2  -2  -8    2.25    0.23
   2   2   8    1.34    0.27
  -2  -2   8    2.00    0.24
  -2  -2   8    1.92    0.26
   2  -2  -8    2.12    0.27
   2   2   8    1.36    0.23
   2  -2   8    1.56    0.26
  -2   2   8    1.76    0.30
  -2  -2  -8    1.75    0.24
   2   2  -8    2.40    0.33
  -2  -2  -8    2.37    0.31
  -2   2   8    0.96    0.31
   2   2  -8    1.72    0.29
   2   2  -8    1.65    0.22
  -2   2   8    1.54    0.27
   2  -2   8    1.81    0.29
  -2   2   8    1.50    0.22
   2  -2   8    1.64    0.30
  -2   2  -9    5.25    0.46
   2  -2  -9    4.80    0.42
   2   2   9    4.37    0.50
   2  -2  -9    5.90    0.57
  -2  -2   9    5.17    0.51
   2   2   9    5.17    0.53
  -2  -2   9    4.13    0.47
  -2   2  -9    4.58    0.46
   2   2   9    4.70    0.47
   2   2   9    3.91    0.44
  -2  -2   9    5.51    0.49
   2  -2  -9    5.12    0.48
  -2  -2   9    4.93    0.46
  -2   2   9    4.95    0.54
  -2   2   9    4.78    0.51
  -2   2   9    4.55    0.43
   2   2  -9    5.42    0.42
   2  -2   9    5.82    0.55
   2   2  -9    5.53    0.59
  -2  -2  -9    4.54    0.42
   2  -2   9    4.15    0.44
   2  -2   9    5.05    0.50
  -2   2   9    5.33    0.51
  -2  -2  -9    5.10    0.56
   2   2  -9    5.73    0.50
   2   2  10    1.79    0.28
  -2   2 -10    1.73    0.28
   2  -2 -10    2.15    0.36
   2   2  10    2.32    0.36
  -2  -2  10    1.95    0.28
   2  -2 -10    1.52    0.23
   2   2  10    1.86    0.35
  -2   2 -10    1.84    0.36
  -2  -2  10    1.64    0.29
   2  -2 -10    2.12    0.30
  -2  -2  10    2.22    0.32
  -2   2  10    1.79    0.26
  -2  -2 -10    1.50    0.25
  -2   2  10    2.11    0.34
   2   2 -10    1.77    0.22
  -2   2  10    0.82    0.31
   2  -2  10    1.45    0.30
   2  -2  10    2.12    0.34
   2   2 -10    1.65    0.31
  -2  -2 -10    1.47    0.26
   2   2 -10    1.68    0.36
  -2   2  10    2.03    0.32
   2  -2  10    1.85    0.35
  -2  -2 -10    1.69    0.35
   2   2  11    2.15    0.37
   2  -2 -11    1.17    0.35
  -2  -2  11    1.36    0.33
  -2   2 -11    2.04    0.39
  -2  -2  11    1.76    0.29
  -2  -2  11    1.42    0.31
   2  -2 -11    1.54    0.30
  -2   2 -11    2.25    0.30
   2  -2 -11    1.81    0.23
   2   2  11    1.87    0.30
   2   2  11    2.09    0.38
   2  -2  11    1.80    0.34
  -2  -2 -11    1.64    0.26
   2  -2  11    1.70    0.36
   2   2 -11    2.39    0.33
  -2   2  11    2.06    0.27
  -2  -2 -11    1.86    0.28
  -2   2  11    1.74    0.35
   2   2 -11    1.82    0.25
   2  -2  11    2.09    0.33
  -2  -2 -11    2.07    0.39
   2   2 -11    1.80    0.39
   2   2  12    1.19    0.35
   2   2  12    0.40    0.25
  -2  -2  12    0.95    0.31
   2  -2 -12    0.27    0.34
   2  -2 -12    0.62    0.26
  -2  -2  12    0.79    0.29
  -2  -2  12    0.86    0.38
  -2   2 -12    0.28    0.34
   2   2  12    0.87    0.33
  -2   2 -12    0.48    0.24
  -2   2  12    1.14    0.34
   2   2 -12    0.31    0.34
  -2  -2 -12    0.43    0.23
  -2  -2 -12    0.89    0.23
   2  -2  12    0.71    0.31
  -2  -2 -12    0.82    0.36
  -2   2  12    0.17    0.30
   2  -2  12    0.43    0.27
   2   2 -12    0.12    0.27
   2  -2 -13    0.10    0.25
  -2  -2  13   -0.36    0.25
  -2   2 -13    0.00    0.23
   2   2  13   -0.08    0.31
  -2  -2  13   -0.03    0.28
  -2   2 -13   -0.17    0.33
  -2  -2  13    0.28    0.25
   2   2  13    0.40    0.32
   2  -2  13    0.19    0.28
   2  -2  13    0.55    0.30
   2   2 -13    0.01    0.35
  -2   2  13    0.75    0.33
   2   2 -13    0.31    0.26
  -2   2  13   -0.33    0.28
   2  -2  13    0.10    0.30
  -2  -2 -13   -0.43    0.34
  -2   3   0   86.54    4.42
  -2   3   0   86.17    4.42
   2  -3   0   88.72    4.41
   2   3   0   84.35    4.41
   2   3   0   80.68    4.41
   2   3   0   75.00    4.41
  -2  -3   0   80.66    4.42
   2  -3   0   84.69    4.41
   2   3   0   82.39    4.41
   2  -3   0   83.58    4.41
  -2  -3   0   81.90    4.42
  -2   3   0   86.14    4.42
  -2  -3   0   82.16    4.41
   2   3   0   82.63    4.41
  -2  -3   0   82.99    4.42
   2  -3   0   86.34    4.41
   2   3   0   84.44    4.42
  -2  -3   0   82.75    4.42
   2  -3   0   83.49    4.41
   2   3   0   78.95    4.41
  -2  -3   0   79.30    4.42
  -2   3   0   82.60    4.42
  -2  -3   0   79.75    4.42
  -2   3   0   84.24    4.42
  -2   3   0   84.06    4.41
   2   3   0   82.27    4.41
   2   3   1   25.70    1.51
   2  -3  -1   29.27    1.52
   2  -3  -1   28.61    1.52
   2   3   1   26.82    1.52
  -2  -3   1   29.38    1.53
  -2  -3   1   27.18    1.53
  -2   3  -1   28.58    1.52
   2   3   1   28.96    1.52
  -2  -3   1   28.93    1.53
   2  -3  -1   28.28    1.51
   2   3   1   28.31    1.52
   2   3   1   26.57    1.51
  -2   3  -1   28.09    1.53
  -2   3  -1   29.02    1.52
  -2   3  -1   27.75    1.53
   2   3   1   28.75    1.52
  -2   3  -1   29.73    1.53
   2  -3  -1   30.83    1.52
   2   3   1   28.55    1.52
  -2   3  -1   29.26    1.53
  -2   3  -1   27.79    1.53
  -2  -3  -1   27.51    1.52
   2   3  -1   28.08    1.52
  -2   3   1   30.96    1.53
  -2  -3  -1   27.78    1.53
  -2   3   1   30.29    1.53
  -2   3   1   29.71    1.53
   2  -3   1   28.82    1.52
   2   3  -1   27.99    1.53
   2  -3   1   29.02    1.52
   2  -3   1   28.94    1.51
  -2  -3  -1   27.80    1.53
  -2  -3  -1   27.40    1.53
  -2   3   1   28.31    1.53
  -2  -3  -1   27.49    1.53
  -2  -3  -1   27.76    1.53
   2  -3   1   28.57    1.52
   2   3  -1   27.38    1.52
  -2  -3  -1   27.61    1.53
   2  -3   1   29.00    1.51
   2   3  -1   27.43    1.52
  -2   3  -2   40.01    2.13
   2   3   2   36.99    2.08
  -2   3  -2   43.31    2.14
  -2   3  -2   42.50    2.13
   2   3   2   35.53    2.06
  -2  -3   2   37.81    2.14
  -2   3  -2   40.79    2.13
  -2  -3   2   36.74    2.14
  -2   3  -2   39.95    2.13
   2   3   2   35.65    2.06
  -2  -3   2   35.19    2.12
   2   3   2   37.27    2.06
  -2  -3   2   38.49    2.13
   2   3   2   39.98    2.08
   2  -3  -2   41.82    2.08
   2   3   2   35.94    2.07
   2   3   2   36.68    2.07
   2   3   2   39.88    2.08
  -2   3  -2   42.94    2.13
   2   3  -2   42.36    2.09
   2   3  -2   39.83    2.08
   2   3  -2   39.74    2.08
   2  -3   2   39.00    2.07
  -2  -3  -2   42.04    2.13
  -2  -3  -2   42.65    2.14
   2  -3   2   37.66    2.06
  -2   3   2   39.65    2.14
   2  -3   2   37.56    2.07
  -2   3   2   38.02    2.14
  -2  -3  -2   40.79    2.13
  -2  -3  -2   37.36    2.13
  -2  -3  -2   41.37    2.14
   2   3  -2   40.91    2.06
   2  -3   2   36.95    2.08
  -2   3   2   39.31    2.14
  -2   3   2   38.86    2.15
   2   3  -2   42.69    2.09
  -2  -3   3   22.77    1.21
   2  -3  -3   21.36    1.19
   2  -3  -3   22.38    1.19
  -2  -3   3   22.27    1.20
  -2   3  -3   21.92    1.20
  -2  -3   3   23.75    1.20
  -2   3  -3   18.88    1.18
   2   3   3   20.79    1.18
  -2  -3   3   23.02    1.19
   2  -3  -3   21.11    1.20
  -2   3  -3   21.68    1.20
   2   3   3   23.02    1.21
   2   3   3   22.31    1.18
   2   3   3   23.46    1.20
  -2   3  -3   21.56    1.20
   2   3   3   23.42    1.21
  -2   3  -3   20.95    1.18
  -2   3   3   23.54    1.22
  -2  -3  -3   21.62    1.19
  -2   3   3   23.97    1.21
   2   3  -3   21.39    1.21
   2  -3   3   22.95    1.20
   2   3  -3   20.74    1.20
   2   3  -3   21.16    1.18
   2  -3   3   22.10    1.19
   2  -3   3   22.31    1.18
  -2   3   3   22.86    1.21
  -2   3   3   22.33    1.21
  -2  -3  -3   21.28    1.19
   2   3  -3   20.88    1.20
  -2  -3  -3   21.30    1.20
   2   3  -3   21.30    1.21
   2  -3   3   22.64    1.18
  -2  -3  -3   20.90    1.19
   2   3  -3   20.93    1.18
   2   3   4   12.80    0.76
  -2  -3   4   13.80    0.76
   2  -3  -4   12.98    0.73
  -2  -3   4   14.08    0.76
  -2  -3   4   13.21    0.77
  -2   3  -4   13.10    0.74
   2  -3  -4   13.56    0.74
   2   3   4   12.68    0.76
  -2   3  -4   13.33    0.76
  -2   3  -4   13.52    0.76
   2   3   4   12.62    0.75
   2   3   4   12.44    0.71
   2   3   4   12.40    0.71
   2  -3  -4   13.31    0.74
  -2  -3   4   13.90    0.75
   2  -3   4   12.77    0.76
  -2   3   4   12.92    0.73
  -2   3   4   12.29    0.77
  -2   3   4   13.88    0.80
  -2  -3  -4   13.44    0.74
   2   3  -4   13.81    0.75
   2  -3   4   13.09    0.73
  -2   3   4   13.49    0.79
   2  -3   4   12.56    0.71
   2   3  -4   13.19    0.75
   2  -3   4   12.46    0.73
   2  -3   4   12.94    0.72
  -2  -3  -4   13.20    0.73
  -2   3   4   13.20    0.78
  -2  -3  -4   13.62    0.77
   2  -3  -5   12.82    0.82
   2   3   5   14.32    0.83
  -2  -3   5   14.07    0.84
  -2  -3   5   14.37    0.81
  -2  -3   5   15.59    0.82
  -2   3  -5   13.51    0.81
   2   3   5   14.42    0.82
   2   3   5   14.35    0.83
  -2   3  -5   13.72    0.82
   2   3   5   14.88    0.78
  -2   3  -5   12.95    0.78
  -2   3  -5   14.10    0.83
   2  -3  -5   13.49    0.79
   2  -3  -5   13.88    0.81
   2   3  -5   13.35    0.82
  -2   3   5   15.06    0.85
   2  -3   5   13.14    0.77
  -2  -3  -5   13.63    0.79
  -2  -3  -5   13.59    0.77
  -2   3   5   14.39    0.78
  -2  -3  -5   13.18    0.79
  -2   3   5   14.68    0.83
   2  -3   5   15.14    0.80
   2   3  -5   13.39    0.81
  -2   3   5   14.57    0.83
   2  -3   5   13.99    0.80
   2  -3   5   14.58    0.81
  -2  -3  -5   14.20    0.82
   2   3  -5   13.42    0.84
   2  -3   5   14.52    0.81
  -2  -3   6    5.84    0.45
   2   3   6    5.52    0.47
  -2   3  -6    6.41    0.47
  -2  -3   6    6.06    0.44
  -2  -3   6    6.00    0.43
   2  -3  -6    6.50    0.42
   2   3   6    5.51    0.48
  -2   3  -6    6.57    0.48
   2  -3  -6    6.30    0.48
   2   3   6    5.46    0.48
  -2   3  -6    6.13    0.43
   2  -3  -6    6.50    0.45
  -2   3   6    4.97    0.50
   2  -3   6    5.94    0.45
  -2  -3  -6    5.99    0.38
   2  -3   6    5.53    0.46
   2  -3   6    5.74    0.45
   2   3  -6    6.81    0.50
  -2   3   6    6.26    0.47
  -2  -3  -6    6.49    0.41
   2   3  -6    6.20    0.50
   2  -3   6    5.48    0.42
   2   3  -6    6.39    0.44
  -2   3   6    5.54    0.47
  -2   3   6    6.01    0.39
  -2  -3   7    6.73    0.51
  -2  -3   7    6.52    0.49
   2  -3  -7    5.77    0.45
   2   3   7    6.14    0.53
   2   3   7    6.62    0.53
  -2   3  -7    6.03    0.55
   2  -3  -7    6.71    0.54
   2   3   7    6.89    0.46
  -2  -3   7    6.72    0.51
   2   3   7    7.01    0.53
  -2   3  -7    6.40    0.52
  -2  -3   7    7.39    0.50
  -2   3  -7    6.35    0.53
   2  -3  -7    6.19    0.49
   2  -3   7    6.97    0.53
   2  -3   7    6.27    0.47
  -2  -3  -7    6.40    0.46
   2   3  -7    6.77    0.57
  -2   3   7    6.95    0.52
   2   3  -7    6.30    0.54
   2  -3   7    6.79    0.52
   2  -3   7    6.85    0.50
   2   3  -7    6.50    0.47
  -2  -3  -7    6.37    0.46
  -2   3   7    7.18    0.56
  -2   3   7    7.14    0.45
  -2  -3  -7    6.72    0.54
  -2   3   7    6.74    0.52
  -2  -3   8    1.25    0.23
  -2  -3   8    1.24    0.26
   2  -3  -8    1.00    0.20
  -2  -3   8    1.55    0.24
  -2   3  -8    1.34    0.26
   2   3   8    0.98    0.27
   2  -3  -8    1.04    0.27
  -2   3  -8    1.21    0.22
  -2   3  -8    1.39    0.29
  -2  -3   8    1.28    0.24
   2   3   8    0.88    0.26
   2  -3  -8    1.32    0.25
   2   3   8    1.30    0.28
   2   3   8    1.03    0.21
   2  -3   8    1.09    0.21
   2   3  -8    0.92    0.21
  -2   3   8    1.29    0.26
   2   3  -8    1.00    0.29
   2  -3   8    0.92    0.27
  -2   3   8    1.12    0.29
   2  -3   8    1.28    0.26
  -2  -3  -8    1.23    0.28
  -2  -3  -8    1.35    0.20
  -2   3   8    1.21    0.19
  -2   3   8    1.23    0.26
  -2  -3  -8    0.96    0.20
   2   3   9    1.73    0.26
   2  -3  -9    1.53    0.28
  -2   3  -9    1.56    0.33
  -2   3  -9    1.24    0.28
   2   3   9    2.08    0.33
   2  -3  -9    1.62    0.23
  -2  -3   9    1.60    0.27
   2   3   9    1.99    0.31
  -2  -3   9    1.75    0.28
   2   3   9    1.60    0.31
  -2  -3   9    1.65    0.27
   2  -3  -9    1.88    0.32
  -2  -3   9    1.74    0.29
  -2   3   9    1.53    0.30
   2   3  -9    2.06    0.33
  -2   3   9    1.54    0.32
  -2  -3  -9    1.62    0.23
  -2   3   9    1.65    0.30
   2  -3   9    1.57    0.32
   2   3  -9    1.92    0.24
  -2  -3  -9    2.22    0.33
   2   3  -9    2.01    0.37
  -2  -3  -9    1.87    0.24
   2  -3   9    2.23    0.32
   2  -3   9    1.77    0.30
  -2   3   9    1.71    0.24
   2   3  10    0.60    0.29
   2   3  10    1.26    0.32
   2   3  10    0.85    0.32
   2  -3 -10    0.94    0.32
   2  -3 -10    0.69    0.20
  -2   3 -10    0.45    0.26
  -2  -3  10    0.79    0.28
  -2  -3  10    1.15    0.26
  -2  -3  10    1.08    0.27
  -2   3 -10    1.17    0.35
   2  -3 -10    1.01    0.27
  -2   3  10    0.63    0.30
  -2   3  10    1.00    0.22
   2   3 -10    0.93    0.29
   2  -3  10    1.19    0.31
  -2  -3 -10    1.03    0.32
   2  -3  10    1.02    0.32
   2  -3  10    0.54    0.27
  -2  -3 -10    0.83    0.23
   2   3 -10    0.75    0.20
  -2  -3 -10    0.60    0.36
  -2   3  10    0.86    0.31
  -2   3  10    1.45    0.31
   2   3 -10    0.77    0.33
  -2   3 -11    0.66    0.35
  -2   3 -11   -0.07    0.24
   2  -3 -11    0.58    0.25
   2  -3 -11    0.37    0.34
  -2  -3  11    0.75    0.29
   2   3  11    0.19    0.24
  -2  -3  11   -0.03    0.25
   2   3  11    0.73    0.55
   2   3  11    0.43    0.31
   2  -3 -11    0.33    0.18
  -2  -3  11    0.17    0.24
  -2  -3 -11    0.42    0.22
   2  -3  11   -0.06    0.27
   2   3 -11    0.66    0.35
  -2   3  11   -0.01    0.30
  -2   3  11   -0.02    0.35
   2  -3  11    0.50    0.28
  -2  -3 -11    0.58    0.34
  -2   3  11    0.31    0.36
   2   3 -11   -0.11    0.27
  -2  -3 -11    0.13    0.22
   2   3 -11    0.60    0.24
  -2   3  11    0.94    0.26
   2  -3  11    0.05    0.29
  -2   3 -12    0.40    0.33
   2   3  12    0.26    0.31
   2   3  12    0.38    0.33
  -2   3 -12    0.09    0.32
   2   3  12    0.24    0.24
  -2  -3  12    1.30    0.29
   2  -3 -12    0.20    0.25
  -2  -3  12    0.66    0.27
  -2  -3  12   -0.09    0.27
  -2   3  12    0.23    0.31
  -2  -3 -12    0.32    0.22
   2  -3  12    0.16    0.28
   2  -3  12    0.08    0.29
  -2   3  12    0.23    0.32
   2   3 -12    0.43    0.56
   2  -3  12    0.04    0.28
   2   3 -12    0.86    0.28
  -2  -3 -12    0.54    0.36
  -2  -3 -12    0.41    0.23
   2  -3 -13    0.32    0.26
  -2  -3  13   -0.02    0.24
  -2  -3  13   -0.10    0.27
  -2   3 -13    0.06    0.35
  -2   3 -13    0.41    0.23
   2   3  13    0.35    0.32
   2   3 -13    0.47    0.27
   2  -3  13    0.19    0.27
  -2  -3 -13   -0.09    0.56
   2  -3  13   -0.35    0.30
   2  -3  13    0.21    0.27
   2   3 -13   -0.35    0.34
  -2   3  13   -0.14    0.29
   2   4   0  217.53   11.84
   2   4   0  219.04   11.84
   2  -4   0  229.22   11.84
  -2   4   0  231.57   12.09
  -2  -4   0  228.99   12.10
   2   4   0  212.55   11.84
   2  -4   0  237.46   11.83
   2   4   0  218.49   11.84
  -2   4   0  234.98   12.09
  -2   4   0  226.04   12.10
  -2   4   0  229.93   12.10
  -2  -4   0  224.54   12.10
  -2  -4   0  222.10   12.10
  -2   4   0  233.60   12.10
   2  -4   0  221.42   11.83
  -2  -4   0  219.82   12.10
   2  -4   0  224.50   11.83
  -2   4   0  227.35   12.10
   2   4   0  224.33   11.83
  -2  -4   0  220.65   12.10
  -2   4   0  233.98   12.10
   2  -4   0  223.68   11.84
  -2   4  -1  138.00    7.29
   2  -4  -1  136.56    7.14
  -2   4  -1  141.29    7.29
   2   4   1  130.69    7.15
  -2   4  -1  137.72    7.29
  -2   4  -1  141.81    7.29
   2  -4  -1  139.09    7.14
   2  -4  -1  139.13    7.15
  -2  -4   1  134.83    7.30
   2   4   1  136.99    7.15
   2   4   1  133.88    7.15
   2   4   1  136.40    7.15
   2   4   1  123.93    7.14
   2   4   1  133.60    7.15
   2   4   1  122.02    7.14
  -2  -4   1  132.46    7.30
  -2   4   1  138.87    7.29
   2  -4   1  136.53    7.14
  -2  -4  -1  128.82    7.30
  -2  -4  -1  132.52    7.30
   2   4  -1  133.99    7.15
  -2   4   1  145.10    7.30
   2   4  -1  138.40    7.15
  -2  -4  -1  131.16    7.29
   2  -4   1  136.71    7.15
  -2   4   1  143.55    7.30
   2  -4   1  138.73    7.14
   2  -4   1  135.63    7.14
   2   4  -1  129.93    7.15
   2  -4   1  133.97    7.14
   2   4  -1  136.39    7.15
  -2   4   1  141.57    7.30
  -2  -4  -1  132.68    7.29
   2   4   2   94.75    5.36
   2   4   2  100.56    5.37
  -2   4  -2   97.32    5.47
   2  -4  -2  101.64    5.37
  -2  -4   2   99.50    5.48
   2   4   2   96.04    5.37
  -2   4  -2  104.48    5.47
   2  -4  -2   98.99    5.37
  -2  -4   2  100.86    5.48
   2  -4  -2  103.29    5.37
  -2   4  -2  103.75    5.47
  -2   4  -2  103.10    5.48
   2   4   2  103.20    5.38
  -2   4  -2  101.66    5.47
   2   4   2  106.89    5.38
   2   4   2  100.21    5.38
  -2   4  -2  103.07    5.47
  -2   4   2  105.88    5.48
   2  -4   2  101.95    5.38
  -2   4   2  105.53    5.48
   2   4  -2  102.19    5.38
  -2  -4  -2  100.63    5.47
   2  -4   2  101.53    5.36
   2   4  -2   99.48    5.38
   2   4  -2  100.76    5.37
  -2  -4  -2  100.00    5.47
   2   4  -2   99.53    5.38
  -2   4   2  109.71    5.48
   2  -4   2  102.15    5.36
  -2   4   2  105.59    5.49
  -2  -4  -2  101.34    5.48
   2   4   3   43.13    2.25
   2   4   3   43.18    2.25
  -2   4  -3   40.55    2.23
   2   4   3   43.09    2.26
  -2   4  -3   37.61    2.24
  -2  -4   3   42.02    2.24
  -2  -4   3   41.82    2.24
  -2   4  -3   40.17    2.22
  -2   4  -3   41.70    2.23
   2   4   3   42.26    2.23
  -2  -4   3   42.48    2.23
   2  -4  -3   40.12    2.24
  -2  -4  -3   42.71    2.24
  -2   4   3   44.64    2.25
   2  -4   3   41.53    2.23
   2   4  -3   41.60    2.25
   2   4  -3   40.14    2.25
   2  -4   3   41.74    2.25
   2   4  -3   41.29    2.25
  -2  -4  -3   40.61    2.22
  -2  -4  -3   40.68    2.23
   2   4  -3   41.14    2.22
   2   4  -3   39.55    2.25
   2  -4   3   41.69    2.23
  -2   4   3   43.89    2.25
  -2  -4  -3   40.24    2.22
   2  -4   3   42.50    2.23
  -2   4   3   43.77    2.25
  -2   4   3   40.76    2.24
   2  -4  -4   23.14    1.34
   2  -4  -4   23.26    1.33
   2   4   4   24.96    1.36
   2   4   4   26.87    1.35
  -2  -4   4   24.65    1.35
   2   4   4   25.28    1.32
  -2  -4   4   25.60    1.34
  -2   4  -4   23.30    1.32
  -2   4  -4   24.48    1.34
  -2  -4   4   24.48    1.35
  -2   4  -4   24.29    1.34
   2  -4  -4   24.83    1.33
  -2  -4   4   24.70    1.33
  -2   4  -4   25.41    1.35
   2   4   4   24.47    1.36
  -2  -4  -4   23.38    1.32
  -2  -4  -4   23.95    1.32
   2   4  -4   25.35    1.38
   2   4  -4   23.47    1.34
  -2   4   4   25.20    1.36
   2  -4   4   25.06    1.35
   2   4  -4   23.25    1.36
   2  -4   4   24.27    1.32
  -2   4   4   26.12    1.37
   2   4  -4   23.75    1.35
   2  -4   4   24.06    1.33
  -2  -4  -4   23.75    1.35
   2  -4   4   24.89    1.33
  -2  -4  -4   23.81    1.32
   2   4  -4   22.96    1.31
  -2   4   4   24.07    1.35
   2  -4  -5   15.68    0.92
  -2   4  -5   16.26    0.96
   2  -4  -5   15.81    0.93
  -2   4  -5   16.86    0.97
  -2  -4   5   17.86    0.97
   2   4   5   16.76    0.90
   2   4   5   16.70    0.90
   2   4   5   17.18    0.96
  -2  -4   5   15.80    0.96
  -2   4  -5   16.68    0.94
  -2  -4   5   17.24    0.94
  -2  -4   5   18.09    0.96
   2   4   5   16.20    0.95
   2  -4  -5   15.47    0.94
  -2   4  -5   16.31    0.97
   2   4   5   16.71    0.96
  -2   4   5   16.17    0.98
  -2  -4  -5   16.91    0.97
  -2  -4  -5   17.03    0.93
  -2  -4  -5   16.70    0.94
   2  -4   5   17.48    0.95
   2  -4   5   16.03    0.93
   2   4  -5   15.72    0.95
   2   4  -5   16.50    0.97
   2  -4   5   17.10    0.93
   2   4  -5   15.35    0.94
  -2  -4  -5   16.83    0.93
   2  -4   5   16.68    0.91
  -2   4   5   17.78    0.98
   2   4   6   19.23    1.16
  -2  -4   6   20.51    1.16
   2  -4  -6   20.67    1.12
   2  -4  -6   19.88    1.14
  -2   4  -6   19.89    1.17
   2   4   6   19.62    1.16
   2   4   6   20.27    1.16
  -2   4  -6   21.29    1.18
   2   4   6   18.84    1.10
   2   4   6   19.53    1.10
  -2   4  -6   18.86    1.15
  -2  -4   6   21.07    1.14
   2  -4  -6   20.49    1.15
  -2   4  -6   19.98    1.12
   2  -4   6   20.46    1.15
  -2   4   6   20.96    1.18
  -2   4   6   21.37    1.20
   2  -4   6   19.55    1.16
  -2  -4  -6   19.96    1.12
  -2   4   6   19.37    1.11
   2  -4   6   20.32    1.14
   2   4  -6   20.53    1.14
  -2  -4  -6   20.51    1.18
   2   4  -6   20.58    1.18
   2   4  -6   20.52    1.18
  -2   4   6   21.15    1.18
  -2  -4  -6   20.17    1.13
  -2  -4  -6   20.77    1.13
  -2  -4   7    5.80    0.63
   2  -4  -7    5.66    0.42
   2   4   7    5.32    0.48
   2  -4  -7    6.41    0.45
   2   4   7    5.19    0.40
   2  -4  -7    6.13    0.49
  -2  -4   7    5.13    0.45
   2   4   7    5.53    0.38
   2   4   7    5.65    0.49
   2   4   7    5.23    0.50
  -2  -4   7    5.93    0.47
  -2   4  -7    5.79    0.44
  -2   4  -7    6.35    0.52
  -2  -4   7    5.67    0.45
  -2   4  -7    6.31    0.50
  -2   4  -7    6.05    0.38
  -2  -4  -7    6.00    0.41
   2  -4   7    4.86    0.51
  -2  -4  -7    5.80    0.51
  -2   4   7    5.10    0.53
   2   4  -7    5.41    0.53
   2  -4   7    5.06    0.48
  -2  -4  -7    6.24    0.42
  -2  -4  -7    5.92    0.38
   2   4  -7    6.05    0.45
  -2   4   7    5.32    0.39
  -2   4   7    5.27    0.49
   2  -4   7    5.35    0.46
  -2   4   7    5.28    0.49
   2   4  -7    6.39    0.51
   2  -4   7    5.19    0.46
  -2  -4   8    9.82    0.63
   2   4   8    8.44    0.56
   2   4   8    8.29    0.64
  -2  -4   8    8.26    0.62
   2   4   8    9.05    0.66
  -2  -4   8    9.92    0.61
   2   4   8    8.42    0.52
   2  -4  -8    8.28    0.78
   2   4   8    8.11    0.65
  -2   4  -8    7.56    0.60
  -2   4  -8    8.04    0.63
   2  -4  -8    8.81    0.57
  -2   4  -8    8.99    0.68
  -2  -4   8    8.70    0.81
   2  -4  -8    8.95    0.68
  -2  -4  -8    8.71    0.58
  -2  -4  -8    9.46    0.68
  -2   4   8    8.54    0.64
  -2  -4  -8    8.61    0.53
   2   4  -8    9.17    0.58
   2  -4   8    7.99    0.64
  -2   4   8    9.21    0.64
   2  -4   8    8.25    0.61
  -2  -4  -8    8.74    0.57
   2   4  -8    8.18    0.65
  -2   4   8    9.40    0.69
   2  -4   8    7.92    0.62
   2   4  -8    9.30    0.69
   2   4   9    0.84    0.29
  -2  -4   9    0.69    0.23
   2   4   9    0.78    0.21
  -2  -4   9    0.71    0.23
   2  -4  -9    0.90    0.21
  -2  -4   9    1.04    0.27
   2  -4  -9    1.01    0.25
  -2   4  -9    1.12    0.31
  -2   4  -9    1.03    0.31
   2   4   9    1.08    0.31
   2  -4  -9    0.61    0.28
  -2  -4   9    1.39    0.25
   2  -4   9    0.87    0.26
   2   4  -9    1.17    0.33
   2   4  -9    0.82    0.22
  -2   4   9    0.90    0.27
  -2   4   9    0.95    0.28
  -2  -4  -9    1.06    0.31
   2  -4   9    0.82    0.26
   2  -4   9    0.71    0.30
  -2   4   9    0.67    0.19
  -2   4   9    0.82    0.31
   2   4  -9    1.48    0.31
  -2  -4  -9    0.93    0.21
  -2  -4  -9    0.81    0.22
  -2  -4  10    0.92    0.25
   2   4  10    1.02    0.23
  -2   4 -10    0.44    0.28
  -2  -4  10    1.15    0.28
   2  -4 -10    0.88    0.21
   2  -4 -10    0.89    0.26
  -2  -4  10    0.84    0.26
   2   4  10    0.69    0.31
   2   4  10    1.17    0.31
   2  -4 -10    0.41    0.29
   2  -4 -10    0.32    0.17
  -2   4 -10    0.43    0.32
   2   4  10    1.49    0.33
  -2   4  10    0.98    0.31
   2   4 -10    0.16    0.32
   2   4 -10    1.00    0.31
   2  -4  10    1.16    0.28
   2  -4  10    0.59    0.29
  -2  -4 -10    0.85    0.22
  -2   4  10    0.62    0.30
  -2   4  10    0.99    0.30
  -2   4  10    0.73    0.19
   2   4 -10    0.64    0.19
   2  -4  10    0.84    0.29
  -2  -4 -10    0.39    0.21
  -2  -4 -10    0.64    0.35
  -2   4 -11    0.61    0.26
   2   4  11    0.50    0.32
  -2  -4  11   -0.06    0.27
  -2   4 -11    0.48    0.35
   2  -4 -11    0.47    0.26
   2  -4 -11    0.22    0.32
  -2  -4  11    0.21    0.24
  -2  -4  11    0.85    0.27
   2   4  11    0.26    0.33
  -2  -4 -11    0.64    0.35
   2   4 -11    0.64    0.34
  -2   4  11    0.46    0.30
  -2   4  11    0.50    0.32
  -2  -4 -11    0.41    0.22
  -2  -4 -11    0.37    0.22
   2  -4  11    0.46    0.29
   2  -4  11    0.29    0.27
  -2   4  11    0.41    0.30
   2   4  12    0.43    0.34
   2   4  12    0.36    0.33
  -2  -4  12    0.44    0.27
  -2  -4  12   -0.08    0.25
   2  -4 -12    0.22    0.26
  -2   4 -12    0.18    0.34
  -2   4 -12   -0.13    0.24
  -2  -4 -12    0.11    0.21
   2   4 -12   -0.48    0.26
   2   4 -12    0.00    0.34
   2  -4  12   -0.32    0.25
   2  -4  12   -0.02    0.29
  -2  -4 -12   -0.17    0.34
   2  -4  12    0.27    0.29
  -2   4  12   -0.25    0.31
  -2   4  12   -0.30    0.31
  -2  -4  13    0.69    0.28
  -2  -4  13   -0.14    0.26
   2  -4 -13    0.04    0.25
  -2   4 -13    0.25    0.34
   2   4  13    0.00    0.32
  -2   4 -13   -0.01    0.23
   2  -4  13   -0.28    0.28
  -2   4  13    0.28    0.46
   2   4 -13    0.58    0.35
  -2   4  13   -0.10    0.31
   2  -4  13   -0.35    0.27
   2   4 -13   -0.33    0.25
   2  -5   0   58.37    3.05
   2  -5   0   60.99    3.05
  -2  -5   0   55.72    3.02
  -2  -5   0   51.32    3.02
  -2  -5   0   56.65    3.02
   2   5   0   56.81    3.06
   2   5   0   55.75    3.04
  -2  -5   0   57.77    3.02
  -2   5   0   57.72    3.01
   2   5   0   56.24    3.06
  -2   5   0   59.15    3.02
  -2   5   0   58.85    3.02
   2   5   0   56.55    3.05
   2   5   0   55.64    3.05
  -2   5   0   52.69    3.02
  -2   5   0   60.40    3.01
   2   5   0   54.56    3.06
   2  -5   0   59.67    3.06
  -2   5   0   54.84    3.02
   2   5   1   23.56    1.27
  -2   5  -1   23.49    1.27
   2   5   1   22.43    1.27
   2  -5  -1   23.09    1.27
   2  -5  -1   23.60    1.27
  -2   5  -1   23.13    1.27
  -2  -5   1   22.94    1.29
   2   5   1   22.97    1.27
  -2   5  -1   23.80    1.27
   2  -5  -1   23.86    1.26
  -2   5  -1   24.30    1.28
   2   5   1   23.52    1.27
  -2   5  -1   24.41    1.28
  -2   5  -1   23.29    1.27
  -2   5  -1   23.07    1.27
   2   5   1   22.93    1.27
  -2  -5  -1   22.42    1.28
  -2   5   1   25.20    1.28
   2   5  -1   22.53    1.27
   2   5  -1   24.05    1.28
   2  -5   1   23.33    1.26
   2  -5   1   23.83    1.27
   2  -5   1   24.44    1.27
   2  -5   1   23.41    1.26
   2   5  -1   23.36    1.27
  -2   5   1   23.92    1.28
   2  -5   1   24.41    1.27
   2   5  -1   23.22    1.27
  -2   5   1   24.54    1.28
  -2  -5  -1   23.17    1.28
  -2   5   1   24.95    1.28
  -2  -5  -1   23.00    1.28
  -2   5  -2   34.36    1.82
  -2   5  -2   34.03    1.84
   2  -5  -2   33.45    1.79
  -2   5  -2   33.47    1.83
   2  -5  -2   33.62    1.79
   2   5   2   33.11    1.79
   2   5   2   33.75    1.80
   2   5   2   30.92    1.79
  -2   5  -2   34.23    1.83
   2  -5  -2   33.07    1.78
   2   5   2   33.41    1.80
  -2   5  -2   34.82    1.82
  -2  -5   2   33.24    1.84
   2   5   2   33.61    1.80
  -2   5  -2   33.87    1.83
  -2  -5  -2   32.61    1.86
  -2   5   2   36.03    1.84
  -2   5   2   34.22    1.84
   2   5  -2   33.03    1.79
   2  -5   2   32.67    1.78
  -2  -5  -2   33.47    1.83
   2   5  -2   32.63    1.79
  -2   5   2   35.28    1.85
  -2   5   2   35.34    1.85
   2   5  -2   35.19    1.80
  -2  -5  -2   32.91    1.83
   2   5  -2   34.03    1.80
   2  -5   2   32.51    1.78
   2  -5   2   33.47    1.80
   2   5   3   17.58    0.95
   2   5   3   17.22    0.97
  -2   5  -3   16.76    0.93
  -2   5  -3   17.34    0.93
  -2   5  -3   16.88    0.92
   2  -5  -3   17.23    0.95
   2   5   3   17.33    0.96
  -2   5  -3   14.79    0.92
   2   5   3   17.00    0.97
   2  -5  -3   16.96    0.95
   2   5  -3   16.83    0.95
   2   5  -3   17.29    0.96
  -2  -5  -3   17.14    0.93
  -2   5   3   17.60    0.95
   2  -5   3   17.02    0.93
  -2  -5  -3   16.63    0.92
  -2   5   3   18.02    0.95
  -2   5   3   17.28    0.94
  -2  -5  -3   16.91    0.92
   2   5  -3   17.08    0.96
  -2  -5  -3   16.54    0.94
   2  -5   3   17.01    0.93
  -2   5  -4   17.00    0.96
   2   5   4   16.41    0.96
   2   5   4   17.28    0.93
  -2   5  -4   18.48    1.04
  -2   5  -4   17.09    0.95
   2   5   4   17.04    0.97
   2  -5  -4   17.61    0.94
   2   5   4   16.23    0.96
  -2  -5   4   16.03    0.94
  -2  -5   4   18.08    0.97
   2  -5  -4   17.04    0.95
  -2   5  -4   16.93    0.96
   2  -5  -4   16.28    0.95
   2   5  -4   15.95    0.92
  -2   5   4   17.06    0.98
   2   5  -4   17.26    0.96
   2   5  -4   16.78    0.95
  -2   5   4   16.82    1.04
  -2  -5  -4   17.79    0.94
   2   5  -4   17.81    0.97
  -2  -5  -4   17.06    0.94
  -2   5   4   16.59    0.98
   2  -5   4   16.60    0.92
  -2   5   4   16.45    0.96
  -2  -5  -4   17.86    0.97
   2  -5   4   16.17    0.97
   2  -5   4   16.13    0.92
   2  -5   4   16.84    0.96
   2   5  -4   18.06    0.97
  -2  -5  -4   17.24    0.95
   2  -5  -5   10.77    0.65
  -2  -5   5   10.78    0.64
  -2   5  -5   10.90    0.66
  -2   5  -5   10.85    0.63
   2  -5  -5   10.05    0.63
  -2  -5   5   10.17    0.67
  -2  -5   5   10.49    0.65
   2   5   5   10.69    0.68
   2   5   5   11.08    0.62
   2   5   5   10.34    0.67
   2   5   5   10.45    0.66
  -2   5  -5   11.34    0.68
  -2   5  -5   10.83    0.67
   2  -5   5    9.86    0.65
   2   5  -5   10.95    0.66
  -2   5   5   11.16    0.71
  -2   5   5   10.61    0.69
   2  -5   5    9.21    0.61
  -2   5   5   11.35    0.69
   2   5  -5   11.10    0.65
   2  -5   5   10.92    0.62
  -2  -5  -5   10.75    0.62
   2   5  -5   10.72    0.68
  -2  -5  -5   11.89    0.67
   2  -5   5   10.63    0.61
  -2  -5  -5   10.73    0.63
   2   5  -5   11.09    0.66
   2   5   6    7.47    0.57
   2   5   6    8.36    0.58
  -2   5  -6    9.51    0.59
   2  -5  -6    8.50    0.53
  -2   5  -6    8.22    0.52
  -2   5  -6    7.84    0.55
  -2  -5   6    8.04    0.52
   2   5   6    7.91    0.50
   2   5   6    7.41    0.58
   2  -5  -6    7.79    0.55
   2  -5  -6    8.35    0.51
  -2  -5   6    8.61    0.55
  -2   5  -6    8.61    0.58
  -2  -5   6    7.80    0.55
  -2  -5  -6    8.21    0.58
   2  -5   6    6.84    0.50
   2   5  -6    8.95    0.56
  -2  -5  -6    8.69    0.50
  -2   5   6    8.14    0.61
   2  -5   6    7.84    0.54
   2   5  -6    7.29    0.54
   2   5  -6    8.76    0.60
  -2  -5  -6    8.15    0.51
  -2  -5  -6    8.29    0.50
   2   5  -6    8.31    0.59
   2  -5   6    8.21    0.52
   2  -5   6    7.93    0.51
  -2   5   6    7.00    0.58
  -2   5   6    7.77    0.58
  -2  -5   7    5.48    0.44
   2   5   7    4.40    0.55
   2   5   7    4.80    0.52
  -2   5  -7    4.99    0.42
   2  -5  -7    4.94    0.39
   2  -5  -7    5.05    0.45
  -2   5  -7    5.04    0.48
  -2  -5   7    5.17    0.42
  -2  -5   7    4.96    0.44
  -2   5  -7    5.29    0.49
   2   5   7    5.26    0.50
  -2   5  -7    4.81    0.38
   2   5   7    4.96    0.36
   2  -5  -7    4.72    0.41
  -2  -5   7    5.06    0.41
  -2   5   7    4.85    0.50
  -2   5   7    5.48    0.47
   2  -5   7    3.87    0.37
  -2   5   7    5.27    0.52
   2  -5   7    4.27    0.40
   2  -5   7    4.40    0.41
  -2  -5  -7    5.15    0.36
  -2  -5  -7    5.33    0.49
  -2  -5  -7    4.80    0.39
   2   5  -7    5.41    0.50
  -2  -5  -7    5.82    0.38
   2   5  -7    5.01    0.43
   2  -5   7    5.25    0.45
   2   5  -7    5.31    0.50
  -2  -5   8    2.41    0.26
   2   5   8    1.51    0.31
  -2   5  -8    2.82    0.33
   2   5   8    2.39    0.32
  -2   5  -8    2.58    0.33
  -2  -5   8    1.76    0.27
   2   5   8    1.98    0.32
  -2  -5   8    1.72    0.27
   2  -5  -8    2.21    0.24
  -2  -5   8    1.80    0.28
  -2   5  -8    2.57    0.27
   2  -5  -8    1.91    0.30
   2  -5  -8    2.06    0.27
  -2   5   8    2.08    0.31
  -2  -5  -8    2.42    0.23
   2  -5   8    2.17    0.26
   2   5  -8    2.46    0.35
   2  -5   8    2.35    0.30
   2  -5   8    1.79    0.29
  -2  -5  -8    2.49    0.33
   2   5  -8    1.51    0.31
  -2  -5  -8    2.57    0.31
  -2   5   8    1.97    0.34
  -2   5   8    2.14    0.31
   2   5  -8    2.19    0.27
  -2  -5  -8    2.75    0.26
  -2   5  -9    1.45    0.30
  -2  -5   9    1.42    0.27
   2  -5  -9    1.25    0.29
   2  -5  -9    1.81    0.23
   2   5   9    1.10    0.32
  -2  -5   9    1.17    0.24
   2   5   9    1.38    0.32
   2   5   9    1.21    0.32
   2  -5  -9    2.19    0.28
  -2  -5   9    1.38    0.27
   2   5   9    1.26    0.20
  -2   5  -9    1.51    0.33
  -2   5   9    0.92    0.30
   2  -5   9    1.27    0.29
   2   5  -9    1.58    0.34
  -2  -5  -9    1.83    0.34
   2  -5   9    0.90    0.25
  -2  -5  -9    1.71    0.22
   2   5  -9    1.39    0.33
   2  -5   9    1.03    0.33
  -2   5   9    1.37    0.33
  -2  -5  -9    1.15    0.17
   2   5  -9    1.86    0.24
  -2   5   9    1.82    0.31
  -2  -5  -9    1.57    0.24
  -2  -5  10    0.73    0.26
  -2   5 -10    0.76    0.28
  -2  -5  10    1.24    0.25
   2   5  10    0.10    0.29
  -2   5 -10    0.46    0.34
   2  -5 -10    0.53    0.26
   2  -5 -10    0.82    0.22
   2   5  10    0.49    0.32
   2   5  10    0.74    0.32
  -2  -5  10    0.74    0.27
   2  -5 -10    0.52    0.28
  -2  -5 -10    0.88    0.33
  -2  -5 -10    1.35    0.22
  -2   5  10    1.04    0.33
   2   5 -10    0.63    0.31
   2  -5  10    1.11    0.30
   2  -5  10    0.55    0.29
  -2  -5 -10    0.79    0.23
  -2   5  10    0.99    0.31
  -2   5  10    0.90    0.31
   2   5 -10    0.97    0.21
   2   5 -10    1.12    0.35
   2  -5  10    1.37    0.45
   2   5  11    0.60    0.33
   2   5  11    0.47    0.33
   2  -5 -11    0.29    0.35
  -2  -5  11    0.41    0.31
   2  -5 -11    0.01    0.19
  -2  -5  11    0.70    0.27
  -2  -5  11    0.30    0.22
  -2   5 -11    0.53    0.36
  -2   5 -11    0.69    0.28
   2  -5  11    0.01    0.28
   2   5 -11    0.73    0.35
   2   5 -11    0.14    0.30
  -2  -5 -11    0.30    0.32
  -2   5  11    0.37    0.40
  -2   5  11    0.23    0.31
  -2  -5 -11    0.49    0.23
  -2   5  11    0.23    0.31
   2  -5  11    0.45    0.29
  -2  -5 -11    0.91    0.32
   2  -5  11    0.78    0.26
   2   5  12    0.28    0.32
  -2   5 -12    0.34    0.35
  -2  -5  12   -0.34    0.25
  -2  -5  12   -0.10    0.26
  -2   5 -12   -0.37    0.24
   2   5  12    0.52    0.33
   2  -5 -12    0.17    0.26
   2  -5  12    0.19    0.29
   2  -5  12    0.62    0.30
  -2   5  12    0.05    0.31
  -2  -5 -12    0.51    0.22
   2   5 -12    0.23    0.29
   2  -5  12    0.12    0.25
  -2  -5 -12    0.57    0.48
  -2   5  12    0.53    0.33
   2   5 -12   -0.10    0.35
   2   5  13   -0.20    0.33
  -2   5 -13   -0.03    0.24
  -2  -5  13   -0.04    0.28
   2  -5 -13    0.37    0.26
  -2   5 -13   -0.07    0.37
   2   5  13    0.18    0.33
  -2   5  13   -0.07    0.32
   2  -5  13    0.00    0.27
   2   5 -13    0.29    0.36
  -2   5  13    0.28    0.33
   2  -6   0   20.20    1.07
   2   6   0   19.54    1.06
   2  -6   0   19.33    1.07
  -2  -6   0   19.65    1.08
  -2  -6   0   18.68    1.07
  -2   6   0   19.77    1.06
  -2   6   0   20.04    1.06
  -2  -6   0   19.01    1.08
   2   6   0   18.79    1.07
   2  -6   0   20.44    1.07
  -2  -6   0   19.16    1.07
   2   6   0   19.04    1.05
  -2   6   0   20.80    1.07
   2   6   0   20.29    1.08
  -2   6   0   20.08    1.07
   2   6   0   19.52    1.07
   2   6   0   19.31    1.07
  -2   6   0   20.41    1.08
  -2   6  -1    2.70    0.19
  -2   6  -1    3.23    0.22
   2  -6  -1    2.88    0.22
  -2   6  -1    3.02    0.18
   2  -6  -1    3.11    0.24
   2   6   1    4.17    0.26
  -2   6  -1    2.81    0.18
   2   6   1    4.39    0.25
   2   6   1    4.17    0.27
   2   6   1    4.15    0.25
  -2   6  -1    3.02    0.18
  -2   6  -1    2.97    0.21
   2   6   1    4.20    0.27
  -2   6  -1    2.61    0.18
  -2   6  -1    2.95    0.18
   2  -6  -1    2.94    0.26
   2  -6   1    4.27    0.27
   2  -6   1    4.62    0.26
   2   6  -1    2.94    0.27
   2  -6   1    4.20    0.23
   2   6  -1    2.86    0.26
  -2  -6  -1    2.72    0.20
   2   6  -1    2.85    0.25
  -2  -6  -1    2.77    0.20
   2  -6   1    4.23    0.23
   2  -6   1    4.41    0.25
  -2  -6  -1    2.71    0.20
  -2   6  -2    6.01    0.35
   2  -6  -2    5.99    0.32
   2  -6  -2    5.96    0.34
  -2   6  -2    5.83    0.35
   2   6   2    4.80    0.33
   2  -6  -2    5.44    0.33
  -2  -6   2    5.18    0.36
   2   6   2    5.00    0.37
   2   6   2    5.29    0.35
  -2   6  -2    5.94    0.32
  -2   6  -2    5.69    0.32
  -2   6  -2    5.29    0.33
   2   6   2    4.95    0.34
  -2   6  -2    5.37    0.33
   2   6   2    5.06    0.35
   2   6  -2    5.47    0.35
   2   6  -2    5.43    0.34
  -2   6   2    5.68    0.36
  -2   6   2    5.58    0.36
   2  -6   2    5.05    0.36
  -2   6   2    5.74    0.37
   2  -6   2    5.06    0.31
  -2  -6  -2    5.51    0.33
   2  -6   2    4.88    0.31
  -2   6   2    5.38    0.34
   2   6  -2    6.05    0.36
  -2  -6  -2    5.73    0.34
  -2  -6  -2    5.63    0.35
   2   6  -2    5.76    0.34
   2  -6  -3   10.30    0.60
   2   6   3   10.69    0.60
  -2   6  -3   10.87    0.61
  -2   6  -3   10.74    0.61
  -2   6  -3   10.84    0.61
   2  -6  -3   10.50    0.61
   2  -6  -3   10.59    0.60
  -2   6  -3   10.26    0.59
   2   6   3    9.98    0.63
   2   6   3   10.84    0.65
  -2  -6   3   10.72    0.63
   2   6   3   10.25    0.66
   2   6   3   10.47    0.62
  -2  -6  -3   10.53    0.60
  -2  -6  -3   10.38    0.62
   2   6  -3    9.92    0.61
  -2   6   3   11.10    0.64
   2   6  -3   10.45    0.62
   2  -6   3   10.31    0.58
   2   6  -3   10.72    0.61
  -2   6   3   10.89    0.64
   2  -6   3   10.55    0.57
  -2   6   3   11.32    0.64
  -2  -6  -3   10.22    0.60
  -2   6   3   10.71    0.62
   2  -6   3   10.36    0.62
  -2   6  -4    3.13    0.28
  -2   6  -4    3.84    0.29
  -2   6  -4    2.98    0.28
   2   6   4    3.29    0.32
   2  -6  -4    3.63    0.27
  -2   6  -4    3.27    0.26
   2  -6  -4    2.96    0.25
  -2  -6   4    3.03    0.30
   2   6   4    2.70    0.27
   2   6   4    3.33    0.34
   2  -6  -4    3.29    0.28
   2   6   4    3.25    0.31
  -2   6   4    3.07    0.33
  -2  -6  -4    3.34    0.24
   2   6  -4    3.19    0.32
   2   6  -4    3.36    0.28
   2   6  -4    3.82    0.29
  -2  -6  -4    3.19    0.25
  -2   6   4    3.17    0.32
   2  -6   4    2.57    0.30
   2   6  -4    3.16    0.33
   2  -6   4    3.10    0.21
  -2   6   4    3.06    0.32
  -2  -6  -4    3.24    0.27
   2  -6   4    2.81    0.22
  -2  -6  -4    3.15    0.29
  -2   6  -5   11.86    0.71
   2   6   5   12.51    0.75
  -2  -6   5   12.81    0.74
   2   6   5   11.59    0.75
  -2   6  -5   11.98    0.74
  -2   6  -5   12.04    0.73
  -2   6  -5   12.52    0.74
  -2  -6   5   12.53    0.70
   2  -6  -5   12.06    0.71
   2   6   5   12.51    0.71
   2  -6  -5   12.22    0.71
   2  -6  -5   11.39    0.73
   2   6   5   12.00    0.76
   2  -6   5   12.57    0.68
   2  -6   5   12.52    0.74
  -2  -6  -5   11.73    0.69
  -2  -6  -5   12.12    0.70
  -2  -6  -5   12.60    0.74
  -2   6   5   12.35    0.76
  -2  -6  -5   11.53    0.71
   2   6  -5   11.83    0.74
  -2   6   5   13.21    0.78
   2  -6   5   11.87    0.69
   2   6  -5   11.81    0.76
  -2   6   5   11.50    0.76
   2   6  -5   12.05    0.74
  -2   6  -6    3.32    0.36
  -2   6  -6    3.54    0.32
  -2  -6   6    2.82    0.32
  -2   6  -6    4.26    0.40
   2   6   6    3.34    0.33
   2  -6  -6    3.48    0.37
   2   6   6    3.86    0.40
   2  -6  -6    3.89    0.33
  -2   6  -6    3.97    0.39
   2  -6  -6    3.57    0.33
  -2  -6   6    3.34    0.37
   2   6   6    3.39    0.39
   2   6   6    3.25    0.35
   2  -6   6    3.12    0.32
   2   6  -6    3.27    0.36
  -2  -6  -6    3.51    0.31
   2   6  -6    2.84    0.34
  -2   6   6    3.24    0.34
  -2  -6  -6    3.83    0.29
  -2  -6  -6    3.83    0.31
  -2  -6  -6    3.72    0.38
  -2   6   6    3.69    0.44
   2   6  -6    3.68    0.41
  -2   6   6    3.48    0.34
   2   6  -6    3.49    0.38
   2  -6   6    3.24    0.31
   2  -6   6    3.22    0.28
   2   6   7   14.15    0.87
   2  -6  -7   13.02    0.81
   2  -6  -7   12.82    0.84
  -2   6  -7   12.34    0.84
  -2  -6   7   14.06    0.83
  -2   6  -7   13.01    0.87
   2   6   7   13.53    0.87
   2   6   7   13.84    0.80
   2   6   7   14.39    0.88
   2  -6  -7   12.68    0.82
  -2   6  -7   12.50    0.81
  -2  -6   7   14.50    0.80
   2   6  -7   13.57    0.84
  -2  -6  -7   13.07    0.81
  -2   6   7   14.74    0.88
  -2   6   7   15.25    0.92
   2   6  -7   13.35    0.89
  -2   6   7   14.31    0.88
   2  -6   7   14.05    0.85
  -2  -6  -7   15.27    1.12
   2   6  -7   12.91    0.88
  -2  -6  -7   16.22    0.89
  -2  -6  -7   13.40    0.80
   2  -6   7   14.57    0.82
   2  -6   7   13.94    0.80
  -2   6  -8    2.43    0.34
  -2  -6   8    1.98    0.27
   2   6   8    1.85    0.33
  -2   6  -8    1.88    0.32
  -2  -6   8    2.08    0.29
   2  -6  -8    2.69    0.29
   2   6   8    1.51    0.30
   2  -6  -8    2.35    0.26
   2   6   8    2.13    0.23
   2   6   8    2.05    0.34
   2  -6  -8    2.52    0.31
  -2  -6   8    2.11    0.26
  -2   6  -8    2.77    0.30
  -2   6   8    1.96    0.31
  -2   6   8    2.07    0.35
  -2  -6  -8    2.30    0.22
   2   6  -8    2.47    0.35
  -2  -6  -8    2.75    0.33
  -2  -6  -8    2.95    0.31
   2  -6   8    2.21    0.28
  -2   6   8    2.00    0.31
   2   6  -8    2.15    0.28
   2  -6   8    1.41    0.28
  -2  -6  -8    2.89    0.26
   2  -6   8    2.35    0.25
   2   6  -8    1.80    0.34
   2  -6  -9    4.98    0.44
  -2  -6   9    5.28    0.52
  -2  -6   9    5.74    0.44
  -2   6  -9    5.24    0.55
   2   6   9    4.94    0.53
   2   6   9    4.56    0.39
  -2   6  -9    6.30    0.60
   2  -6  -9    4.23    0.48
   2   6   9    5.22    0.55
   2   6   9    4.50    0.56
  -2  -6   9    5.42    0.49
  -2   6   9    5.29    0.55
   2   6  -9    3.85    0.45
   2   6  -9    5.52    0.61
  -2  -6  -9    5.49    0.43
  -2  -6  -9    4.69    0.54
  -2   6   9    5.38    0.61
   2  -6   9    5.17    0.52
   2   6  -9    5.31    0.46
   2  -6   9    5.64    0.45
  -2   6   9    5.46    0.55
   2  -6   9    4.48    0.42
  -2  -6  -9    5.38    0.58
  -2   6 -10    1.57    0.35
   2   6  10    0.99    0.32
   2  -6 -10    0.71    0.22
   2   6  10    0.80    0.32
   2  -6 -10    0.38    0.30
  -2   6 -10    0.90    0.31
  -2  -6  10    0.86    0.27
  -2  -6  10    1.13    0.26
  -2  -6  10    0.94    0.22
   2  -6 -10    1.07    0.27
  -2   6  10    1.03    0.48
   2  -6  10    1.17    0.24
  -2   6  10    0.63    0.31
  -2  -6 -10    1.01    0.32
   2   6 -10    0.87    0.23
  -2  -6 -10    1.02    0.23
   2   6 -10    1.03    0.36
   2  -6  10    0.98    0.29
  -2  -6 -10    0.72    0.20
   2   6 -10    0.99    0.33
   2  -6  10    0.46    0.29
   2   6  11    0.74    0.34
   2  -6 -11    0.99    0.29
   2   6  11    1.10    0.34
  -2  -6  11    0.71    0.27
  -2  -6  11    1.26    0.31
   2  -6 -11    0.73    0.21
  -2   6 -11    0.65    0.30
  -2   6 -11    1.41    0.36
  -2   6  11    0.53    0.32
   2   6 -11    1.14    0.43
   2   6 -11    0.67    0.33
  -2  -6 -11    0.93    0.35
  -2  -6 -11    1.11    0.24
  -2   6  11    0.62    0.33
   2  -6  11    0.72    0.30
   2  -6  11    1.22    0.31
  -2   6  11    0.78    0.33
   2  -6  11    1.06    0.25
  -2  -6  12    0.81    0.29
   2   6  12    0.00    0.33
   2  -6 -12    0.10    0.25
  -2   6 -12    0.00    0.34
  -2  -6  12    0.43    0.25
   2   6  12    0.11    0.32
  -2   6 -12    0.20    0.26
   2  -6  12    0.74    0.40
  -2   6  12    0.60    0.35
   2   6 -12    0.46    0.35
   2  -6  12    0.19    0.31
   2   6 -12    0.73    0.31
  -2   6  12    0.40    0.32
  -2   6 -13    0.43    0.35
   2   6  13   -0.03    0.34
   2   6  13    0.25    0.32
   2  -6 -13    0.57    0.37
  -2   6 -13    0.21    0.25
  -2  -6  13    0.24    0.29
   2  -6  13    0.41    0.31
   2   6 -13    0.01    0.28
   2   6 -13    0.41    0.35
  -2   6  13   -0.07    0.32
  -2   6  13    0.28    0.34
   2   7   0   21.01    1.16
  -2   7   0   21.56    1.19
   2  -7   0   22.43    1.15
   2   7   0   20.68    1.15
   2   7   0   20.81    1.15
  -2  -7   0   21.49    1.17
  -2   7   0   22.32    1.16
  -2   7   0   21.51    1.15
   2   7   0   20.57    1.13
  -2  -7   0   20.94    1.17
   2   7   0   21.24    1.14
   2  -7   0   20.66    1.17
  -2  -7   0   19.83    1.15
  -2   7   0   21.75    1.16
  -2   7  -1    6.77    0.38
   2  -7  -1    7.10    0.39
   2  -7  -1    6.95    0.41
   2  -7  -1    6.79    0.38
  -2   7  -1    6.85    0.39
   2  -7  -1    6.68    0.40
   2   7   1    6.34    0.41
   2   7   1    6.07    0.39
  -2   7  -1    7.10    0.41
   2   7   1    6.47    0.41
   2   7   1    6.29    0.39
   2   7   1    6.29    0.39
  -2  -7   1    6.56    0.41
  -2   7  -1    6.67    0.39
  -2   7  -1    6.99    0.38
  -2  -7   1    6.81    0.40
   2  -7   1    6.42    0.40
  -2  -7  -1    5.56    0.39
  -2  -7  -1    6.80    0.40
  -2   7   1    7.12    0.41
  -2   7   1    5.72    0.37
   2   7  -1    6.69    0.40
  -2  -7  -1    6.81    0.40
   2   7  -1    6.46    0.39
  -2   7   1    6.96    0.41
   2   7  -1    6.67    0.42
  -2   7   1    6.72    0.40
  -2   7   1    6.93    0.42
   2  -7   1    7.01    0.41
  -2   7  -2   26.81    1.45
   2  -7  -2   26.37    1.44
   2  -7  -2   27.61    1.46
  -2   7  -2   26.04    1.45
   2   7   2   25.96    1.46
  -2   7  -2   28.14    1.48
  -2   7  -2   28.78    1.48
  -2  -7   2   26.11    1.47
  -2   7  -2   27.43    1.46
  -2   7  -2   26.85    1.46
  -2  -7   2   26.85    1.49
   2  -7  -2   27.42    1.45
  -2   7  -2   26.41    1.46
   2   7   2   25.27    1.45
   2   7   2   26.83    1.46
   2   7   2   26.90    1.46
   2  -7   2   25.91    1.43
  -2   7   2   27.42    1.48
   2   7  -2   27.27    1.45
   2   7  -2   26.98    1.46
   2  -7   2   26.14    1.43
  -2  -7  -2   27.11    1.47
  -2  -7  -2   26.87    1.48
  -2   7   2   26.88    1.47
  -2  -7  -2   27.35    1.46
   2   7  -2   28.37    1.47
  -2   7   2   27.02    1.48
  -2   7   2   27.82    1.51
   2  -7   2   26.48    1.45
   2   7  -2   26.80    1.45
   2  -7   2   25.31    1.48
   2   7   3    3.73    0.31
   2   7   3    2.84    0.26
   2   7   3    3.69    0.34
  -2   7  -3    4.38    0.30
  -2   7  -3    4.02    0.28
  -2  -7   3    3.31    0.27
  -2   7  -3    4.08    0.29
  -2   7  -3    3.82    0.23
   2  -7  -3    4.02    0.27
  -2  -7   3    3.51    0.31
  -2   7  -3    4.37    0.28
   2   7   3    2.91    0.31
   2   7   3    3.63    0.30
   2  -7  -3    3.82    0.26
   2  -7  -3    3.85    0.29
  -2  -7  -3    4.61    0.26
  -2   7   3    3.43    0.28
  -2   7   3    3.53    0.32
  -2  -7  -3    3.98    0.29
   2   7  -3    4.41    0.29
   2   7  -3    4.61    0.31
   2  -7   3    3.15    0.23
  -2   7   3    3.71    0.32
  -2   7   3    3.49    0.33
   2   7  -3    3.84    0.28
   2  -7   3    3.26    0.22
  -2  -7  -3    3.48    0.29
   2   7  -3    4.36    0.31
   2  -7   3    2.99    0.31
   2   7   4   18.79    1.14
  -2   7  -4   21.29    1.14
   2  -7  -4   20.91    1.13
  -2  -7   4   19.55    1.16
  -2  -7   4   19.03    1.13
  -2   7  -4   22.39    1.15
   2   7   4   18.94    1.15
  -2   7  -4   20.73    1.14
   2   7   4   19.06    1.16
   2  -7  -4   20.73    1.12
   2   7   4   19.66    1.13
  -2   7  -4   21.03    1.14
  -2   7   4   20.60    1.17
  -2  -7  -4   21.37    1.15
  -2  -7  -4   21.63    1.12
   2  -7   4   19.21    1.15
   2   7  -4   22.24    1.15
   2   7  -4   21.32    1.15
  -2   7   4   18.35    1.14
  -2   7   4   20.12    1.17
   2  -7   4   19.86    1.10
  -2  -7  -4   20.43    1.14
   2   7  -4   21.34    1.14
   2   7  -4   20.43    1.13
  -2  -7  -4   21.00    1.13
  -2   7   4   18.86    1.16
   2   7   5    3.72    0.37
  -2  -7   5    3.34    0.30
   2   7   5    3.85    0.40
   2  -7  -5    3.73    0.33
   2  -7  -5    3.45    0.33
   2  -7  -5    3.35    0.32
  -2   7  -5    4.10    0.35
   2   7   5    2.85    0.32
  -2  -7   5    3.49    0.36
   2   7   5    4.15    0.33
  -2   7  -5    3.71    0.35
  -2   7  -5    3.25    0.35
   2  -7   5    3.84    0.36
  -2  -7  -5    3.83    0.35
   2  -7   5    3.53    0.25
   2   7  -5    3.65    0.40
  -2   7   5    4.05    0.41
  -2   7   5    3.06    0.31
  -2   7   5    3.23    0.32
   2   7  -5    3.56    0.35
   2   7  -5    3.80    0.37
  -2  -7  -5    3.92    0.32
   2   7  -5    4.27    0.39
  -2  -7  -5    3.40    0.26
  -2   7   5    3.20    0.33
  -2  -7  -5    3.78    0.30
   2  -7   5    3.56    0.27
   2   7   6    7.11    0.59
  -2  -7   6    7.95    0.50
  -2   7  -6    7.82    0.53
  -2   7  -6    7.83    0.56
   2   7   6    8.51    0.60
  -2   7  -6    8.56    0.59
  -2   7  -6   10.16    0.59
   2  -7  -6    7.79    0.54
   2   7   6    8.20    0.53
  -2  -7   6    8.59    0.58
   2  -7  -6    7.65    0.55
   2   7   6    7.93    0.59
   2  -7  -6    8.54    0.54
  -2  -7   6    7.10    0.53
  -2  -7  -6    7.89    0.52
   2   7  -6    8.48    0.59
   2   7  -6    8.06    0.55
   2  -7   6    7.73    0.57
  -2  -7  -6    7.90    0.49
  -2  -7  -6    8.38    0.53
   2   7  -6    8.19    0.60
  -2   7   6    7.54    0.62
  -2   7   6    7.88    0.60
   2   7  -6    8.00    0.57
  -2   7   6    8.86    0.61
   2  -7   6    7.79    0.48
  -2  -7  -6    8.71    0.58
   2   7   7    4.25    0.45
  -2  -7   7    3.54    0.36
  -2   7  -7    3.09    0.38
   2   7   7    3.62    0.37
   2  -7  -7    4.05    0.41
   2  -7  -7    3.32    0.37
   2   7   7    4.18    0.35
  -2  -7   7    3.61    0.36
   2  -7  -7    3.38    0.34
   2   7   7    3.72    0.36
  -2  -7   7    4.09    0.41
  -2   7  -7    4.06    0.35
  -2   7  -7    3.65    0.36
  -2   7  -7    3.68    0.36
   2  -7   7    2.81    0.33
   2   7  -7    3.91    0.47
  -2   7   7    3.90    0.37
  -2   7   7    4.69    0.50
  -2  -7  -7    3.32    0.30
   2   7  -7    3.05    0.37
   2   7  -7    3.63    0.34
  -2  -7  -7    3.85    0.34
   2  -7   7    4.22    0.39
  -2  -7  -7    3.30    0.33
  -2  -7  -7    3.81    0.43
   2  -7   7    3.70    0.34
  -2   7   7    3.30    0.37
   2   7  -7    2.53    0.34
  -2   7  -8    2.97    0.38
  -2  -7   8    3.53    0.35
  -2   7  -8    3.67    0.39
   2   7   8    2.95    0.38
   2   7   8    4.21    0.39
  -2  -7   8    3.57    0.37
   2  -7  -8    3.40    0.33
  -2   7  -8    3.43    0.35
   2  -7  -8    3.54    0.36
   2   7   8    4.38    0.36
   2  -7  -8    3.18    0.31
   2   7   8    3.91    0.38
   2   7  -8    3.44    0.40
   2   7  -8    3.79    0.41
  -2   7   8    3.56    0.41
  -2  -7  -8    3.56    0.33
   2  -7   8    3.52    0.37
  -2  -7  -8    3.60    0.38
  -2   7   8    3.72    0.38
  -2   7   8    3.41    0.38
  -2  -7  -8    3.40    0.32
   2   7  -8    2.46    0.38
  -2  -7  -8    3.34    0.36
   2  -7   8    2.89    0.35
   2  -7   8    2.94    0.27
   2   7   9    1.27    0.33
   2   7   9    1.09    0.33
  -2   7  -9    0.83    0.32
   2   7   9    0.86    0.32
   2  -7  -9    1.43    0.28
   2   7   9    1.72    0.22
   2  -7  -9    1.77    0.28
  -2   7  -9    1.93    0.34
   2  -7  -9    1.86    0.31
  -2  -7   9    1.31    0.29
  -2   7  -9    1.46    0.21
  -2  -7   9    1.44    0.25
  -2   7   9    1.72    0.33
  -2  -7  -9    1.42    0.32
  -2   7   9    1.02    0.40
   2   7  -9    1.14    0.35
   2  -7   9    1.01    0.21
  -2   7   9    1.65    0.33
   2   7  -9    1.29    0.27
  -2  -7  -9    1.53    0.19
   2  -7   9    1.23    0.25
  -2  -7  -9    1.64    0.24
   2   7  -9    0.87    0.33
   2  -7   9    1.34    0.30
   2   7  10    0.85    0.33
   2   7  10    0.75    0.22
   2   7  10    0.04    0.30
   2   7  10    0.53    0.32
  -2  -7  10    0.54    0.31
  -2   7 -10    0.84    0.35
   2  -7 -10    0.59    0.26
  -2  -7  10    0.57    0.23
   2  -7 -10    0.77    0.22
  -2   7 -10    0.70    0.31
  -2  -7 -10   -0.13    0.29
  -2  -7 -10    1.06    0.23
   2   7 -10    0.28    0.34
  -2   7  10    1.29    0.35
   2   7 -10    1.23    0.35
  -2  -7 -10    1.00    0.27
   2  -7  10    0.74    0.26
   2  -7  10    0.40    0.20
   2   7 -10    0.27    0.25
  -2   7  10    0.61    0.32
  -2   7  10    0.70    0.32
   2   7  11    0.68    0.34
  -2   7 -11    0.72    0.35
  -2   7 -11    0.49    0.50
   2   7  11   -0.20    0.31
  -2  -7  11    0.83    0.24
   2  -7 -11   -0.21    0.24
   2  -7 -11    0.07    0.19
  -2  -7  11    0.12    0.27
   2  -7  11    0.62    0.26
  -2   7  11   -0.16    0.31
   2   7 -11    0.25    0.32
  -2   7  11    0.25    0.32
   2   7 -11    0.60    0.35
  -2  -7 -11    0.04    0.21
  -2   7  11    0.06    0.32
   2  -7  11   -0.03    0.29
  -2  -7  12    0.11    0.28
  -2   7 -12    0.30    0.36
   2   7  12   -0.24    0.31
   2  -7 -12   -0.08    0.24
  -2   7 -12    0.19    0.27
   2   7  12    0.11    0.35
   2  -7  12   -0.31    0.33
  -2   7  12   -0.31    0.33
   2   7 -12   -0.16    0.31
   2   7 -12   -0.58    0.33
  -2  -7 -12   -0.12    0.21
   2  -7  12    0.33    0.30
  -2   7  12   -0.36    0.31
   2  -7 -13   -0.11    0.25
  -2  -7  13   -0.53    0.27
  -2   7 -13    0.07    0.26
  -2   7 -13    0.17    0.34
   2   7  13    0.17    0.38
  -2   7  13    0.33    0.36
   2   7 -13    0.10    0.41
   2  -7  13    0.33    0.31
   2   7 -13    0.00    0.28
  -2   8   0   90.60    4.73
  -2  -8   0   89.81    4.72
   2  -8   0   90.58    4.64
   2   8   0   86.85    4.65
  -2   8   0   88.97    4.71
   2   8   0   87.26    4.65
  -2   8   0   91.67    4.72
   2   8   0   84.33    4.65
  -2  -8   0   88.18    4.72
  -2  -8   0   86.62    4.72
   2  -8   0   89.38    4.65
  -2   8   0   87.30    4.71
   2   8   0   86.32    4.63
   2  -8   0   87.73    4.64
   2   8   0   85.07    4.64
  -2  -8   0   80.85    4.70
  -2   8   0   91.30    4.71
   2   8   0   84.81    4.63
   2   8   1   59.84    3.29
  -2   8  -1   63.92    3.34
  -2   8  -1   63.62    3.34
  -2   8  -1   63.82    3.35
   2   8   1   61.54    3.29
   2  -8  -1   63.11    3.27
   2  -8  -1   63.19    3.29
  -2  -8   1   59.85    3.35
   2   8   1   60.44    3.28
  -2   8  -1   62.91    3.33
  -2  -8   1   61.32    3.37
   2   8   1   59.42    3.29
  -2   8  -1   65.14    3.35
   2   8   1   60.98    3.28
  -2   8  -1   63.71    3.34
   2   8   1   59.48    3.28
   2  -8  -1   61.99    3.28
  -2   8   1   63.41    3.34
  -2   8   1   64.64    3.35
  -2  -8  -1   58.84    3.35
  -2  -8  -1   60.22    3.35
   2   8  -1   61.15    3.28
  -2   8   1   60.56    3.35
   2  -8   1   60.34    3.29
   2  -8   1   61.73    3.28
   2   8  -1   62.44    3.29
   2   8  -1   61.32    3.29
  -2   8   1   64.14    3.35
  -2   8   1   61.44    3.34
   2   8  -1   62.04    3.30
   2  -8  -2   53.38    2.86
  -2   8  -2   57.62    2.94
   2   8   2   54.15    2.87
  -2  -8   2   51.69    2.93
   2  -8  -2   54.64    2.87
   2  -8  -2   54.53    2.87
   2   8   2   51.07    2.87
   2   8   2   53.16    2.88
  -2   8  -2   53.88    2.91
  -2   8  -2   56.27    2.92
  -2   8  -2   55.07    2.94
  -2   8  -2   53.87    2.92
  -2   8  -2   55.12    2.92
  -2  -8   2   53.21    2.95
   2   8   2   52.20    2.87
  -2   8   2   54.67    2.93
  -2   8   2   53.97    2.93
   2   8  -2   54.72    2.87
   2   8  -2   53.63    2.88
  -2  -8  -2   54.23    2.93
   2  -8   2   53.35    2.88
  -2  -8  -2   54.14    2.93
   2   8  -2   54.37    2.88
  -2  -8  -2   52.86    2.93
   2  -8   2   53.96    2.87
   2   8  -2   51.87    2.87
  -2   8   2   56.33    2.95
   2  -8   2   52.28    2.85
  -2   8   2   56.51    2.94
   2   8   3   45.32    2.53
  -2   8  -3   50.13    2.58
  -2   8  -3   51.46    2.59
   2  -8  -3   49.46    2.53
   2  -8  -3   47.31    2.52
   2  -8  -3   49.94    2.54
   2   8   3   45.40    2.54
  -2  -8   3   46.28    2.59
  -2   8  -3   49.55    2.57
  -2  -8   3   43.17    2.57
   2   8   3   44.02    2.55
   2   8   3   42.09    2.53
  -2   8  -3   49.26    2.57
   2   8   3   45.21    2.54
  -2  -8  -3   49.28    2.57
   2  -8   3   44.97    2.54
   2  -8   3   43.77    2.50
   2   8  -3   49.75    2.55
  -2  -8  -3   46.35    2.59
   2   8  -3   48.48    2.53
  -2   8   3   45.04    2.58
   2   8  -3   50.90    2.55
   2   8  -3   50.23    2.54
  -2   8   3   47.59    2.60
  -2   8   3   46.61    2.60
  -2   8   3   47.85    2.59
  -2  -8  -3   49.43    2.57
   2   8   4   26.81    1.46
  -2   8  -4   27.56    1.47
  -2   8  -4   26.85    1.46
  -2  -8   4   27.13    1.48
  -2   8  -4   26.18    1.46
  -2  -8   4   26.03    1.46
   2   8   4   26.45    1.48
   2  -8  -4   26.15    1.45
   2  -8  -4   26.06    1.46
   2  -8  -4   25.05    1.44
   2   8   4   27.36    1.49
  -2   8  -4   27.13    1.46
   2   8   4   27.13    1.47
  -2  -8  -4   26.61    1.47
   2   8  -4   25.06    1.46
   2   8  -4   25.83    1.46
  -2   8   4   26.12    1.49
   2  -8   4   26.37    1.48
   2   8  -4   26.77    1.47
  -2   8   4   27.00    1.49
  -2  -8  -4   25.36    1.45
   2  -8   4   26.56    1.42
  -2   8   4   25.61    1.46
  -2   8   4   27.94    1.49
  -2  -8  -4   25.73    1.44
   2   8  -4   27.43    1.48
   2   8   5   15.63    1.02
  -2   8  -5   19.31    1.03
  -2   8  -5   19.80    1.01
  -2  -8   5   15.18    1.00
  -2   8  -5   19.45    1.02
   2   8   5   16.84    1.00
   2   8   5   16.28    1.03
   2   8   5   15.92    1.02
  -2   8  -5   19.26    1.03
  -2  -8   5   16.25    1.03
   2  -8  -5   18.43    0.99
   2  -8  -5   18.13    1.00
  -2   8   5   16.70    1.05
   2  -8   5   16.42    1.02
  -2  -8  -5   18.75    0.98
  -2   8   5   16.73    1.05
   2   8  -5   18.37    1.03
  -2   8   5   14.87    1.01
   2  -8   5   15.43    0.95
  -2  -8  -5   18.84    1.02
   2   8  -5   18.84    1.02
   2   8  -5   18.74    1.01
   2   8  -5   19.16    1.02
  -2  -8  -5   18.91    1.00
  -2   8   5   16.12    1.05
  -2   8  -6   15.02    0.98
  -2   8  -6   14.56    0.86
   2   8   6   13.55    0.86
  -2   8  -6   14.01    0.81
   2  -8  -6   12.98    0.82
   2   8   6   14.52    0.82
   2   8   6   14.12    0.86
  -2  -8   6   12.90    0.82
   2  -8  -6   12.46    0.81
   2  -8  -6   13.98    0.81
  -2  -8  -6   13.22    0.82
   2   8  -6   13.31    0.85
  -2  -8  -6   13.47    0.78
   2   8  -6   13.26    0.87
  -2   8   6   14.73    0.89
   2  -8   6   14.02    0.77
   2   8  -6   13.50    0.84
  -2  -8  -6   13.63    0.81
  -2   8   6   14.43    0.93
  -2  -8  -6   13.67    0.85
   2   8   7    2.99    0.35
   2   8   7    2.99    0.35
   2   8   7    2.29    0.34
   2  -8  -7    3.61    0.37
  -2   8  -7    3.36    0.51
   2  -8  -7    3.44    0.39
  -2   8  -7    3.80    0.36
  -2   8  -7    2.83    0.34
   2   8   7    2.67    0.29
   2  -8  -7    3.07    0.29
  -2   8  -7    3.98    0.38
  -2  -8   7    2.14    0.30
  -2  -8   7    3.02    0.33
  -2  -8  -7    3.66    0.33
  -2   8   7    3.22    0.36
   2  -8   7    2.76    0.32
   2   8  -7    3.04    0.37
   2  -8   7    3.16    0.30
   2   8  -7    3.73    0.38
  -2  -8  -7    3.29    0.33
  -2   8   7    2.50    0.34
   2   8  -7    3.56    0.34
  -2   8   7    3.28    0.38
   2   8   8    3.83    0.38
   2   8   8    3.67    0.40
  -2   8  -8    4.04    0.38
  -2  -8   8    3.57    0.36
  -2  -8   8    3.40    0.33
  -2   8  -8    3.54    0.39
   2  -8  -8    3.40    0.34
   2  -8  -8    4.79    0.46
  -2   8  -8    3.62    0.39
   2   8   8    3.10    0.40
   2   8   8    3.39    0.38
  -2  -8  -8    3.79    0.37
  -2   8   8    3.42    0.48
   2  -8   8    3.85    0.30
  -2   8   8    2.77    0.36
   2  -8   8    3.39    0.37
   2   8  -8    3.66    0.41
  -2  -8  -8    3.17    0.31
  -2   8   8    3.33    0.38
   2   8  -8    3.38    0.36
   2  -8   8    3.85    0.36
   2   8  -8    3.34    0.41
  -2  -8   9    0.14    0.18
   2   8   9    0.39    0.30
  -2   8  -9    0.42    0.31
   2  -8  -9    0.09    0.24
   2   8   9    0.08    0.29
   2   8   9    0.50    0.20
   2   8   9    0.50    0.31
  -2  -8   9    0.15    0.25
  -2   8  -9    0.17    0.19
  -2   8  -9    0.66    0.32
   2  -8  -9    0.13    0.21
   2  -8   9   -0.29    0.25
  -2   8   9    0.17    0.31
   2   8  -9    0.44    0.33
  -2  -8  -9    0.44    0.20
  -2   8   9    0.28    0.29
  -2  -8  -9    0.05    0.26
  -2   8   9   -0.02    0.27
   2   8  -9   -0.01    0.33
   2  -8   9    0.04    0.15
   2  -8   9    0.20    0.20
   2  -8 -10    0.07    0.21
   2   8  10    0.22    0.31
  -2   8 -10    0.73    0.33
   2  -8 -10    0.37    0.26
   2   8  10    0.78    0.31
   2   8  10    0.24    0.21
  -2  -8  10    0.34    0.27
  -2  -8  10   -0.04    0.21
   2   8  10    0.04    0.30
  -2   8 -10    0.53    0.33
  -2  -8 -10    0.31    0.21
  -2   8  10    0.51    0.32
   2  -8  10    0.57    0.29
  -2   8  10    0.45    0.33
   2   8 -10    0.14    0.52
  -2   8  10    0.02    0.30
  -2  -8 -10    0.09    0.31
   2  -8  10    0.30    0.22
   2   8 -10    0.26    0.35
   2   8 -10    0.05    0.24
   2   8  11   -0.20    0.31
  -2  -8  11   -0.15    0.29
   2  -8 -11   -0.47    0.19
  -2   8 -11    0.07    0.30
   2  -8 -11    0.06    0.25
   2   8  11    0.30    0.33
  -2   8 -11   -0.13    0.32
  -2   8  11    0.16    0.32
  -2   8  11    0.06    0.31
   2  -8  11    0.15    0.30
  -2  -8 -11   -0.07    0.20
   2  -8  11    0.41    0.24
   2   8 -11   -0.63    0.32
   2   8 -11   -0.09    0.32
  -2   8  11    0.23    0.23
  -2   8  11    0.49    0.35
  -2   8 -12    0.09    0.35
  -2   8 -12   -0.07    0.27
   2  -8 -12    0.41    0.26
  -2  -8  12   -0.26    0.28
   2  -8  12    0.46    0.34
  -2  -8 -12    0.17    0.21
   2   8 -12    0.33    0.34
   2   8 -12    0.04    0.32
  -2   9   0   12.47    0.71
  -2   9   0   13.17    0.72
   2  -9   0   13.28    0.72
  -2   9   0   12.92    0.74
  -2  -9   0   12.41    0.73
   2  -9   0   12.56    0.72
   2   9   0   12.26    0.73
  -2   9   0   13.13    0.73
   2   9   0   12.32    0.71
   2   9   0   12.31    0.72
  -2  -9   0   12.18    0.72
   2   9   0   12.96    0.73
   2  -9   0   12.91    0.73
   2   9   0   12.80    0.75
  -2   9   0   13.23    0.72
  -2  -9   1    7.85    0.48
  -2   9  -1    7.35    0.45
   2   9   1    7.44    0.47
  -2   9  -1    7.69    0.44
   2  -9  -1    7.53    0.46
   2  -9  -1    7.43    0.47
   2  -9  -1    7.11    0.43
   2   9   1    7.58    0.46
   2   9   1    7.00    0.45
  -2  -9   1    7.38    0.45
   2   9   1    7.57    0.48
  -2   9  -1    7.69    0.47
   2   9   1    6.71    0.46
  -2   9  -1    7.48    0.47
   2   9   1    7.51    0.44
  -2   9  -1    7.36    0.44
  -2   9  -1    7.23    0.44
   2  -9   1    7.72    0.46
  -2   9   1    6.52    0.58
   2   9  -1    7.29    0.46
   2   9  -1    7.36    0.48
   2   9  -1    7.47    0.46
   2   9  -1    7.46    0.45
  -2  -9  -1    7.30    0.47
  -2  -9  -1    6.81    0.46
  -2   9   1    7.47    0.48
  -2   9   1    8.26    0.45
  -2   9   1    7.94    0.46
  -2   9   1    7.98    0.47
  -2  -9   2    7.45    0.51
  -2   9  -2    8.16    0.46
   2   9   2    7.20    0.50
  -2   9  -2    8.09    0.46
   2  -9  -2    8.19    0.47
   2   9   2    7.51    0.49
  -2   9  -2    7.90    0.50
   2   9   2    7.10    0.47
   2   9   2    7.58    0.48
  -2   9  -2    7.70    0.49
   2  -9  -2    7.55    0.48
  -2  -9   2    7.20    0.46
   2   9   2    7.96    0.49
  -2   9  -2    8.17    0.47
  -2   9   2    8.19    0.52
   2  -9   2    7.42    0.50
   2   9  -2    7.38    0.48
   2   9  -2    7.74    0.48
  -2  -9  -2    7.31    0.48
   2   9  -2    7.60    0.50
  -2   9   2    7.28    0.47
  -2  -9  -2    8.11    0.48
  -2   9   2    7.86    0.51
   2   9  -2    7.18    0.46
  -2   9   2    8.27    0.49
   2  -9   2    7.23    0.47
  -2   9   2    7.98    0.50
   2  -9  -3    0.41    0.13
   2   9   3    0.41    0.12
  -2   9  -3    0.41    0.12
  -2   9  -3    0.26    0.14
  -2   9  -3    0.44    0.12
   2   9   3    0.31    0.15
  -2   9  -3    0.46    0.15
   2  -9  -3    0.47    0.16
   2   9   3    0.50    0.17
   2   9   3    0.27    0.16
   2   9   3    0.19    0.18
  -2  -9   3    0.19    0.16
   2  -9  -3    0.36    0.10
   2   9  -3    0.42    0.16
  -2   9   3    0.46    0.16
  -2   9   3    0.63    0.19
   2  -9   3    0.39    0.17
  -2   9   3    0.31    0.16
  -2  -9  -3    0.34    0.13
  -2  -9  -3    0.24    0.12
  -2  -9  -3    0.59    0.12
   2   9  -3    0.47    0.17
   2   9  -3    0.38    0.13
  -2   9   3    0.21    0.17
  -2   9   3    0.22    0.12
   2   9  -3    0.27    0.14
   2   9   4    7.42    0.49
  -2   9  -4    7.04    0.47
   2  -9  -4    6.69    0.47
   2   9   4    7.72    0.54
   2  -9  -4    6.67    0.49
  -2   9  -4    7.04    0.49
   2   9   4    7.43    0.52
  -2  -9   4    7.43    0.46
   2  -9  -4    6.78    0.45
  -2   9  -4    7.07    0.47
  -2   9  -4    7.36    0.49
   2   9   4    7.73    0.51
  -2  -9   4    7.50    0.52
   2   9  -4    7.03    0.51
   2   9  -4    6.45    0.47
  -2  -9  -4    6.97    0.44
  -2   9   4    8.28    0.52
  -2   9   4    7.02    0.54
  -2  -9  -4    6.89    0.46
   2   9  -4    7.32    0.50
  -2  -9  -4    6.74    0.48
   2  -9   4    7.35    0.51
  -2   9   4    7.13    0.47
  -2   9   4    7.43    0.54
   2   9  -4    7.18    0.51
   2   9   5    1.54    0.21
  -2   9  -5    1.09    0.20
   2   9   5    1.47    0.26
   2  -9  -5    1.45    0.22
  -2  -9   5    1.00    0.17
  -2  -9   5    1.26    0.23
  -2   9  -5    1.50    0.22
   2   9   5    1.15    0.22
   2  -9  -5    1.24    0.19
   2   9   5    0.70    0.23
   2  -9  -5    1.18    0.25
  -2   9  -5    1.29    0.20
  -2   9  -5    1.54    0.21
   2   9  -5    1.55    0.21
  -2   9   5    1.35    0.25
  -2   9   5    0.95    0.25
   2  -9   5    1.08    0.22
   2   9  -5    1.29    0.23
  -2  -9  -5    1.24    0.20
  -2   9   5    0.93    0.26
  -2   9   5    0.61    0.17
   2   9  -5    1.38    0.24
   2   9  -5    1.35    0.22
  -2  -9  -5    1.47    0.18
   2  -9  -6    6.05    0.40
  -2  -9   6    4.50    0.38
   2   9   6    4.03    0.42
  -2   9  -6    4.09    0.41
  -2   9  -6    4.72    0.44
   2   9   6    5.70    0.49
  -2   9  -6    5.08    0.43
   2   9   6    5.27    0.43
  -2  -9   6    5.17    0.46
   2  -9  -6    4.52    0.43
  -2   9  -6    5.05    0.47
   2   9   6    4.47    0.49
   2  -9   6    5.50    0.47
  -2   9   6    5.46    0.50
  -2   9   6    5.32    0.51
   2  -9   6    4.97    0.34
   2   9  -6    5.33    0.49
  -2  -9  -6    4.30    0.38
  -2   9   6    4.92    0.50
  -2  -9  -6    4.75    0.43
   2   9  -6    4.43    0.43
   2   9  -6    5.49    0.47
   2   9   7    3.60    0.38
   2   9   7    3.70    0.39
  -2   9  -7    2.97    0.35
   2   9   7    2.88    0.37
  -2   9  -7    2.66    0.35
  -2  -9   7    3.32    0.34
  -2   9  -7    2.82    0.40
   2  -9  -7    3.39    0.32
   2   9   7    3.23    0.37
  -2   9  -7    3.70    0.38
   2  -9   7    3.15    0.29
  -2  -9  -7    3.39    0.34
  -2   9   7    3.44    0.37
  -2   9   7    3.91    0.49
  -2   9   7    3.84    0.38
   2  -9   7    3.48    0.36
  -2  -9  -7    2.93    0.33
   2   9  -7    4.20    0.49
   2   9  -7    3.20    0.39
   2   9  -7    3.14    0.35
   2  -9  -8    1.65    0.27
  -2   9  -8    2.29    0.34
   2   9   8    2.19    0.27
   2   9   8    2.10    0.35
   2   9   8    2.53    0.36
   2  -9  -8    2.17    0.28
  -2  -9   8    1.98    0.30
  -2   9  -8    2.03    0.34
  -2   9  -8    2.00    0.26
   2   9   8    2.58    0.35
  -2   9   8    2.38    0.37
   2  -9   8    1.68    0.22
   2  -9   8    2.25    0.31
  -2  -9  -8    1.58    0.24
   2   9  -8    1.30    0.35
   2   9  -8    2.36    0.36
  -2   9   8    1.75    0.33
  -2   9   8    2.34    0.33
  -2   9  -9    0.59    0.32
   2  -9  -9    0.39    0.23
  -2   9  -9    0.00    0.20
   2   9   9    0.37    0.21
   2   9   9    0.77    0.32
  -2   9  -9    0.30    0.31
  -2  -9   9    0.84    0.28
   2   9   9    0.56    0.32
   2   9   9    0.62    0.38
   2  -9  -9    0.34    0.24
  -2   9   9    0.60    0.34
  -2   9   9    0.15    0.25
   2  -9   9   -0.09    0.26
   2  -9   9    0.52    0.19
   2   9  -9   -0.19    0.26
  -2   9   9    0.82    0.31
  -2   9   9    0.22    0.30
   2   9  -9    0.46    0.33
  -2  -9  -9    0.54    0.27
   2   9  -9    0.29    0.33
  -2  -9  -9    0.58    0.22
   2   9  10    0.57    0.23
   2  -9 -10    0.46    0.23
   2   9  10    1.07    0.36
   2   9  10    1.24    0.34
   2   9  10    1.14    0.35
  -2   9 -10    1.38    0.35
  -2  -9  10    0.90    0.31
  -2   9 -10    1.77    0.36
  -2   9  10    1.42    0.28
  -2  -9 -10    1.07    0.24
   2   9 -10    0.92    0.27
   2   9 -10    0.65    0.37
  -2   9  10    1.37    0.35
  -2   9  10    1.27    0.37
   2  -9  10    1.28    0.33
   2   9 -10    0.81    0.38
  -2   9  10    0.87    0.34
  -2   9 -11   -0.29    0.30
   2  -9 -11    0.10    0.20
  -2   9 -11    0.15    0.33
   2   9  11    0.54    0.32
   2  -9 -11   -0.12    0.25
  -2  -9  11    0.47    0.31
   2   9  11   -0.31    0.31
  -2   9  11    0.53    0.36
  -2   9  11    0.32    0.24
   2   9 -11   -0.10    0.34
   2  -9  11    0.12    0.30
   2   9 -11    0.56    0.35
  -2   9  11    0.19    0.32
  -2  -9 -11    0.18    0.26
  -2   9  11    0.44    0.33
   2   9  12   -0.36    0.31
  -2  -9  12    1.00    0.35
  -2   9 -12    0.57    0.48
   2   9  12   -0.06    0.34
  -2   9 -12    0.49    0.29
   2  -9 -12    0.17    0.25
   2   9 -12    0.71    0.36
  -2   9  12    0.41    0.35
   2  -9  12    0.73    0.33
  -2   9  12    0.50    0.34
  -2  10   0    0.15    0.09
   2  10   0    0.00    0.12
  -2  10   0    0.09    0.14
   2  10   0    0.10    0.09
  -2 -10   0   -0.11    0.13
  -2 -10   0    0.05    0.09
  -2  10   0    0.14    0.10
  -2  10   0    0.14    0.12
   2 -10   0    0.26    0.12
   2  10   0    0.05    0.12
   2 -10   0    0.16    0.12
   2  10   0    0.14    0.10
  -2  10   0    0.07    0.14
  -2 -10   0    0.16    0.12
   2  10   0    0.22    0.15
   2  10   1    8.63    0.54
   2 -10  -1    9.36    0.58
   2 -10  -1    9.35    0.56
   2 -10  -1    9.92    0.54
  -2 -10   1    9.05    0.59
   2  10   1    8.94    0.55
  -2  10  -1    9.43    0.56
  -2  10  -1    9.31    0.54
   2  10   1    9.21    0.59
  -2  10  -1   10.11    0.55
  -2  10  -1   10.24    0.59
  -2  10  -1    9.77    0.55
   2  10   1    8.11    0.56
  -2  10  -1    9.18    0.57
   2  10   1    9.19    0.56
   2  10   1    9.51    0.57
   2  10  -1    9.39    0.59
  -2  10   1    9.70    0.60
  -2 -10  -1    9.59    0.55
  -2  10   1    9.79    0.59
  -2 -10  -1    8.87    0.57
   2  10  -1   10.17    0.57
  -2  10   1    9.41    0.56
   2  10  -1    9.75    0.55
  -2  10   1    8.58    0.58
   2 -10   1    8.96    0.57
   2 -10   1    8.72    0.56
  -2  10   1    9.35    0.55
  -2 -10  -1    9.39    0.57
   2  10  -1    9.65    0.57
  -2  10  -2    4.30    0.34
  -2 -10   2    4.09    0.30
  -2  10  -2    5.13    0.32
   2  10   2    3.80    0.37
   2  10   2    3.64    0.37
   2  10   2    4.49    0.36
  -2  10  -2    4.32    0.30
  -2  10  -2    4.39    0.35
   2  10   2    4.03    0.37
  -2 -10   2    4.33    0.38
   2  10   2    3.88    0.35
  -2  10  -2    4.54    0.30
   2 -10  -2    4.41    0.35
   2 -10  -2    4.35    0.33
   2  10  -2    4.95    0.35
  -2  10   2    4.29    0.38
   2 -10   2    4.25    0.37
  -2  10   2    4.26    0.36
  -2  10   2    4.12    0.31
   2  10  -2    4.72    0.35
  -2  10   2    4.08    0.37
   2  10  -2    4.46    0.38
  -2 -10  -2    4.16    0.32
  -2  10   2    4.09    0.34
  -2 -10  -2    4.08    0.33
   2  10  -2    4.72    0.32
   2 -10   2    4.18    0.33
   2  10   3    8.43    0.55
   2  10   3    8.37    0.56
  -2  10  -3    8.99    0.54
   2  10   3    8.39    0.52
   2 -10  -3    7.91    0.52
  -2  10  -3    8.91    0.56
   2  10   3    8.99    0.56
  -2 -10   3    8.31    0.53
  -2  10  -3    8.56    0.56
  -2  10  -3    8.97    0.54
   2  10   3    8.87    0.58
   2 -10  -3    8.10    0.55
   2 -10  -3    8.05    0.53
  -2 -10   3    8.88    0.59
  -2  10   3    8.63    0.57
  -2  10   3    8.60    0.61
   2  10  -3    8.28    0.53
  -2  10   3    8.75    0.57
  -2 -10  -3   10.20    0.54
   2 -10   3    8.29    0.57
  -2 -10  -3    8.86    0.54
  -2  10   3    9.10    0.60
  -2 -10  -3    8.74    0.54
   2  10  -3    8.99    0.58
  -2  10   3    8.37    0.54
   2  10  -3    9.45    0.56
   2  10  -3    8.88    0.55
   2 -10  -4   10.13    0.62
   2  10   4   10.05    0.64
  -2  10  -4   10.95    0.64
  -2 -10   4    9.58    0.61
  -2  10  -4   10.52    0.63
   2  10   4    9.65    0.65
   2  10   4    9.77    0.65
  -2  10  -4   10.87    0.65
   2 -10  -4    9.80    0.61
   2 -10  -4   10.26    0.64
   2  10   4    9.92    0.67
  -2  10  -4   10.64    0.63
  -2 -10   4   10.35    0.67
  -2 -10  -4   10.37    0.62
  -2  10   4    9.96    0.69
  -2  10   4   10.68    0.66
  -2  10   4    9.63    0.69
  -2 -10  -4   10.41    0.60
  -2  10   4    9.27    0.62
   2  10  -4   10.79    0.66
   2  10  -4    9.33    0.62
   2  10  -4   10.89    0.64
   2  10  -4   10.67    0.66
  -2  10   4   11.05    0.67
   2 -10   4    9.55    0.66
  -2 -10  -4    9.77    0.64
   2 -10  -5    7.98    0.52
  -2  10  -5    7.89    0.54
  -2 -10   5    8.41    0.57
  -2  10  -5    8.04    0.53
  -2  10  -5    8.04    0.53
   2  10   5    7.00    0.58
  -2  10  -5    8.46    0.55
   2 -10  -5    7.02    0.50
   2  10   5    7.74    0.57
   2  10   5    8.22    0.57
   2  10   5    7.23    0.53
   2 -10  -5    7.38    0.54
  -2 -10  -5    7.43    0.53
   2  10  -5    7.63    0.56
  -2  10   5    7.97    0.60
  -2  10   5    8.09    0.57
   2  10  -5    8.40    0.57
  -2 -10  -5    7.53    0.51
   2  10  -5    6.88    0.52
  -2  10   5    8.44    0.59
  -2  10   5    6.59    0.51
   2  10  -5    8.38    0.57
  -2  10  -6    1.23    0.23
  -2  10  -6    1.48    0.26
   2  10   6    1.34    0.29
  -2  10  -6    1.00    0.22
   2  10   6    0.85    0.27
   2 -10  -6    0.95    0.22
  -2 -10   6    1.27    0.25
   2  10   6    1.80    0.25
   2  10   6    1.41    0.27
  -2  10  -6    1.64    0.26
   2  10  -6    1.91    0.28
   2  10  -6    1.21    0.26
  -2 -10  -6    1.59    0.21
   2  10  -6    1.23    0.28
  -2  10   6    1.66    0.30
  -2  10   6    1.68    0.30
  -2 -10  -6    1.26    0.23
   2 -10   6    1.30    0.26
   2  10  -6    0.77    0.25
   2 -10  -7    3.42    0.32
  -2  10  -7    3.11    0.31
  -2  10  -7    4.59    0.48
  -2  10  -7    3.01    0.40
   2  10   7    3.39    0.37
   2  10   7    2.35    0.30
   2  10   7    2.61    0.35
  -2  10  -7    3.18    0.36
   2 -10  -7    3.83    0.41
  -2 -10   7    2.96    0.35
   2  10   7    2.78    0.36
   2  10  -7    3.43    0.36
  -2  10   7    2.64    0.36
   2 -10   7    2.67    0.34
   2  10  -7    3.05    0.38
  -2  10   7    2.68    0.36
  -2  10   7    3.26    0.39
  -2  10   7    3.27    0.36
  -2 -10  -7    2.96    0.32
  -2 -10  -7    3.86    0.39
   2  10  -7    3.65    0.38
  -2  10  -8    1.19    0.31
  -2  10  -8    0.27    0.22
   2  10   8    0.53    0.23
  -2 -10   8    0.33    0.25
   2  10   8    0.00    0.29
   2  10   8    0.72    0.30
  -2  10  -8    0.16    0.29
   2 -10  -8    0.74    0.24
   2 -10  -8    0.46    0.23
  -2  10   8    1.09    0.33
  -2  10   8    0.68    0.29
  -2 -10  -8    0.33    0.23
  -2  10   8    0.58    0.27
   2  10  -8    0.80    0.32
  -2  10   8    0.86    0.29
   2  10  -8    0.72    0.28
   2 -10   8    0.56    0.15
  -2 -10  -8    0.52    0.21
   2  10  -8    0.53    0.32
   2 -10   8    0.59    0.28
   2  10   9    1.57    0.37
   2 -10  -9    2.27    0.30
  -2 -10   9    2.10    0.33
   2  10   9    1.92    0.28
   2  10   9    2.27    0.38
   2 -10  -9    2.16    0.29
  -2  10  -9    2.56    0.45
  -2  10  -9    1.68    0.36
   2  10   9    1.91    0.37
  -2  10  -9    1.82    0.26
   2  10  -9    2.62    0.40
   2 -10   9    1.28    0.22
  -2 -10  -9    2.08    0.26
   2 -10   9    1.51    0.33
  -2  10   9    1.11    0.33
  -2  10   9    1.96    0.30
   2  10  -9    1.69    0.31
  -2  10   9    1.28    0.38
  -2  10   9    1.05    0.34
   2  10  -9    2.31    0.60
   2  10  10    0.55    0.36
   2  10  10    1.47    0.36
   2  10  10    1.51    0.36
  -2 -10  10    1.67    0.33
  -2  10 -10    2.50    0.38
   2  10  10    1.06    0.26
   2 -10 -10    2.11    0.30
  -2  10 -10    1.32    0.37
   2 -10 -10    1.55    0.26
   2  10 -10    1.63    0.29
  -2  10  10    1.35    0.40
   2  10 -10    2.11    0.40
  -2  10  10    0.83    0.34
   2 -10  10    1.71    0.34
  -2  10  10    1.29    0.36
  -2 -10 -10    1.81    0.26
  -2  10  10    1.61    0.29
   2  10 -10    1.33    0.39
   2  10  11    1.21    0.37
   2 -10 -11    1.40    0.29
  -2  10 -11    1.56    0.37
   2  10  11    1.69    0.37
  -2 -10  11    1.11    0.33
  -2  10 -11    1.45    0.36
   2 -10 -11    1.23    0.26
   2  10 -11    1.25    0.39
  -2 -10 -11    1.12    0.25
  -2  10  11    1.42    0.36
   2 -10  11    1.29    0.34
  -2  10  11    1.20    0.35
  -2  10  11    1.66    0.65
  -2  10  11    0.76    0.28
   2  10 -11    1.02    0.38
   2  10  12    0.26    0.33
  -2 -10  12    0.21    0.30
  -2  10 -12   -0.03    0.29
  -2  10 -12    0.55    0.35
   2  10  12    0.73    0.35
   2 -10  12    0.26    0.33
   2  10 -12    1.46    0.40
  -2  10  12    0.58    0.35
   2  10 -12    0.28    0.33
  -2  10  12    0.39    0.35
   2  11   0    8.96    0.55
  -2 -11   0    9.49    0.59
  -2  11   0    8.75    0.65
  -2  11   0    9.62    0.59
  -2 -11   0    9.49    0.58
  -2  11   0   10.28    0.57
   2  11   0    9.44    0.58
  -2  11   0    9.38    0.58
   2 -11   0   11.35    0.70
   2  11   0    9.63    0.59
   2 -11   0    9.22    0.58
  -2  11   0   10.04    0.56
  -2 -11   0    9.17    0.60
   2  11   0    9.72    0.62
   2  11   0    9.42    0.57
  -2  11   0    9.53    0.60
   2 -11  -1    7.04    0.47
   2  11   1    5.73    0.48
   2  11   1    7.00    0.46
  -2  11  -1    7.23    0.42
  -2  11  -1    6.74    0.43
  -2  11  -1    7.43    0.46
  -2  11  -1    6.53    0.47
  -2 -11   1    6.99    0.49
  -2  11  -1    6.46    0.45
   2  11   1    6.32    0.43
   2 -11  -1    6.96    0.42
   2  11   1    6.84    0.45
   2 -11  -1    6.84    0.45
   2  11   1    6.25    0.42
  -2  11  -1    7.40    0.44
   2  11   1    6.93    0.49
  -2 -11   1    6.67    0.42
   2  11  -1    7.38    0.46
  -2  11   1    6.77    0.47
   2  11  -1    6.62    0.43
  -2  11   1    7.09    0.49
  -2  11   1    6.65    0.44
   2  11  -1    7.22    0.46
   2 -11   1    6.74    0.47
  -2  11   1    7.05    0.43
  -2 -11  -1    6.77    0.42
  -2 -11  -1    7.03    0.47
   2 -11   1    6.90    0.45
   2  11  -1    7.32    0.49
  -2 -11  -1    6.56    0.45
  -2  11   1    6.46    0.48
  -2  11  -2    5.80    0.39
  -2  11  -2    5.61    0.38
  -2  11  -2    5.01    0.41
   2  11   2    5.86    0.44
  -2  11  -2    5.20    0.42
   2  11   2    6.31    0.42
   2  11   2    5.87    0.39
   2 -11  -2    5.28    0.42
   2  11   2    6.46    0.43
  -2 -11   2    6.44    0.38
   2 -11  -2    5.27    0.40
  -2 -11   2    6.19    0.46
   2  11   2    6.00    0.39
  -2  11   2    6.28    0.39
  -2 -11  -2    5.07    0.40
   2  11  -2    4.90    0.41
  -2 -11  -2    5.10    0.37
   2  11  -2    5.59    0.41
  -2  11   2    6.70    0.45
  -2  11   2    6.98    0.47
  -2  11   2    6.52    0.44
   2  11  -2    4.81    0.44
   2  11  -2    4.87    0.38
   2 -11   2    6.20    0.44
  -2 -11  -2    4.96    0.41
  -2  11   2    6.49    0.42
  -2  11  -3    2.31    0.24
   2  11   3    1.85    0.23
  -2  11  -3    2.41    0.27
   2  11   3    2.31    0.25
   2 -11  -3    1.90    0.24
  -2 -11   3    2.41    0.27
  -2  11  -3    2.79    0.25
   2  11   3    2.12    0.26
  -2  11  -3    2.23    0.24
   2  11   3    2.62    0.27
   2 -11  -3    2.14    0.23
   2  11   3    2.47    0.25
  -2  11   3    1.70    0.27
  -2  11   3    2.43    0.25
   2  11  -3    2.56    0.26
  -2  11   3    2.28    0.29
   2  11  -3    2.13    0.26
   2  11  -3    2.08    0.24
  -2  11   3    2.24    0.26
  -2 -11  -3    2.50    0.23
  -2  11   3    2.29    0.26
   2 -11   3    2.44    0.26
  -2 -11  -3    2.52    0.22
   2  11  -3    2.03    0.24
   2  11   4    5.94    0.45
  -2  11  -4    5.07    0.42
  -2  11  -4    4.94    0.42
   2 -11  -4    4.00    0.37
  -2  11  -4    4.71    0.39
  -2  11  -4    4.86    0.40
   2 -11  -4    5.30    0.43
   2  11   4    6.31    0.44
   2  11   4    6.37    0.47
   2  11   4    6.08    0.45
  -2 -11   4    6.96    0.52
   2 -11  -4    4.72    0.43
  -2  11   4    6.89    0.49
  -2 -11  -4    4.49    0.39
   2  11  -4    5.22    0.45
   2 -11   4    6.69    0.47
   2  11  -4    4.75    0.40
  -2  11   4    6.32    0.45
   2  11  -4    5.44    0.45
  -2  11   4    6.76    0.50
  -2 -11  -4    4.12    0.39
  -2  11   4    5.71    0.39
   2  11  -4    4.86    0.45
   2  11   5    1.69    0.25
   2 -11  -5    1.65    0.24
   2 -11  -5    1.15    0.21
   2  11   5    0.89    0.24
  -2  11  -5    1.44    0.21
  -2  11  -5    1.59    0.23
  -2  11  -5    1.09    0.23
  -2 -11   5    1.53    0.27
   2  11   5    1.29    0.27
  -2  11  -5    1.39    0.22
   2 -11  -5    1.50    0.25
   2  11   5    1.37    0.25
  -2  11   5    1.08    0.24
  -2 -11  -5    1.85    0.21
   2  11  -5    0.69    0.20
   2 -11   5    1.73    0.26
   2  11  -5    1.18    0.25
   2  11  -5    1.21    0.30
  -2  11   5    1.70    0.27
  -2  11   5    1.10    0.20
   2  11  -5    1.34    0.24
  -2 -11  -5    1.16    0.27
  -2  11   5    1.13    0.34
  -2  11   5    1.57    0.29
   2 -11  -6    2.78    0.31
   2  11   6    3.54    0.34
  -2 -11   6    4.31    0.45
   2 -11  -6    3.23    0.33
  -2  11  -6    3.07    0.34
  -2  11  -6    3.48    0.39
   2  11   6    4.10    0.47
   2  11   6    4.67    0.46
  -2  11  -6    3.39    0.35
  -2  11  -6    4.01    0.39
   2  11   6    3.64    0.37
   2  11  -6    3.09    0.35
  -2  11   6    3.45    0.35
   2  11  -6    3.42    0.37
  -2 -11  -6    3.41    0.38
  -2  11   6    3.96    0.39
   2  11  -6    3.25    0.35
  -2  11   6    3.75    0.39
   2 -11   6    3.48    0.36
  -2  11   6    4.27    0.39
  -2 -11   7    0.15    0.24
   2  11   7   -0.17    0.25
   2 -11  -7    0.18    0.21
  -2  11  -7    0.52    0.27
  -2  11  -7    0.01    0.25
   2  11   7   -0.26    0.26
   2  11   7    0.43    0.27
  -2  11  -7    0.21    0.22
   2 -11  -7    0.12    0.22
   2  11   7    0.22    0.23
  -2 -11  -7    0.09    0.19
   2  11  -7    0.39    0.29
   2  11  -7    0.36    0.26
  -2  11   7   -0.05    0.24
   2  11  -7    0.88    0.28
  -2 -11  -7    0.61    0.22
   2 -11   7    0.34    0.26
  -2  11   7    0.09    0.27
  -2  11   7    0.26    0.26
  -2  11   7    0.35    0.30
   2 -11  -8    0.95    0.26
  -2  11  -8    0.53    0.30
   2  11   8    0.94    0.26
   2 -11  -8    1.13    0.26
  -2 -11   8    0.91    0.28
   2  11   8    0.88    0.33
   2  11   8    0.78    0.31
  -2  11  -8    0.60    0.24
  -2  11  -8    1.18    0.31
   2  11   8    0.53    0.31
   2  11  -8    1.08    0.33
  -2  11   8    0.64    0.27
  -2  11   8    0.90    0.32
  -2  11   8    0.85    0.31
   2  11  -8    1.12    0.30
  -2 -11  -8    0.61    0.22
   2 -11   8    0.94    0.31
   2  11  -8    0.81    0.35
  -2  11   8    0.78    0.34
  -2 -11   9    0.25    0.27
  -2  11  -9    0.40    0.33
   2  11   9    0.49    0.34
   2 -11  -9    0.51    0.23
   2  11   9   -0.15    0.32
   2  11   9    0.37    0.24
   2 -11  -9    0.02    0.33
   2  11   9    0.10    0.31
  -2  11  -9    0.52    0.33
  -2  11  -9    0.41    0.43
   2  11  -9    0.41    0.34
  -2  11   9   -0.06    0.33
  -2 -11  -9   -0.02    0.21
  -2  11   9    0.28    0.30
   2  11  -9   -0.11    0.27
  -2  11   9    0.49    0.32
  -2  11   9    0.03    0.27
   2 -11   9    0.40    0.28
   2  11  -9    0.38    0.36
   2 -11 -10    0.48    0.26
   2  11  10    0.13    0.35
   2  11  10    0.53    0.34
   2 -11 -10    0.44    0.23
  -2 -11  10    0.69    0.30
   2  11  10    0.48    0.33
   2  11  10   -0.03    0.32
  -2  11 -10    0.24    0.34
  -2  11 -10    0.36    0.33
   2  11 -10    0.30    0.26
   2  11 -10    0.14    0.36
   2  11 -10    0.31    0.36
  -2  11  10    0.02    0.27
  -2 -11 -10    0.53    0.22
  -2  11  10    0.50    0.39
  -2  11  10   -0.10    0.31
   2 -11  10    0.40    0.30
  -2  11  10    0.05    0.32
  -2  11 -11    0.24    0.33
   2 -11 -11    0.44    0.27
   2 -11 -11   -0.16    0.24
  -2  11 -11    0.28    0.34
   2  11 -11    0.53    0.36
  -2 -11 -11    0.08    0.21
   2  11 -11    0.23    0.37
  -2  11  11    0.05    0.26
  -2  11  11   -0.24    0.35
   2 -11 -12    0.23    0.24
  -2  11 -12    0.05    0.30
   2  11 -12   -0.36    0.33
   2  11 -12    0.37    0.35
   2 -12   0    5.89    0.41
  -2 -12   0    6.12    0.43
  -2 -12   0    6.00    0.46
   2  12   0    5.37    0.37
   2  12   0    6.21    0.43
  -2  12   0    6.05    0.39
  -2  12   0    5.97    0.43
   2  12   0    5.50    0.39
   2 -12   0    6.13    0.41
  -2  12   0    6.77    0.45
  -2 -12   0    5.99    0.39
   2  12   0    6.15    0.46
  -2  12   0    5.51    0.44
  -2  12   0    6.64    0.41
   2  12   0    5.97    0.42
  -2  12   0    5.89    0.42
  -2  12  -1   15.26    0.85
  -2  12  -1   15.20    0.89
   2 -12  -1   15.73    0.85
   2 -12  -1   15.46    0.87
  -2  12  -1   15.23    0.85
   2  12   1   15.09    0.87
   2  12   1   14.55    0.86
  -2  12  -1   15.69    0.88
  -2  12  -1   16.08    0.86
  -2  12  -1   14.83    0.86
   2  12   1   14.67    0.90
   2  12   1   15.24    0.88
   2  12   1   14.44    0.84
   2  12   1   14.73    0.86
  -2 -12   1   14.52    0.90
  -2  12   1   14.80    0.88
  -2  12   1   15.86    0.87
   2  12  -1   15.63    0.90
  -2  12   1   15.24    0.90
  -2 -12  -1   14.93    0.86
  -2 -12  -1   14.70    0.88
   2  12  -1   15.09    0.88
  -2  12   1   15.00    0.89
  -2  12   1   15.10    0.86
   2  12  -1   14.65    0.86
   2  12  -1   15.75    0.88
   2 -12   1   15.18    0.88
   2 -12   1   15.61    0.88
  -2 -12  -1   14.60    0.89
   2  12   2    7.74    0.48
   2 -12  -2    6.92    0.52
  -2  12  -2    7.50    0.52
  -2  12  -2    7.99    0.50
   2  12   2    7.79    0.50
  -2  12  -2    7.39    0.47
   2  12   2    7.46    0.51
   2  12   2    7.85    0.54
   2 -12  -2    7.77    0.50
   2  12   2    8.38    0.52
  -2 -12   2    8.07    0.55
  -2  12  -2    7.51    0.51
   2  12  -2    6.96    0.54
  -2 -12  -2    7.05    0.49
  -2 -12  -2    6.69    0.46
  -2  12   2    8.18    0.56
   2  12  -2    6.65    0.47
  -2  12   2    7.48    0.53
   2 -12   2    7.53    0.53
  -2  12   2    7.82    0.50
  -2 -12  -2    7.22    0.50
  -2  12   2    8.01    0.54
   2  12  -2    7.12    0.51
   2  12  -2    7.81    0.51
   2  12   3   12.62    0.74
   2  12   3   10.90    0.70
   2 -12  -3   11.56    0.74
   2  12   3   11.76    0.74
  -2  12  -3   12.99    0.71
   2  12   3   11.88    0.72
  -2  12  -3   12.12    0.74
   2  12   3   12.11    0.74
  -2 -12   3   11.72    0.77
  -2  12  -3   11.93    0.76
  -2  12  -3   13.01    0.72
   2 -12  -3   11.67    0.72
  -2 -12  -3   11.69    0.72
  -2 -12  -3   10.41    0.71
   2  12  -3   12.34    0.74
   2 -12   3   11.90    0.75
  -2  12   3   10.87    0.71
   2  12  -3   11.33    0.70
  -2  12   3   13.22    0.77
  -2  12   3   12.51    0.79
  -2  12   3   12.65    0.78
  -2  12   3   12.92    0.78
  -2 -12  -3   11.78    0.71
   2  12   4    4.53    0.46
  -2  12  -4    5.81    0.44
   2  12   4    4.30    0.44
   2 -12  -4    5.42    0.45
   2 -12  -4    5.20    0.42
  -2  12  -4    5.90    0.42
  -2  12  -4    6.00    0.42
  -2  12  -4    5.87    0.44
   2  12   4    4.90    0.44
  -2 -12   4    5.13    0.49
  -2  12   4    4.55    0.46
  -2  12   4    3.96    0.39
  -2  12   4    5.62    0.49
   2  12  -4    5.11    0.40
   2  12  -4    5.64    0.45
  -2  12   4    4.92    0.46
   2 -12   4    4.64    0.47
  -2 -12  -4    5.57    0.41
   2  12  -4    5.48    0.47
   2  12  -4    5.44    0.45
   2 -12  -5    6.26    0.49
  -2 -12   5    6.33    0.55
  -2  12  -5    6.34    0.51
  -2  12  -5    7.24    0.53
   2  12   5    6.47    0.55
   2  12   5    6.24    0.52
   2  12   5    6.29    0.53
  -2  12  -5    6.45    0.49
   2 -12  -5    6.93    0.52
  -2  12  -5    7.14    0.51
  -2 -12  -5    5.88    0.48
   2 -12   5    6.33    0.54
  -2  12   5    7.11    0.58
  -2  12   5    7.15    0.57
   2  12  -5    6.60    0.53
   2  12  -5    6.21    0.53
  -2  12   5    6.39    0.56
  -2 -12  -5    6.25    0.47
   2  12  -5    6.71    0.54
  -2  12   5    7.00    0.54
   2  12   6    0.71    0.28
  -2  12  -6    0.76    0.25
  -2  12  -6    0.84    0.22
   2  12   6    0.84    0.27
   2 -12  -6    0.58    0.24
   2  12   6    0.90    0.25
  -2  12  -6    0.67    0.25
   2  12   6    0.97    0.28
   2 -12  -6    0.63    0.22
  -2 -12   6    0.71    0.25
   2  12  -6    0.69    0.26
   2  12  -6    0.55    0.27
   2  12  -6    1.31    0.28
   2 -12   6    0.35    0.26
  -2  12   6    0.62    0.28
  -2  12   6    0.43    0.27
  -2 -12  -6    0.94    0.21
  -2  12   6    0.52    0.26
  -2  12   6    0.53    0.27
   2  12   7    2.24    0.35
   2  12   7    1.85    0.34
   2 -12  -7    1.69    0.28
   2  12   7    1.72    0.30
  -2  12  -7    2.37    0.33
  -2  12  -7    2.02    0.33
   2 -12  -7    2.03    0.28
   2  12   7    1.77    0.33
  -2 -12   7    2.58    0.32
  -2  12  -7    2.04    0.29
   2 -12   7    2.33    0.32
   2  12  -7    2.09    0.32
  -2  12   7    2.18    0.32
   2  12  -7    2.02    0.35
  -2  12   7    1.66    0.34
   2  12  -7    2.28    0.34
  -2  12   7    2.44    0.37
  -2 -12  -7    1.70    0.26
  -2  12   7    1.88    0.33
  -2  12  -8   -0.01    0.29
  -2  12  -8    0.09    0.24
   2 -12  -8    0.12    0.23
  -2  12  -8    0.31    0.30
   2  12   8    0.06    0.31
  -2 -12   8    0.08    0.26
   2  12   8    0.39    0.32
   2  12   8   -0.06    0.24
   2 -12  -8    0.19    0.23
   2  12   8    0.14    0.36
   2  12  -8    0.08    0.33
  -2  12   8    0.11    0.33
   2 -12   8   -0.28    0.27
  -2  12   8    0.26    0.31
  -2 -12  -8    0.29    0.21
   2  12  -8    0.26    0.27
  -2  12   8    0.43    0.29
   2 -12  -9    0.53    0.26
   2  12   9    0.39    0.33
   2  12   9   -0.39    0.31
  -2  12  -9    0.03    0.24
  -2  12  -9   -0.38    0.31
   2  12   9    0.11    0.34
   2  12   9    0.26    0.24
  -2 -12   9    0.13    0.29
  -2  12  -9    0.46    0.34
   2 -12  -9    0.16    0.24
  -2  12   9   -0.21    0.30
   2  12  -9    0.35    0.36
   2  12  -9   -0.40    0.33
  -2  12   9   -0.56    0.33
  -2  12   9    0.12    0.31
   2  12  -9    0.36    0.28
   2 -12   9    0.14    0.29
  -2 -12  -9    0.40    0.22
  -2  12   9    0.99    0.30
  -2  12 -10   -0.44    0.32
   2  12  10    0.24    0.36
   2  12  10   -0.04    0.33
  -2  12 -10    0.11    0.33
   2  12  10    0.24    0.32
   2 -12 -10   -0.18    0.25
   2 -12 -10    0.31    0.23
  -2 -12  10    0.41    0.31
   2  12 -10   -0.07    0.35
   2  12 -10    0.05    0.27
  -2  12  10    0.15    0.28
  -2  12  10   -0.24    0.31
   2  12 -10   -0.06    0.35
  -2 -12 -10    0.11    0.21
  -2  12  10    0.26    0.37
   2 -12  10    0.11    0.30
  -2  12  10    0.49    0.33
   2  12  11    0.05    0.34
  -2 -12  11    0.34    0.31
  -2  12 -11    0.49    0.34
   2 -12 -11    0.16    0.25
   2  12  11   -0.06    0.32
  -2  12 -11    0.18    0.32
   2  12 -11    0.24    0.44
  -2 -12 -11   -0.02    0.21
   2 -12  11   -0.01    0.31
  -2  12  11    0.02    0.28
  -2  12  11    0.17    0.36
  -2  12  11   -0.45    0.30
  -2  12  11    0.03    0.33
  -2  13   0    2.39    0.28
   2  13   0    2.44    0.30
  -2 -13   0    2.48    0.28
   2  13   0    2.25    0.25
  -2  13   0    3.00    0.28
  -2  13   0    2.76    0.26
   2 -13   0    2.65    0.24
   2  13   0    2.86    0.29
  -2  13   0    1.97    0.26
   2  13   0    2.45    0.22
   2 -13   0    2.95    0.30
  -2  13   0    3.07    0.26
  -2  13   0    2.49    0.26
  -2  13  -1    0.22    0.12
  -2  13  -1    0.20    0.14
  -2  13  -1    0.02    0.18
   2  13   1    0.42    0.13
   2 -13  -1    0.37    0.24
  -2  13  -1    0.25    0.15
  -2 -13   1    0.37    0.19
   2  13   1    0.32    0.14
   2 -13  -1    0.26    0.16
   2  13   1    0.26    0.20
   2  13   1    0.19    0.11
  -2  13  -1    0.55    0.17
   2  13  -1    0.12    0.19
  -2 -13  -1    0.25    0.11
   2  13  -1    0.12    0.13
  -2  13   1    0.15    0.13
  -2  13   1    0.20    0.15
  -2  13   1    0.16    0.17
  -2 -13  -1    0.11    0.17
   2 -13   1    0.32    0.17
   2  13  -1    0.42    0.17
  -2  13   1    0.18    0.18
   2  13  -1    0.07    0.16
   2 -13   1    0.26    0.16
  -2  13   1    0.19    0.19
   2  13   2    4.82    0.38
  -2  13  -2    5.21    0.37
   2  13   2    4.49    0.35
  -2 -13   2    4.64    0.43
  -2  13  -2    5.02    0.35
   2  13   2    4.17    0.43
   2 -13  -2    4.89    0.39
  -2  13  -2    4.96    0.40
  -2  13  -2    4.82    0.42
   2  13  -2    4.54    0.44
  -2  13   2    4.58    0.42
  -2  13   2    4.90    0.39
  -2 -13  -2    4.73    0.52
   2  13  -2    5.32    0.41
  -2 -13  -2    4.64    0.34
   2 -13   2    4.22    0.42
  -2  13   2    3.77    0.35
  -2  13   2    4.50    0.45
  -2 -13  -2    4.72    0.39
   2  13  -2    4.87    0.41
   2  13  -2    5.03    0.36
  -2  13   2    4.61    0.43
  -2 -13   3    0.44    0.21
  -2  13  -3    0.29    0.16
   2 -13  -3    0.04    0.17
   2  13   3    0.31    0.22
  -2  13  -3    0.27    0.19
  -2  13  -3    0.11    0.19
   2  13   3    0.29    0.19
   2  13   3    0.34    0.17
   2  13   3    0.28    0.16
  -2  13  -3    0.17    0.14
   2  13   3    0.42    0.19
   2 -13  -3    0.12    0.20
   2 -13   3    0.03    0.21
  -2 -13  -3    0.35    0.17
  -2  13   3    0.34    0.19
   2  13  -3    0.36    0.20
   2  13  -3    0.23    0.19
  -2  13   3    0.49    0.23
  -2  13   3    0.40    0.21
  -2 -13  -3    0.08    0.12
   2  13  -3    0.33    0.16
   2  13  -3    0.44    0.22
  -2  13   3    0.41    0.15
  -2  13   3    0.43    0.24
   2 -13  -4    3.85    0.43
  -2  13  -4    4.72    0.43
   2  13   4    3.53    0.37
   2  13   4    4.23    0.38
  -2  13  -4    4.81    0.38
   2  13   4    3.15    0.34
   2 -13  -4    4.52    0.39
   2  13   4    4.11    0.42
  -2 -13   4    3.68    0.40
  -2  13  -4    4.67    0.43
  -2  13  -4    5.02    0.41
   2  13  -4    4.71    0.45
   2  13  -4    5.26    0.44
  -2  13   4    3.76    0.41
   2  13  -4    4.79    0.43
  -2  13   4    4.40    0.45
  -2  13   4    4.51    0.44
  -2 -13  -4    4.72    0.39
  -2  13   4    3.86    0.54
   2 -13   4    3.65    0.37
  -2 -13   5    0.30    0.24
   2 -13  -5    0.18    0.20
  -2  13  -5    0.03    0.22
   2  13   5    0.46    0.23
  -2  13  -5    0.09    0.21
  -2  13  -5    0.12    0.21
   2  13   5    0.73    0.25
   2  13   5   -0.10    0.23
   2  13   5   -0.13    0.21
  -2  13  -5    0.16    0.18
   2 -13  -5    0.24    0.23
   2  13  -5    0.33    0.25
  -2  13   5    0.01    0.24
   2 -13   5    0.07    0.23
  -2  13   5   -0.17    0.23
  -2 -13  -5    0.62    0.20
   2  13  -5    0.17    0.24
   2  13  -5    0.17    0.23
  -2  13   5    0.07    0.25
  -2  13   5    0.48    0.27
  -2  13  -6    3.12    0.31
   2  13   6    1.81    0.33
  -2  13  -6    2.52    0.33
   2 -13  -6    2.83    0.33
  -2  13  -6    2.57    0.31
   2  13   6    2.41    0.33
   2 -13  -6    2.37    0.29
   2  13   6    1.70    0.32
  -2 -13   6    2.77    0.34
   2  13   6    2.51    0.33
   2 -13   6    2.51    0.34
   2  13  -6    3.42    0.36
  -2  13   6    1.42    0.32
  -2  13   6    2.14    0.34
  -2  13   6    2.09    0.33
  -2 -13  -6    2.74    0.27
   2  13  -6    2.88    0.35
   2  13  -6    2.44    0.35
  -2  13   6    1.91    0.33
   2 -13  -7    0.01    0.23
  -2  13  -7    0.08    0.28
  -2  13  -7    0.40    0.34
  -2  13  -7    0.32    0.24
   2 -13  -7   -0.46    0.23
   2  13   7   -0.03    0.27
   2  13   7    0.13    0.25
   2  13   7   -0.24    0.28
   2  13   7    0.23    0.28
  -2 -13   7   -0.09    0.28
  -2  13   7    0.05    0.27
  -2  13   7    0.47    0.29
   2 -13   7   -0.46    0.27
  -2  13   7   -0.11    0.29
   2  13  -7    0.33    0.30
   2  13  -7    0.08    0.29
   2  13  -7    0.01    0.27
  -2  13   7   -0.14    0.28
  -2 -13  -7    0.03    0.20
  -2  13  -8    2.22    0.36
   2  13   8    1.18    0.33
   2 -13  -8    1.67    0.29
  -2  13  -8    1.86    0.29
  -2 -13   8    2.06    0.33
   2 -13  -8    1.90    0.30
   2  13   8    1.55    0.35
  -2  13  -8    2.04    0.39
   2  13   8    1.37    0.29
   2  13   8    1.13    0.35
  -2  13   8    1.49    0.37
   2  13  -8    1.89    0.38
  -2  13   8    1.70    0.36
   2  13  -8    1.34    0.37
   2  13  -8    1.39    0.33
  -2  13   8    1.27    0.32
  -2  13   8    1.82    0.36
   2 -13   8    1.64    0.34
  -2 -13  -8    1.22    0.25
  -2  13  -9    0.22    0.32
   2  13   9   -0.02    0.32
  -2 -13   9    0.02    0.29
   2  13   9   -0.15    0.31
   2 -13  -9    0.02    0.23
  -2  13  -9   -0.49    0.32
   2 -13  -9    0.14    0.25
  -2  13  -9    0.94    0.32
   2  13   9    0.27    0.33
   2  13   9    0.43    0.25
   2  13  -9    0.02    0.35
  -2  13   9   -0.09    0.30
  -2  13   9   -0.12    0.33
   2  13  -9    0.11    0.29
   2  13  -9    0.65    0.37
  -2  13   9    0.24    0.33
  -2  13   9    0.09    0.31
   2 -13   9    0.35    0.30
   2 -13 -10   -0.05    0.25
  -2  13 -10   -0.46    0.33
   2  13  10   -0.10    0.33
   2 -13 -10    0.22    0.24
  -2 -13  10    0.30    0.35
  -2  13 -10    0.73    0.34
   2  13  10    0.61    0.34
   2  13  10    0.83    0.34
   2  13 -10    0.09    0.37
  -2  13  10    0.01    0.36
   2  13 -10    0.26    0.28
  -2  13  10    0.08    0.28
   2 -13  10    0.35    0.35
  -2 -13 -10    0.24    0.21
  -2  13  10    0.50    0.34
   2  13 -10    0.90    0.38
  -2  13  10    0.44    0.37
   2  13  11   -0.30    0.35
  -2  13 -11    0.20    0.33
  -2 -13  11    0.10    0.36
   2 -13 -11    0.12    0.26
  -2  13 -11    0.16    0.34
   2  13  11   -0.60    0.32
  -2  13  11   -0.30    0.36
  -2  13  11    0.11    0.35
   2 -13  11   -0.07    0.38
   2  13 -11    0.22    0.37
   2  13 -11   -0.37    0.36
  -2 -13 -11   -0.17    0.28
  -2  13  11   -0.24    0.41
   2 -14   0   11.70    0.71
  -2  14   0   12.75    0.75
  -2  14   0   12.01    0.72
  -2  14   0   12.98    0.73
   2  14   0   10.33    0.68
   2  14   0   11.67    0.76
   2  14   0   13.24    0.73
   2  14   0   10.98    0.70
  -2 -14   0   12.15    0.78
  -2  14   0   10.79    0.76
   2 -14   0   13.37    0.73
  -2  14   0   12.41    0.77
   2  14   0   11.73    0.73
  -2  14   0   12.86    0.75
   2 -14  -1    0.06    0.12
  -2  14  -1   -0.01    0.13
   2  14   1    0.15    0.12
  -2 -14   1    0.14    0.20
  -2  14  -1    0.14    0.15
   2  14   1    0.14    0.17
  -2  14  -1    0.25    0.20
  -2  14  -1    0.11    0.17
   2  14   1    0.15    0.14
   2  14   1    0.25    0.22
   2 -14  -1    0.36    0.17
   2  14   1    0.34    0.18
   2  14   1    0.22    0.16
   2  14  -1    0.27    0.21
   2  14  -1    0.06    0.13
   2 -14   1    0.09    0.17
   2  14  -1   -0.11    0.18
  -2  14   1    0.25    0.16
  -2 -14  -1    0.29    0.19
  -2  14   1    0.18    0.20
  -2  14   1    0.21    0.18
  -2  14   1    0.08    0.18
   2  14  -1    0.26    0.18
  -2  14   1    0.07    0.14
  -2 -14  -1    0.18    0.17
   2 -14   1    0.37    0.19
  -2  14   1    0.05    0.20
  -2 -14   2    5.28    0.65
   2 -14  -2    6.43    0.48
   2  14   2    6.51    0.47
  -2  14  -2    7.42    0.47
  -2  14  -2    6.33    0.44
   2  14   2    6.01    0.43
   2  14   2    7.19    0.50
  -2  14  -2    6.92    0.49
   2  14   2    6.64    0.46
  -2  14  -2    6.83    0.51
   2  14   2    6.21    0.52
  -2  14   2    6.33    0.51
  -2  14   2    6.28    0.53
  -2  14   2    6.56    0.52
  -2  14   2    7.41    0.49
   2 -14   2    5.80    0.51
  -2 -14  -2    5.88    0.47
  -2 -14  -2    5.77    0.48
   2  14  -2    6.88    0.50
   2  14  -2    6.76    0.50
   2  14  -2    6.54    0.52
  -2  14   2    7.10    0.45
   2  14  -2    6.16    0.44
   2 -14  -3    0.63    0.20
  -2  14  -3    0.54    0.21
  -2 -14   3    0.43    0.24
  -2  14  -3    0.82    0.17
   2  14   3    0.21    0.20
   2  14   3    0.58    0.18
   2  14   3    0.53    0.19
  -2  14  -3    0.50    0.20
  -2  14  -3    0.74    0.20
   2  14   3    1.26    0.25
   2  14   3    0.54    0.21
   2  14  -3    0.78    0.22
   2  14  -3    0.81    0.22
   2 -14   3    0.17    0.22
  -2  14   3    0.69    0.46
  -2  14   3    0.46    0.24
  -2 -14  -3    0.79    0.17
  -2  14   3    0.26    0.22
  -2 -14  -3    0.60    0.19
   2  14  -3    0.73    0.24
  -2  14   3    0.66    0.20
   2  14   4    2.00    0.31
  -2 -14   4    2.17    0.31
   2 -14  -4    2.24    0.27
  -2  14  -4    3.03    0.30
  -2  14  -4    2.41    0.29
  -2  14  -4    2.11    0.26
   2 -14  -4    2.30    0.30
  -2  14  -4    1.84    0.28
   2  14   4    2.27    0.30
   2  14   4    2.29    0.29
   2  14   4    2.51    0.30
  -2  14   4    2.38    0.30
   2  14  -4    2.36    0.30
   2 -14   4    1.43    0.29
  -2  14   4    1.82    0.31
   2  14  -4    2.78    0.30
   2  14  -4    2.20    0.30
  -2 -14  -4    2.54    0.27
  -2  14   4    2.70    0.32
  -2  14   4    2.18    0.32
   2  14   5    1.61    0.29
   2 -14  -5    1.29    0.25
  -2  14  -5    1.26    0.26
  -2 -14   5    1.52    0.29
   2  14   5    1.23    0.29
   2 -14  -5    1.38    0.28
  -2  14  -5    1.45    0.22
   2  14   5    1.53    0.28
   2  14   5    1.36    0.29
  -2  14  -5    1.69    0.26
  -2  14  -5    1.66    0.28
   2 -14   5    1.30    0.30
  -2  14   5    1.03    0.30
   2  14  -5    2.19    0.30
  -2 -14  -5    1.85    0.25
  -2  14   5    1.06    0.30
   2  14  -5    1.78    0.30
   2  14  -5    1.75    0.30
  -2  14   5    1.39    0.30
  -2  14   5    1.12    0.29
  -2  14  -6    2.53    0.34
   2 -14  -6    1.65    0.31
  -2  14  -6    2.29    0.32
  -2 -14   6    3.12    0.37
   2  14   6    2.29    0.33
   2 -14  -6    1.73    0.29
   2  14   6    2.65    0.34
   2  14   6    1.95    0.32
  -2  14  -6    2.75    0.33
   2  14   6    2.49    0.35
  -2 -14  -6    2.26    0.28
   2  14  -6    2.07    0.33
   2 -14   6    2.96    0.35
  -2  14   6    2.30    0.35
  -2  14   6    2.42    0.37
   2  14  -6    2.01    0.35
   2  14  -6    2.63    0.35
  -2  14   6    2.18    0.35
  -2  14   6    2.47    0.35
  -2  14  -7    2.18    0.35
  -2  14  -7    2.36    0.31
   2  14   7    2.77    0.35
   2  14   7    2.00    0.34
   2 -14  -7    2.14    0.31
  -2 -14   7    1.73    0.33
   2  14   7    2.04    0.33
  -2 -14  -7    2.05    0.27
   2  14  -7    1.75    0.34
  -2  14   7    1.67    0.34
  -2  14   7    2.39    0.37
  -2  14   7    1.93    0.36
   2  14  -7    2.29    0.37
  -2  14   7    1.68    0.40
   2 -14   7    1.59    0.34
   2  14  -7    1.64    0.36
  -2  14  -8    0.99    0.34
   2  14   8    1.13    0.34
   2 -14  -8    0.55    0.27
  -2 -14   8    0.72    0.30
  -2  14  -8    0.71    0.27
   2  14   8    1.39    0.31
   2  14   8    1.44    0.33
  -2  14  -8    1.48    0.34
   2  14   8    0.78    0.33
   2 -14  -8    1.28    0.28
  -2 -14  -8    1.07    0.26
   2  14  -8    1.33    0.33
   2 -14   8    1.33    0.34
   2  14  -8    1.05    0.37
  -2  14   8    0.83    0.32
  -2  14   8    0.73    0.34
  -2  14   8    1.45    0.35
   2  14  -8    1.35    0.38
  -2  14   8    1.68    0.35
  -2  14  -9    0.83    0.34
   2 -14  -9    1.19    0.27
   2  14   9    1.32    0.35
   2  14   9    0.87    0.34
   2  14   9    1.04    0.50
  -2 -14   9    0.91    0.33
   2  14   9    1.15    0.35
  -2  14  -9    1.36    0.37
  -2  14   9    1.16    0.36
  -2  14   9    1.42    0.33
  -2  14   9    1.15    0.39
  -2 -14  -9    1.19    0.25
   2  14  -9    0.48    0.36
  -2  14   9    1.14    0.36
   2  14  -9    0.71    0.31
   2 -14   9    1.49    0.34
   2  14  -9    0.73    0.39
   2  14  10    0.28    0.34
  -2  14 -10    0.39    0.35
   2 -14 -10    0.05    0.25
  -2  14 -10   -0.13    0.32
   2  14  10    0.62    0.45
  -2 -14  10   -0.14    0.31
   2  14  10    0.30    0.33
   2 -14  10    0.11    0.30
  -2  14  10    0.23    0.33
  -2  14  10    0.88    0.29
  -2 -14 -10    0.76    0.23
  -2  14  10    0.69    0.37
   2  14 -10   -0.11    0.65
  -2  14  10    0.06    0.33
   2  14 -10    0.06    0.40
   2  14 -10    0.03    0.39
   2  15   0    6.09    0.46
  -2  15   0    4.41    0.42
  -2  15   0    6.57    0.43
  -2  15   0    5.17    0.40
   2  15   0    5.64    0.45
  -2  15   0    5.94    0.48
  -2 -15   0    5.84    0.48
  -2  15   0    5.67    0.40
   2  15   0    5.98    0.50
   2 -15   0    5.81    0.46
  -2  15   0    6.02    0.45
   2 -15   0    5.67    0.44
   2  15   1    3.51    0.32
  -2  15  -1    3.92    0.35
  -2  15  -1    3.29    0.36
  -2  15  -1    3.01    0.29
  -2  15  -1    3.58    0.34
   2 -15  -1    2.84    0.29
   2 -15  -1    3.70    0.32
   2  15   1    3.87    0.36
   2  15   1    4.03    0.37
   2  15   1    2.93    0.29
  -2  15  -1    3.37    0.31
  -2  15   1    3.23    0.31
  -2  15   1    4.05    0.36
  -2 -15  -1    3.46    0.32
   2  15  -1    3.15    0.32
  -2  15   1    3.51    0.32
  -2  15   1    3.72    0.37
  -2 -15  -1    3.42    0.36
   2  15  -1    3.17    0.34
   2 -15   1    3.40    0.31
  -2  15   1    3.72    0.35
   2 -15   1    3.85    0.37
  -2  15   1    3.36    0.30
   2  15  -1    3.43    0.38
   2  15   2    4.53    0.42
   2 -15  -2    5.03    0.43
   2  15   2    5.22    0.44
   2  15   2    4.61    0.36
  -2  15  -2    5.88    0.45
   2  15   2    4.37    0.47
  -2  15  -2    5.13    0.47
  -2 -15   2    4.44    0.51
  -2  15  -2    5.74    0.43
   2  15   2    4.56    0.40
  -2  15  -2    5.26    0.38
   2 -15   2    4.77    0.46
   2  15  -2    5.32    0.46
  -2  15   2    5.14    0.43
  -2  15   2    5.20    0.47
  -2  15   2    5.28    0.46
  -2  15   2    5.40    0.43
   2  15  -2    6.34    0.47
  -2  15   2    4.37    0.44
  -2 -15  -2    3.93    0.42
   2  15  -2    5.31    0.48
  -2 -15  -2    5.16    0.43
   2  15   3    1.51    0.21
  -2  15  -3    1.65    0.27
   2  15   3    1.44    0.23
  -2  15  -3    1.53    0.23
  -2  15  -3    1.79    0.26
  -2  15  -3    1.76    0.21
   2  15   3    1.61    0.26
  -2 -15   3    1.18    0.28
   2 -15  -3    1.41    0.24
   2  15   3    1.38    0.28
   2  15   3    1.22    0.29
   2  15  -3    1.75    0.26
   2  15  -3    1.29    0.28
  -2 -15  -3    1.55    0.23
   2  15  -3    1.50    0.25
   2 -15   3    1.61    0.29
  -2  15   3    1.43    0.27
  -2  15   3    1.93    0.26
  -2  15   3    1.55    0.28
  -2 -15  -3    1.67    0.20
  -2  15   3    1.94    0.27
  -2 -15   4    2.20    0.33
   2  15   4    1.55    0.25
   2  15   4    1.86    0.29
  -2  15  -4    2.27    0.25
   2  15   4    1.80    0.28
  -2  15  -4    2.55    0.30
  -2  15  -4    3.01    0.29
  -2  15  -4    2.69    0.31
   2  15   4    2.86    0.33
   2 -15  -4    2.78    0.29
   2  15   4    1.83    0.26
   2  15  -4    2.71    0.30
  -2  15   4    1.56    0.30
  -2  15   4    2.05    0.33
  -2 -15  -4    2.19    0.27
  -2  15   4    1.81    0.31
   2  15  -4    2.40    0.31
   2  15  -4    2.33    0.32
   2 -15   4    1.93    0.31
  -2  15   4    2.31    0.29
   2  15   5    0.58    0.27
  -2 -15   5    0.53    0.28
   2  15   5    0.54    0.25
  -2  15  -5    0.68    0.26
  -2  15  -5    1.04    0.26
   2 -15  -5    1.07    0.24
  -2  15  -5    1.12    0.26
   2  15   5    0.56    0.26
   2  15   5    0.32    0.26
  -2  15   5    0.47    0.28
  -2  15   5    0.57    0.26
   2 -15   5    0.18    0.27
  -2  15   5    0.48    0.28
   2  15  -5    1.37    0.29
   2  15  -5    0.71    0.28
  -2 -15  -5    0.49    0.21
   2  15  -5    0.93    0.29
  -2  15   5    0.59    0.28
  -2 -15   6    0.24    0.27
   2  15   6   -0.02    0.27
  -2  15  -6    0.19    0.27
  -2  15  -6    0.31    0.25
   2  15   6   -0.06    0.26
   2  15   6    0.42    0.26
   2  15   6    0.22    0.26
  -2 -15  -6    0.48    0.22
  -2  15   6   -0.17    0.28
   2  15  -6    0.33    0.29
  -2  15   6    0.21    0.29
   2  15  -6    0.64    0.29
   2  15  -6    0.10    0.29
  -2  15   6    0.15    0.29
  -2  15   6    0.26    0.30
  -2  15  -7    0.64    0.27
  -2  15  -7    0.90    0.31
   2  15   7    0.02    0.35
   2  15   7    0.29    0.29
   2  15   7    0.14    0.27
   2 -15  -7    0.56    0.26
  -2  15  -7    0.74    0.30
  -2 -15   7    0.18    0.28
   2  15   7    0.27    0.30
  -2  15   7    0.36    0.31
   2  15  -7    0.62    0.33
   2  15  -7    0.63    0.33
   2 -15   7    0.35    0.31
  -2 -15  -7    0.54    0.25
  -2  15   7    0.72    0.32
  -2  15   7    0.36    0.32
  -2  15   7    0.69    0.32
   2  15   8   -0.09    0.27
  -2 -15   8    0.04    0.29
   2  15   8    0.32    0.32
   2  15   8    0.60    0.33
   2  15   8    0.59    0.32
  -2  15  -8    0.36    0.31
  -2  15  -8   -0.10    0.30
  -2  15  -8   -0.37    0.24
   2 -15  -8   -0.17    0.25
  -2 -15  -8    0.27    0.22
   2  15  -8    0.34    0.30
  -2  15   8    0.32    0.29
   2 -15   8   -0.10    0.31
  -2  15   8   -0.06    0.31
  -2  15   8    0.16    0.34
   2  15  -8   -0.06    0.34
  -2  15   8    0.18    0.32
   2  15  -8    0.10    0.35
   2  15   9    0.40    0.33
  -2  15  -9    0.95    0.36
   2  15   9    0.49    0.35
   2  15   9    0.73    0.33
   2  15   9   -0.04    0.27
   2 -15  -9    0.04    0.26
   2 -15   9    0.53    0.40
  -2  15   9   -0.13    0.35
  -2  15   9    0.12    0.31
  -2  15   9    0.06    0.29
  -2  15   9    0.37    0.36
   2  15  -9    0.11    0.36
   2  15  -9    0.22    0.36
  -2 -15  -9    0.04    0.22
   2  15  -9    0.22    0.30
   2  15  10    0.25    0.36
   2 -15 -10   -0.10    0.25
  -2  15 -10    0.19    0.34
   2  15  10    0.17    0.33
   2  15  10    0.00    0.32
  -2  15 -10    0.18    0.37
  -2  15  10    0.13    0.36
   2  15 -10    0.10    0.37
  -2  15  10   -0.19    0.32
  -2  15  10    0.34    0.47
   2  15 -10   -0.33    0.35
  -2 -15 -10   -0.20    0.22
  -2  15  10   -0.36    0.27
   2  16   0    0.53    0.24
   2  16   0    0.37    0.20
  -2  16   0    0.37    0.18
   2  16   0    0.31    0.20
   2 -16   0    0.56    0.21
  -2  16   0    0.73    0.17
  -2  16   0    0.57    0.21
   2 -16   0    0.51    0.17
  -2 -16   0    0.45    0.24
  -2  16   0    0.60    0.18
  -2  16   0    0.47    0.23
  -2  16  -1   10.24    0.64
   2 -16  -1   10.61    0.68
  -2  16  -1   11.53    0.67
   2  16   1    9.96    0.68
  -2  16  -1   10.15    0.71
   2  16   1    9.70    0.62
   2 -16  -1   10.41    0.62
  -2  16  -1    9.97    0.68
   2  16   1   10.93    0.69
  -2 -16   1   10.19    0.73
   2  16   1   10.09    0.72
   2  16  -1   10.56    0.69
  -2  16   1   11.35    0.67
   2  16  -1   11.58    0.73
  -2 -16  -1    9.82    0.68
  -2  16   1    9.86    0.66
   2  16  -1   11.26    0.69
   2 -16   1    9.69    0.68
  -2  16   1    9.51    0.64
  -2  16   1   10.77    0.71
  -2 -16  -1   10.93    0.70
  -2  16   1   10.61    0.68
   2  16   2    0.74    0.22
   2 -16  -2    0.46    0.21
  -2  16  -2    0.69    0.16
   2  16   2    0.41    0.21
   2  16   2    0.59    0.18
  -2 -16   2    0.66    0.26
   2  16   2    0.20    0.25
  -2  16  -2    0.39    0.20
  -2  16  -2    0.20    0.21
  -2  16  -2    0.34    0.23
   2  16   2    0.52    0.14
   2  16  -2    0.53    0.25
  -2 -16  -2    0.72    0.22
  -2  16   2    0.35    0.23
   2  16  -2    0.57    0.23
  -2  16   2    0.58    0.25
  -2 -16  -2    0.14    0.19
  -2  16   2    0.54    0.20
  -2  16   2    0.88    0.22
  -2  16   2    0.75    0.22
   2  16  -2    0.54    0.22
   2 -16   2    0.50    0.23
   2  16   3    4.11    0.36
  -2  16  -3    4.05    0.44
  -2  16  -3    3.96    0.41
  -2 -16   3    4.13    0.41
  -2  16  -3    3.41    0.36
   2  16   3    3.79    0.39
   2  16   3    4.12    0.40
   2 -16  -3    3.93    0.41
   2  16   3    3.99    0.40
   2  16   3    4.22    0.44
  -2  16   3    3.60    0.37
   2  16  -3    3.80    0.39
  -2 -16  -3    3.62    0.34
   2  16  -3    4.08    0.45
  -2  16   3    3.71    0.35
   2  16  -3    4.54    0.46
  -2  16   3    5.08    0.44
  -2  16   3    3.81    0.38
   2 -16   3    3.81    0.40
  -2 -16  -3    3.08    0.33
   2  16   4    0.43    0.23
  -2  16  -4    0.92    0.25
   2  16   4    0.37    0.21
  -2  16  -4    0.57    0.25
   2 -16  -4    0.19    0.23
  -2  16  -4    0.77    0.36
   2  16   4    0.59    0.28
   2  16   4    0.44    0.22
   2  16   4    0.71    0.25
  -2 -16   4    0.57    0.27
   2 -16   4    0.46    0.27
  -2 -16  -4    0.20    0.21
   2  16  -4    0.76    0.25
  -2  16   4    0.00    0.24
  -2  16   4    0.69    0.27
  -2  16   4    0.28    0.26
   2  16  -4    0.22    0.27
   2  16  -4    0.49    0.29
  -2  16   4    0.52    0.25
   2 -16  -5    0.87    0.28
  -2  16  -5    1.30    0.29
   2  16   5    1.24    0.29
   2  16   5    1.20    0.30
  -2  16  -5    1.16    0.28
   2  16   5    1.32    0.27
   2  16   5    0.84    0.29
  -2  16  -5    1.29    0.29
   2  16   5    1.46    0.24
  -2  16   5    1.40    0.30
  -2  16   5    1.22    0.54
   2  16  -5    1.91    0.32
   2 -16   5    1.21    0.32
  -2  16   5    1.34    0.32
   2  16  -5    1.37    0.35
   2  16  -5    1.49    0.31
  -2 -16  -5    1.51    0.25
  -2  16   5    1.14    0.36
   2  16   6    0.65    0.27
   2 -16  -6    0.49    0.24
  -2 -16   6    0.24    0.28
   2  16   6    0.11    0.53
   2  16   6    0.63    0.31
  -2  16  -6    0.63    0.29
  -2  16  -6    0.48    0.27
  -2  16  -6    0.91    0.31
  -2  16   6    0.62    0.31
  -2  16   6    0.35    0.28
  -2  16   6   -0.35    0.29
   2  16  -6    0.57    0.30
  -2  16   6    0.19    0.31
   2  16  -6    0.55    0.30
   2  16  -6    0.63    0.31
   2 -16   6    0.45    0.30
   2  16   7   -0.22    0.29
   2 -16  -7    0.23    0.25
  -2  16  -7    0.22    0.31
  -2 -16   7    0.21    0.29
   2  16   7    0.44    0.31
   2  16   7    0.56    0.29
  -2  16  -7    0.36    0.32
   2  16   7   -0.09    0.28
   2 -16   7    0.42    0.32
  -2  16   7    0.57    0.31
  -2 -16  -7    0.58    0.23
   2  16  -7    0.67    0.33
  -2  16   7    0.63    0.31
   2  16  -7    1.05    0.35
  -2  16   7    0.14    0.31
  -2  16   7    0.11    0.32
   2  16  -7    0.62    0.31
  -2  16  -8    0.01    0.33
  -2  16  -8    0.21    0.32
   2  16   8    0.40    0.29
   2  16   8   -0.25    0.30
   2  16   8    0.37    0.29
  -2 -16   8    0.41    0.31
  -2  16  -8    0.00    0.26
   2  16   8    0.60    0.33
   2 -16  -8    0.00    0.25
  -2 -16  -8    0.48    0.23
   2  16  -8    0.94    0.38
  -2  16   8    0.37    0.32
   2  16  -8    0.24    0.31
   2 -16   8    0.55    0.32
  -2  16   8   -0.19    0.33
  -2  16   8    0.27    0.31
  -2  16   8    0.44    0.31
   2  16  -8    0.26    0.35
  -2  16  -9   -0.44    0.38
  -2 -16   9    0.02    0.31
   2  16   9    0.49    0.28
   2  16   9    0.02    0.31
  -2  16  -9   -0.30    0.31
   2  16   9    0.44    0.34
  -2  16   9   -0.26    0.33
   2  16  -9    0.38    0.37
  -2  16   9    0.39    0.33
   2  16  -9    0.04    0.36
  -2  16   9   -0.40    0.28
  -2  16   9    0.04    0.35
   2 -16   9    0.48    0.33
   2  16  -9   -0.47    0.30
  -2 -16  -9    0.21    0.22
  -2  17   0    0.50    0.22
  -2 -17   0    0.32    0.23
   2  17   0    0.28    0.25
  -2  17   0    0.49    0.15
   2  17   0    0.54    0.22
   2 -17   0    0.40    0.21
   2 -17   0    0.41    0.18
  -2  17   0    0.35    0.20
  -2  17   0    0.12    0.24
   2  17   0    0.08    0.21
  -2  17  -1    0.08    0.21
   2 -17  -1    0.26    0.21
  -2  17  -1    0.23    0.19
  -2 -17   1   -0.06    0.24
   2 -17  -1    0.30    0.14
   2  17   1    0.12    0.21
   2  17   1    0.04    0.25
  -2  17  -1   -0.14    0.23
   2  17   1    0.11    0.20
   2  17   1    0.27    0.13
   2  17  -1    0.43    0.23
  -2  17   1    0.20    0.16
  -2 -17  -1    0.06    0.21
   2  17  -1    0.03    0.25
  -2  17   1   -0.12    0.20
  -2  17   1   -0.01    0.18
  -2  17   1    0.15    0.24
   2  17  -1    0.29    0.21
   2 -17   1   -0.04    0.20
  -2  17   1    0.18    0.20
   2  17   2    0.30    0.18
   2 -17  -2    0.58    0.24
   2  17   2    0.18    0.21
  -2  17  -2    0.39    0.26
   2  17   2    0.50    0.23
   2  17   2    0.35    0.27
  -2  17  -2    0.47    0.27
   2  17   2    0.49    0.13
  -2 -17   2    0.59    0.26
  -2  17   2    0.68    0.23
   2 -17   2    0.22    0.23
  -2  17   2    0.40    0.22
  -2 -17  -2    0.39    0.19
  -2  17   2    0.20    0.22
  -2  17   2    0.25    0.20
   2  17  -2    0.83    0.28
   2  17  -2    0.41    0.24
  -2 -17  -2    0.56    0.22
   2  17  -2    0.07    0.23
  -2  17   2    0.71    0.31
  -2  17  -3    0.43    0.23
   2  17   3    0.28    0.19
   2 -17  -3    0.60    0.26
   2  17   3    0.12    0.15
   2  17   3    0.16    0.22
  -2 -17   3    0.25    0.28
   2  17   3    0.27    0.21
  -2  17  -3   -0.02    0.23
  -2  17  -3    0.40    0.25
   2  17  -3    0.64    0.41
  -2  17   3    0.16    0.27
  -2  17   3    0.20    0.24
   2 -17   3    0.18    0.25
  -2 -17  -3    0.56    0.22
   2  17  -3    0.51    0.25
  -2  17   3    0.26    0.29
  -2  17   3    0.25    0.27
  -2  17   3   -0.19    0.22
  -2  17  -4    0.96    0.27
   2 -17  -4    1.10    0.25
   2  17   4    1.30    0.30
  -2  17  -4    1.41    0.27
   2  17   4    1.18    0.31
   2  17   4    0.70    0.22
   2  17   4    1.00    0.25
  -2 -17   4    1.00    0.33
  -2  17   4    0.73    0.28
  -2  17   4    0.65    0.28
  -2  17   4    1.33    0.29
   2  17  -4    1.07    0.28
   2  17  -4    1.01    0.30
   2  17  -4    1.18    0.29
  -2  17   4    1.01    0.31
   2 -17   4    1.31    0.30
  -2  17  -5    0.15    0.26
   2  17   5    0.18    0.26
   2 -17  -5    0.24    0.24
  -2  17  -5    0.04    0.26
  -2  17  -5   -0.12    0.25
  -2 -17   5    0.02    0.28
   2  17   5    0.42    0.23
   2  17   5    0.20    0.22
   2  17   5   -0.13    0.28
   2  17   5   -0.15    0.24
  -2  17   5   -0.07    0.27
   2  17  -5   -0.27    0.27
  -2 -17  -5    0.02    0.22
  -2  17   5    0.24    0.27
   2  17  -5   -0.09    0.28
  -2  17   5    0.03    0.29
   2  17  -5    0.03    0.28
   2 -17   5    0.30    0.29
   2  17   6    0.54    0.29
  -2  17  -6    0.53    0.30
   2  17   6    0.78    0.24
   2  17   6    0.74    0.27
   2  17   6    0.10    0.27
  -2  17  -6    1.14    0.32
  -2 -17   6    0.67    0.31
   2 -17  -6    0.42    0.26
  -2  17  -6    0.83    0.29
   2  17  -6    0.28    0.30
  -2 -17  -6    0.26    0.22
   2  17  -6    0.96    0.33
  -2  17   6    0.96    0.31
   2  17  -6    0.58    0.31
  -2  17   6    0.53    0.30
   2 -17   6    0.80    0.32
  -2  17   6    0.48    0.31
  -2  17   6    0.85    0.32
   2  17   7   -0.23    0.27
  -2  17  -7   -0.11    0.25
   2  17   7   -0.07    0.22
   2  17   7   -0.06    0.28
   2 -17  -7   -0.05    0.25
   2  17   7    0.04    0.27
  -2  17  -7   -0.35    0.31
   2  17   7    0.13    0.30
  -2 -17   7   -0.02    0.30
  -2  17  -7    0.31    0.32
  -2  17   7   -0.13    0.31
  -2  17   7    0.05    0.31
   2  17  -7   -0.02    0.32
   2  17  -7    0.03    0.30
  -2 -17  -7   -0.25    0.21
   2 -17   7    0.39    0.32
  -2  17   7   -0.18    0.31
   2  17  -7   -0.36    0.32
  -2  17   7   -0.38    0.27
   2 -17  -8    0.29    0.32
   2  17   8    1.00    0.32
   2  17   8   -0.03    0.31
   2  17   8   -0.23    0.33
  -2  17  -8    0.26    0.27
   2  17   8    0.26    0.29
  -2 -17   8    0.02    0.31
  -2  17  -8    0.23    0.31
   2  17  -8   -0.17    0.37
   2  17  -8    0.26    0.36
  -2 -17  -8    0.25    0.22
   2 -17   8    0.27    0.37
   2  17  -8   -0.10    0.30
  -2  17   8   -0.36    0.32
  -2  17   8   -0.11    0.31
  -2  17   8    0.20    0.31
   2 -17  -9   -0.36    0.24
   2  17   9   -0.22    0.27
   2  17   9   -0.40    0.27
  -2  17  -9    0.03    0.36
   2  17   9   -0.24    0.33
  -2 -17  -9   -0.22    0.33
  -2  17   9   -0.01    0.34
  -2  17   9    0.17    0.30
  -2  17   9    0.20    0.30
   2  18   0    7.06    0.56
   2  18   0    7.32    0.61
   2 -18   0    7.02    0.52
   2  18   0    8.07    0.58
   2 -18   0    7.11    0.56
  -2  18   0    7.75    0.53
  -2 -18   0    5.89    0.57
[truncated: 1,927,757 more chars]
