# Supplementary material for: Crystal structure and Hirshfeld surface analysis of (E)-2-(4-bromo­phen­yl)-1-[2,2-di­bromo-1-(4-nitro­phen­yl)ethen­yl]diazene
Source: Acta Crystallogr E Crystallogr Commun. 2022 Jun 16;78(Pt 7):732–6. doi: 10.1107/S205698902200620X (PMC9260355; doi:10.1107/S205698902200620X)
Supplement: Supplementary file 2 [file e-78-00732-Isup2.hkl]

data_I                                                                          
_shelx_title ' ENN47 in Pna2(1)'                                                
_shelx_refln_list_code          4                                               
_shelx_F_calc_maximum      533.80                                               
_exptl_crystal_F_000       936.00                                               
_reflns_d_resolution_high  0.6050                                               
                                                                                
loop_                                                                           
 _space_group_symop_operation_xyz                                               
 'x, y, z'                                                                      
 '-x, -y, z+1/2'                                                                
 '-x+1/2, y+1/2, z+1/2'                                                         
 'x+1/2, -y+1/2, z'                                                             
                                                                                
_cell_length_a    13.8678                                                       
_cell_length_b    13.5442                                                       
_cell_length_c     8.3017                                                       
_cell_angle_alpha  90.000                                                       
_cell_angle_beta   90.000                                                       
_cell_angle_gamma  90.000                                                       
                                                                                
_shelx_F_squared_multiplier     1.000                                           
                                                                                
loop_                                                                           
 _refln_index_h                                                                 
 _refln_index_k                                                                 
 _refln_index_l                                                                 
 _refln_F_squared_calc                                                          
 _refln_F_squared_meas                                                          
 _refln_F_squared_sigma                                                         
 _refln_observed_status                                                         
   2   0 -13          2.25        -53.13        30.62 o                         
   4   0 -13          4.47         86.88        43.34 o                         
   6   0 -13         49.75         61.84        43.17 o                         
   0   1 -13        214.58        185.36        34.33 o                         
   1   1 -13         12.08         16.67        24.98 o                         
   2   1 -13         18.08          4.65        22.04 o                         
   3   1 -13         28.23         34.53        29.76 o                         
   4   1 -13         71.81        110.82        32.17 o                         
   5   1 -13         24.81          7.90        31.01 o                         
   6   1 -13         58.05         17.63        32.40 o                         
   7   1 -13         23.38         56.16        48.46 o                         
   1   2 -13         25.31          0.04        30.80 o                         
   2   2 -13         74.50         -1.91        29.04 o                         
   3   2 -13         13.72          4.46        29.13 o                         
   4   2 -13        103.20         65.17        34.71 o                         
   5   2 -13         12.84          8.87        29.80 o                         
   6   2 -13         28.67         33.04        34.42 o                         
   7   2 -13          1.33         38.07        31.85 o                         
   0   3 -13         51.10         68.72        38.29 o                         
   1   3 -13          1.28        -34.05        28.82 o                         
   2   3 -13         16.05         48.45        30.78 o                         
   3   3 -13         12.10         -8.08        34.30 o                         
   4   3 -13         84.19        120.45        43.52 o                         
   5   3 -13         31.55          7.22        41.45 o                         
   6   3 -13         22.06         37.45        34.34 o                         
   1   4 -13          8.33          8.65        26.88 o                         
   2   4 -13         21.91         16.56        30.71 o                         
   3   4 -13         19.11         34.91        84.47 o                         
   4   4 -13         18.70          7.47        47.60 o                         
   5   4 -13          9.42         -3.67        37.51 o                         
   6   4 -13         72.06         65.23        35.22 o                         
   0   5 -13         25.84        -22.44        38.29 o                         
   1   5 -13          0.98        -41.22        26.36 o                         
   2   5 -13         26.44         35.85        36.79 o                         
   3   5 -13          5.44          7.35        58.42 o                         
   4   5 -13         48.45        -19.41        37.02 o                         
   5   5 -13          4.05         -7.69        34.77 o                         
   1   6 -13          8.67        -21.99        38.90 o                         
   2   6 -13         81.23         76.12        34.91 o                         
   3   6 -13         30.27         38.37        43.54 o                         
   4   6 -13         33.84         16.83        39.39 o                         
   0   7 -13         28.00         32.49        54.28 o                         
   1   7 -13         45.99         61.94        47.34 o                         
   0   0 -12         41.58         97.49        56.43 o                         
   2   0 -12         74.29         53.59        33.05 o                         
   4   0 -12        244.48        268.36        41.39 o                         
   6   0 -12         68.55         84.07        35.29 o                         
   8   0 -12        122.01        100.47        45.23 o                         
  10   0 -12        133.92        122.90        48.39 o                         
   1   1 -12        126.58        121.35        28.59 o                         
   2   1 -12        128.30        134.37        23.63 o                         
   3   1 -12         11.05         11.54        21.99 o                         
   4   1 -12         21.29         22.03        25.68 o                         
   5   1 -12         27.38         32.27        27.43 o                         
   6   1 -12         14.71         -8.89        23.58 o                         
   7   1 -12         33.10         -6.25        24.58 o                         
   8   1 -12         57.45         43.16        25.93 o                         
   9   1 -12         35.83         31.09        25.62 o                         
  10   1 -12         38.76         38.72        29.25 o                         
  11   1 -12          9.40         18.77        32.63 o                         
   0   2 -12        372.35        411.72        39.15 o                         
   1   2 -12         24.67         -1.73        21.79 o                         
   2   2 -12        130.46        125.29        23.33 o                         
   3   2 -12          1.46          6.36        24.12 o                         
   4   2 -12        120.02        139.52        33.72 o                         
   5   2 -12          4.99         -9.92        25.54 o                         
   6   2 -12         84.19         50.25        25.87 o                         
   7   2 -12         23.99         19.49        24.87 o                         
   8   2 -12         78.38         95.95        37.88 o                         
   9   2 -12         10.65        -53.51        27.73 o                         
  10   2 -12         15.42         -9.96        26.06 o                         
   1   3 -12         41.98         43.82        23.59 o                         
   2   3 -12         79.76        101.41        25.50 o                         
   3   3 -12          0.74        -37.10        22.84 o                         
   4   3 -12          2.78         14.27        27.72 o                         
   5   3 -12         19.05         19.16        42.53 o                         
   6   3 -12         50.72         64.68        30.85 o                         
   7   3 -12         46.67         48.91        33.55 o                         
   8   3 -12         47.45         -4.88        28.73 o                         
   9   3 -12         28.15         -0.50        27.20 o                         
  10   3 -12         35.68         10.09        25.89 o                         
   0   4 -12         47.10         65.36        38.00 o                         
   1   4 -12         19.51         32.38        30.07 o                         
   2   4 -12          6.58         -9.82        25.85 o                         
   3   4 -12          1.72         -7.69        23.89 o                         
   4   4 -12        221.96        179.67        29.51 o                         
   5   4 -12          4.54         66.25        28.96 o                         
   6   4 -12        104.16        103.89        27.66 o                         
   7   4 -12          1.55         23.43        27.76 o                         
   8   4 -12        162.35        162.32        29.01 o                         
   9   4 -12          6.69          2.98        25.44 o                         
  10   4 -12        124.00        132.16        32.68 o                         
   1   5 -12         67.37         99.82        29.21 o                         
   2   5 -12         55.68         43.49        27.35 o                         
   3   5 -12         28.56         -9.64        27.14 o                         
   4   5 -12         13.34        -21.45        32.17 o                         
   5   5 -12         46.88         94.52        37.16 o                         
   6   5 -12         30.08        -13.39        27.75 o                         
   7   5 -12         53.30         19.21        28.76 o                         
   8   5 -12         15.13        -43.04        24.39 o                         
   9   5 -12        108.10         76.48        29.61 o                         
   0   6 -12        186.28        248.26        43.29 o                         
   1   6 -12          6.13         21.49        28.75 o                         
   2   6 -12         69.91         72.47        33.18 o                         
   3   6 -12          4.69        -55.16        32.15 o                         
   4   6 -12        131.14        132.95        42.36 o                         
   5   6 -12         11.50         11.16        39.63 o                         
   6   6 -12         57.87         34.02        40.59 o                         
   7   6 -12          7.81        -53.01        26.50 o                         
   8   6 -12         47.30         43.42        27.66 o                         
   9   6 -12          6.43         39.33        31.33 o                         
   1   7 -12        139.96         92.90        29.12 o                         
   2   7 -12         21.38        -19.14        28.07 o                         
   3   7 -12         32.24        -44.37        35.27 o                         
   4   7 -12          6.83        -10.29        32.74 o                         
   5   7 -12         77.38         51.45        56.43 o                         
   6   7 -12         33.10        -10.55        39.46 o                         
   7   7 -12         51.59         64.84        29.61 o                         
   8   7 -12         54.91         27.86        28.99 o                         
   0   8 -12         17.08         -7.83        39.97 o                         
   1   8 -12          9.06         53.23        28.70 o                         
   2   8 -12         28.35         41.41        28.66 o                         
   3   8 -12          6.59         39.33        34.67 o                         
   4   8 -12         96.74         12.68        61.95 o                         
   5   8 -12         13.57        -76.30        47.97 o                         
   6   8 -12          4.00        -11.77        32.20 o                         
   7   8 -12         40.84         41.48        33.96 o                         
   1   9 -12         42.30         22.34        30.12 o                         
   2   9 -12         85.45        113.51        39.98 o                         
   3   9 -12        129.87        154.18        36.84 o                         
   4   9 -12         24.00        -58.21        35.54 o                         
   5   9 -12         34.45         12.26        40.29 o                         
   6   9 -12         32.20         37.01        36.38 o                         
   0  10 -12         47.06         62.48       102.34 o                         
   1  10 -12          9.64        -57.08        29.07 o                         
   2  10 -12        144.67        137.96        64.19 o                         
   3  10 -12         63.63         69.45        36.21 o                         
   4  10 -12         10.54         -4.79        34.02 o                         
   2   0 -11         19.24         34.23        27.37 o                         
   4   0 -11         26.31         -8.20        31.07 o                         
   6   0 -11        296.94        404.96        45.95 o                         
   8   0 -11         49.37         42.75        44.37 o                         
  10   0 -11        101.95        135.60        38.86 o                         
  12   0 -11        151.53        117.09        40.13 o                         
   0   1 -11        543.45        700.27        46.56 o                         
   1   1 -11         78.72         53.47        24.75 o                         
   2   1 -11        289.00        307.02        20.97 o                         
   3   1 -11          9.62         46.90        21.35 o                         
   4   1 -11        161.98        144.18        19.48 o                         
   5   1 -11        186.60        183.27        20.37 o                         
   6   1 -11        111.57        113.83        24.98 o                         
   7   1 -11         47.78         22.48        25.68 o                         
   8   1 -11        165.32        193.88        31.56 o                         
   9   1 -11         16.86         24.00        25.69 o                         
  10   1 -11        313.79        307.12        32.00 o                         
  11   1 -11         27.11         28.58        26.62 o                         
  12   1 -11         51.75         23.45        28.60 o                         
  13   1 -11         16.64         35.22        26.90 o                         
   1   2 -11         78.96         54.61        22.73 o                         
   2   2 -11        398.89        476.41        22.90 o                         
   3   2 -11         31.64         42.12        21.10 o                         
   4   2 -11        347.06        380.32        22.30 o                         
   5   2 -11          3.85         16.59        21.87 o                         
   6   2 -11         33.70         75.26        24.06 o                         
   7   2 -11         13.75         -4.51        24.67 o                         
   8   2 -11          7.64         24.84        27.94 o                         
   9   2 -11         14.53         40.20        25.94 o                         
  10   2 -11          1.15         45.97        26.74 o                         
  11   2 -11         20.35          0.06        28.70 o                         
  12   2 -11         18.52         -1.00        28.54 o                         
  13   2 -11         24.66         37.01        26.56 o                         
   0   3 -11        524.19        613.61        36.94 o                         
   1   3 -11         53.34         50.91        23.33 o                         
   2   3 -11         71.82         89.77        19.37 o                         
   3   3 -11        167.00        168.35        20.98 o                         
   4   3 -11        134.90        117.36        20.99 o                         
   5   3 -11         57.13         38.85        21.91 o                         
   6   3 -11         56.02         71.45        32.68 o                         
   7   3 -11         18.32        -22.10        24.57 o                         
   8   3 -11        316.56        331.58        28.40 o                         
   9   3 -11         18.59          0.98        25.53 o                         
  10   3 -11        155.91        132.93        27.29 o                         
  11   3 -11         52.44         45.70        31.34 o                         
  12   3 -11         91.16         65.01        27.79 o                         
  13   3 -11         47.82         25.13        27.34 o                         
   1   4 -11         43.89         10.92        21.04 o                         
   2   4 -11        111.68        119.16        24.58 o                         
   3   4 -11         76.33         81.27        23.64 o                         
   4   4 -11        136.25        162.68        20.94 o                         
   5   4 -11         19.16         25.27        21.76 o                         
   6   4 -11        250.52        284.20        31.28 o                         
   7   4 -11          0.47         -6.93        24.54 o                         
   8   4 -11         80.44         50.91        25.57 o                         
   9   4 -11         36.15         49.01        25.82 o                         
  10   4 -11          9.87         15.92        25.96 o                         
  11   4 -11         45.54         53.70        30.14 o                         
  12   4 -11        194.91        138.37        32.55 o                         
  13   4 -11         16.34        -14.02        31.83 o                         
   0   5 -11        293.22        344.65        43.20 o                         
   1   5 -11         13.25         20.26        25.28 o                         
   2   5 -11        119.28        107.37        23.66 o                         
   3   5 -11         58.25         50.58        23.08 o                         
   4   5 -11         65.95         71.16        20.04 o                         
   5   5 -11         85.90         64.63        29.81 o                         
   6   5 -11         73.23         62.96        24.23 o                         
   7   5 -11         77.51         64.31        26.62 o                         
   8   5 -11        176.48        186.11        28.10 o                         
   9   5 -11         16.49         21.58        35.45 o                         
  10   5 -11         62.86         40.53        28.68 o                         
  11   5 -11         40.51         56.90        26.60 o                         
  12   5 -11         17.57          6.55        26.72 o                         
   1   6 -11         77.34         69.30        30.15 o                         
   2   6 -11        217.69        241.49        26.13 o                         
   3   6 -11        101.37         93.08        23.25 o                         
   4   6 -11        244.42        244.55        29.02 o                         
   5   6 -11         59.22         17.60        25.22 o                         
   6   6 -11         43.19         18.69        25.11 o                         
   7   6 -11         40.91         44.52        25.19 o                         
   8   6 -11         22.12          3.70        24.77 o                         
   9   6 -11        140.82        156.41        27.18 o                         
  10   6 -11          5.31        -52.83        31.45 o                         
  11   6 -11         33.72         41.41        27.82 o                         
  12   6 -11         55.22         67.56        32.02 o                         
   0   7 -11        274.32        263.50        44.48 o                         
   1   7 -11         22.99         51.56        29.67 o                         
   2   7 -11         76.68         52.66        28.76 o                         
   3   7 -11        222.13        200.23        24.04 o                         
   4   7 -11         88.80         63.08        28.39 o                         
   5   7 -11         24.85         12.44        25.07 o                         
   6   7 -11         45.80         76.88        29.29 o                         
   7   7 -11         66.07         28.57        26.98 o                         
   8   7 -11        111.17         98.69        25.73 o                         
   9   7 -11         13.47          8.98        33.34 o                         
  10   7 -11        112.88        168.23        27.40 o                         
  11   7 -11         13.92         29.61        27.77 o                         
   1   8 -11         99.61        134.67        35.41 o                         
   2   8 -11         10.37        -46.91        24.19 o                         
   3   8 -11         26.88         -3.65        23.73 o                         
   4   8 -11          1.67        -39.84        27.27 o                         
   5   8 -11         50.12         69.64        26.95 o                         
   6   8 -11        268.71        304.20        29.80 o                         
   7   8 -11        258.07        249.80        32.13 o                         
   8   8 -11          7.68        -15.96        34.81 o                         
   9   8 -11         29.23         53.34        27.81 o                         
  10   8 -11         39.21         11.46        45.57 o                         
   0   9 -11        570.32        606.17        53.48 o                         
   1   9 -11          6.45        -19.71        29.10 o                         
   2   9 -11          4.01         15.22        26.22 o                         
   3   9 -11         49.93         20.06        26.22 o                         
   4   9 -11         10.67        -40.16        26.26 o                         
   5   9 -11         31.45         79.90        27.24 o                         
   6   9 -11         30.60          0.22        27.46 o                         
   7   9 -11        136.79         90.09        68.93 o                         
   8   9 -11         86.37         62.28        30.88 o                         
   9   9 -11          4.13         27.71        29.49 o                         
  10   9 -11         35.30        108.92        50.71 o                         
   1  10 -11        185.07        204.17        33.64 o                         
   2  10 -11        302.72        326.25        29.95 o                         
   3  10 -11         94.20        122.94        30.95 o                         
   4  10 -11         24.96         23.00        27.60 o                         
   5  10 -11         71.91         74.68        29.24 o                         
   6  10 -11          9.53         71.29        31.93 o                         
   7  10 -11         51.91         41.49        30.54 o                         
   8  10 -11          0.51         26.14        33.28 o                         
   9  10 -11         69.41         70.22        41.02 o                         
   0  11 -11         79.59         81.69        43.83 o                         
   1  11 -11        201.83        143.26        31.67 o                         
   2  11 -11         23.67         52.34        27.15 o                         
   3  11 -11          5.05         17.75        32.72 o                         
   4  11 -11         15.38         21.06        33.02 o                         
   5  11 -11         95.09         95.22        33.22 o                         
   6  11 -11         33.62        102.87        31.44 o                         
   7  11 -11          2.63          4.83        32.02 o                         
   1  12 -11         33.02         -7.23        32.76 o                         
   2  12 -11          4.22         45.72        32.03 o                         
   3  12 -11         70.29        100.86        36.91 o                         
   4  12 -11         12.66         28.90        32.84 o                         
   5  12 -11         22.88          8.36        31.13 o                         
   6  12 -11        153.85         61.48        65.32 o                         
   0  13 -11         71.63        159.50        48.32 o                         
   1  13 -11          2.58         16.98        34.15 o                         
   2  13 -11          9.70          6.67        32.51 o                         
   3  13 -11          0.50        -38.69        34.93 o                         
   0   0 -10         87.92         17.84        30.41 o                         
   2   0 -10        545.80        630.45        35.84 o                         
   4   0 -10        992.53       1321.63        58.65 o                         
   6   0 -10        481.87        445.10        41.25 o                         
   8   0 -10        453.94        537.32        42.04 o                         
  10   0 -10        214.16        282.07        66.02 o                         
  12   0 -10         48.24         28.88        37.61 o                         
  14   0 -10        361.20        376.59        48.79 o                         
   1   1 -10        299.67        353.67        21.20 o                         
   2   1 -10        657.02        739.53        35.63 o                         
   3   1 -10         17.07         41.77        19.76 o                         
   4   1 -10         23.48         46.41        19.95 o                         
   5   1 -10         14.28         22.61        17.51 o                         
   6   1 -10         74.92         56.83        20.95 o                         
   7   1 -10        135.15        119.25        25.73 o                         
   8   1 -10        163.01        194.51        27.89 o                         
   9   1 -10        114.41         99.07        29.54 o                         
  10   1 -10         85.18         56.30        26.31 o                         
  11   1 -10         54.65         33.96        26.42 o                         
  12   1 -10        108.93        108.69        27.21 o                         
  13   1 -10         34.74         70.00        27.25 o                         
  14   1 -10          2.15          3.18        33.65 o                         
  15   1 -10         15.84         -3.00        26.36 o                         
   0   2 -10       1017.13       1221.62        47.46 o                         
   1   2 -10        170.30        193.69        20.50 o                         
   2   2 -10        375.05        436.50        21.67 o                         
   3   2 -10         36.80         66.70        19.84 o                         
   4   2 -10        587.61        639.27        25.10 o                         
   5   2 -10         42.22         41.77        18.90 o                         
   6   2 -10        537.15        567.51        25.70 o                         
   7   2 -10         45.66         13.84        24.15 o                         
   8   2 -10         82.75         75.31        26.12 o                         
   9   2 -10         47.75         17.27        25.91 o                         
  10   2 -10         94.52        112.66        30.09 o                         
  11   2 -10         32.89         47.83        26.62 o                         
  12   2 -10        366.45        411.09        30.40 o                         
  13   2 -10          5.21         30.10        26.64 o                         
  14   2 -10        266.49        252.67        38.38 o                         
  15   2 -10         32.28         24.15        26.77 o                         
   1   3 -10         81.49         88.41        17.78 o                         
   2   3 -10        174.41        208.10        20.37 o                         
   3   3 -10         66.02         78.99        23.30 o                         
   4   3 -10         46.11         18.68        18.51 o                         
   5   3 -10        132.59        117.01        19.20 o                         
   6   3 -10        136.49        140.68        20.11 o                         
   7   3 -10        300.23        340.93        25.33 o                         
   8   3 -10        135.90        122.82        25.44 o                         
   9   3 -10        158.37        157.76        26.90 o                         
  10   3 -10         98.59         91.53        26.32 o                         
  11   3 -10        142.20        128.96        27.41 o                         
  12   3 -10         24.14          4.39        26.38 o                         
  13   3 -10         21.48         17.09        26.62 o                         
  14   3 -10          6.81         15.40        31.32 o                         
  15   3 -10         23.42        -12.52        26.58 o                         
   0   4 -10        147.20        189.94        20.97 o                         
   1   4 -10         44.62         43.85        15.07 o                         
   2   4 -10        178.31        154.27        17.61 o                         
   3   4 -10          2.15         -5.54        20.56 o                         
   4   4 -10       1468.96       1788.56        45.91 o                         
   5   4 -10         34.67         52.47        19.56 o                         
   6   4 -10        614.80        719.13        30.61 o                         
   7   4 -10         67.18         56.50        21.14 o                         
   8   4 -10        238.65        261.18        25.97 o                         
   9   4 -10         72.96         31.28        26.52 o                         
  10   4 -10        256.34        226.35        28.03 o                         
  11   4 -10         30.41         -8.63        26.19 o                         
  12   4 -10         79.08        103.25        28.41 o                         
  13   4 -10         10.02          9.28        31.00 o                         
  14   4 -10        315.06        319.26        30.54 o                         
  15   4 -10         20.08         26.71        29.56 o                         
   1   5 -10        250.61        264.73        19.57 o                         
   2   5 -10        197.66        221.73        20.00 o                         
   3   5 -10        152.83        182.39        21.93 o                         
   4   5 -10         10.88          1.76        20.13 o                         
   5   5 -10        125.44        181.86        21.50 o                         
   6   5 -10        173.90        161.46        24.17 o                         
   7   5 -10        243.98        246.28        24.47 o                         
   8   5 -10         71.08         34.75        24.09 o                         
   9   5 -10        191.88        169.14        25.79 o                         
  10   5 -10         42.36         41.13        26.85 o                         
  11   5 -10        115.11        120.17        27.73 o                         
  12   5 -10         33.03          4.10        26.67 o                         
  13   5 -10          5.64         30.23        28.99 o                         
  14   5 -10          3.93         18.78        28.89 o                         
   0   6 -10        452.58        506.65        29.95 o                         
   1   6 -10         14.73          9.43        16.38 o                         
   2   6 -10        229.20        235.67        20.39 o                         
   3   6 -10         28.14         -0.81        22.97 o                         
   4   6 -10        488.76        612.13        27.02 o                         
   5   6 -10         13.50         37.98        21.20 o                         
   6   6 -10        234.50        228.08        24.46 o                         
   7   6 -10          5.42         -5.21        22.66 o                         
   8   6 -10        134.49        169.18        26.75 o                         
   9   6 -10         18.63         22.98        24.58 o                         
  10   6 -10         56.50         81.80        26.75 o                         
  11   6 -10          8.44         14.56        26.40 o                         
  12   6 -10        157.12        157.53        29.44 o                         
  13   6 -10         13.75         11.38        30.71 o                         
  14   6 -10        101.83         97.43        36.89 o                         
   1   7 -10        311.95        315.21        22.61 o                         
   2   7 -10        191.88        177.40        26.87 o                         
   3   7 -10        209.99        202.70        26.98 o                         
   4   7 -10          5.30         12.60        25.61 o                         
   5   7 -10        305.63        288.63        25.46 o                         
   6   7 -10         84.85        101.01        30.98 o                         
   7   7 -10        341.32        361.61        27.36 o                         
   8   7 -10        164.37        141.00        26.80 o                         
   9   7 -10         63.57         46.34        25.05 o                         
  10   7 -10        153.56        156.02        27.82 o                         
  11   7 -10        134.42        112.46        27.54 o                         
  12   7 -10         21.75         38.85        29.30 o                         
  13   7 -10        120.80         91.40        31.04 o                         
   0   8 -10         17.53         37.84        27.85 o                         
   1   8 -10         14.20        -23.89        31.27 o                         
   2   8 -10         70.11         68.46        23.25 o                         
   3   8 -10         10.44        -18.24        26.93 o                         
   4   8 -10        601.31        640.67        29.72 o                         
   5   8 -10         47.01         33.77        21.12 o                         
   6   8 -10         58.09         70.39        25.94 o                         
   7   8 -10        111.66        113.97        27.10 o                         
   8   8 -10         58.83         14.43        25.78 o                         
   9   8 -10         51.44         20.54        24.61 o                         
  10   8 -10        159.64        146.89        26.69 o                         
  11   8 -10         40.37         13.52        39.39 o                         
  12   8 -10         44.12         41.78        33.73 o                         
  13   8 -10         12.67          5.00        26.84 o                         
   1   9 -10        188.95        191.67        25.25 o                         
   2   9 -10        266.16        263.69        35.72 o                         
   3   9 -10        460.19        484.76        32.08 o                         
   4   9 -10        123.81        171.32        26.12 o                         
   5   9 -10        125.12        127.27        25.85 o                         
   6   9 -10         49.58         74.53        30.13 o                         
   7   9 -10        138.44        153.84        29.06 o                         
   8   9 -10         32.17         -1.26        28.15 o                         
   9   9 -10        217.94        206.39        26.64 o                         
  10   9 -10         31.68         13.34        32.27 o                         
  11   9 -10         95.31         39.14        26.94 o                         
  12   9 -10         81.17         61.13        26.65 o                         
   0  10 -10         92.04         62.01        44.35 o                         
   1  10 -10         68.02         68.54        26.62 o                         
   2  10 -10        418.04        465.53        33.01 o                         
   3  10 -10        270.36        249.97        26.89 o                         
   4  10 -10        149.29        160.45        27.90 o                         
   5  10 -10         15.87         -9.97        39.34 o                         
   6  10 -10         43.14         12.94        28.22 o                         
   7  10 -10         16.85          2.33        28.26 o                         
   8  10 -10          3.33         10.22        30.89 o                         
   9  10 -10          8.22         61.63        40.52 o                         
  10  10 -10         45.94         12.73        35.07 o                         
  11  10 -10          9.25         23.71        30.60 o                         
   1  11 -10        146.89        106.36        26.12 o                         
   2  11 -10         92.82         93.20        24.97 o                         
   3  11 -10        102.08         88.79        31.96 o                         
   4  11 -10         42.47         -9.48        25.58 o                         
   5  11 -10        389.86        346.09        32.57 o                         
   6  11 -10         29.72         27.69        28.47 o                         
   7  11 -10        125.79        146.83        29.67 o                         
   8  11 -10         17.71         25.68        41.52 o                         
   9  11 -10        112.60         46.65        32.27 o                         
  10  11 -10         23.26         26.69        30.34 o                         
   0  12 -10         45.08         23.82        59.31 o                         
   1  12 -10          7.30         73.74        28.01 o                         
   2  12 -10         32.65         -0.67        24.48 o                         
   3  12 -10         88.82         73.63        29.02 o                         
   4  12 -10        106.84         70.92        26.97 o                         
   5  12 -10        118.24        103.07        29.49 o                         
   6  12 -10          1.60         14.75        53.49 o                         
   7  12 -10         23.46        -19.63        31.04 o                         
   8  12 -10        144.74        155.37        33.75 o                         
   9  12 -10         57.46         20.87        33.56 o                         
   1  13 -10        110.15         96.23        31.33 o                         
   2  13 -10        100.40         55.92        27.82 o                         
   3  13 -10        248.33        241.24        44.28 o                         
   4  13 -10         28.53         -6.17        55.45 o                         
   5  13 -10        205.03        209.51        46.15 o                         
   6  13 -10          4.99         -8.52        28.84 o                         
   7  13 -10         75.69         75.17        32.58 o                         
   8  13 -10         19.47         35.75        42.37 o                         
   0  14 -10        295.32        164.14        72.02 o                         
   1  14 -10         16.12          3.32        33.12 o                         
   2  14 -10         15.72         54.45        30.64 o                         
   3  14 -10         14.69         53.72        34.74 o                         
   4  14 -10         30.11         41.37        38.67 o                         
   5  14 -10          4.99        -58.21        29.75 o                         
   6  14 -10         43.86         48.92        36.20 o                         
   1  15 -10         93.64         76.96        32.54 o                         
   2  15 -10          0.94        -11.98        30.62 o                         
   3  15 -10         66.31         50.72        37.64 o                         
   2   0  -9        241.73        342.32        29.00 o                         
   4   0  -9        730.76        848.61        39.43 o                         
   6   0  -9        885.24       1033.54        41.03 o                         
   8   0  -9        101.79        119.45        31.01 o                         
  10   0  -9        182.01        278.19        39.84 o                         
  12   0  -9        584.47        534.17        45.29 o                         
  14   0  -9        242.18        212.54        40.71 o                         
  16   0  -9         26.45        -44.96        44.23 o                         
   0   1  -9       2558.14       3104.97       129.32 o                         
   1   1  -9         68.28         60.98        17.85 o                         
   2   1  -9        942.49       1181.03        36.10 o                         
   3   1  -9        274.90        272.54        20.47 o                         
   4   1  -9         68.77         67.56        17.64 o                         
   5   1  -9        666.05        761.96        27.49 o                         
   6   1  -9        115.69         95.60        16.83 o                         
   7   1  -9         50.16         33.66        18.27 o                         
   8   1  -9       1340.53       1579.46        65.78 o                         
   9   1  -9         77.32         61.67        23.26 o                         
  10   1  -9       1262.95       1496.22        54.32 o                         
  11   1  -9        119.49        106.43        37.75 o                         
  12   1  -9         92.74         51.18        26.36 o                         
  13   1  -9         79.36         50.42        26.55 o                         
  14   1  -9         14.08         45.57        30.92 o                         
  15   1  -9         91.51         43.82        27.04 o                         
  16   1  -9         39.19         37.03        31.76 o                         
  17   1  -9          2.37         -7.61        26.70 o                         
   1   2  -9        156.54        144.50        16.68 o                         
   2   2  -9       1056.37       1306.63        38.12 o                         
   3   2  -9         16.88         35.76        17.08 o                         
   4   2  -9       1471.49       1733.84        45.31 o                         
   5   2  -9         90.50         65.49        19.18 o                         
   6   2  -9        270.84        314.65        29.60 o                         
   7   2  -9        144.36        137.09        19.56 o                         
   8   2  -9         67.08         63.38        22.30 o                         
   9   2  -9         22.51         33.52        22.95 o                         
  10   2  -9          1.36         -7.87        24.59 o                         
  11   2  -9         15.75         27.60        31.68 o                         
  12   2  -9        174.75        166.88        27.62 o                         
  13   2  -9         37.70         37.61        26.55 o                         
  14   2  -9        222.43        222.22        28.44 o                         
  15   2  -9         18.43         45.81        26.87 o                         
  16   2  -9        204.22        180.45        32.28 o                         
  17   2  -9         11.14         10.20        28.14 o                         
   0   3  -9       3130.10       3702.31       103.32 o                         
   1   3  -9         11.65         26.56        17.07 o                         
   2   3  -9        410.94        450.50        21.16 o                         
   3   3  -9        337.47        368.72        21.41 o                         
   4   3  -9         62.62         61.76        21.84 o                         
   5   3  -9        333.10        334.18        21.09 o                         
   6   3  -9        206.30        232.66        18.91 o                         
   7   3  -9         78.32         83.32        19.90 o                         
   8   3  -9        652.39        705.07        30.19 o                         
   9   3  -9         43.15         30.36        23.89 o                         
  10   3  -9        833.86        813.74        33.84 o                         
  11   3  -9        147.69        128.21        27.44 o                         
  12   3  -9         44.79         73.09        25.70 o                         
  13   3  -9        111.33        129.09        27.06 o                         
  14   3  -9         40.43         29.37        26.48 o                         
  15   3  -9         83.23         93.70        27.93 o                         
  16   3  -9        110.56         75.70        30.25 o                         
  17   3  -9         26.34        -24.58        38.39 o                         
   1   4  -9        159.61        149.09        15.17 o                         
   2   4  -9        234.07        249.31        19.60 o                         
   3   4  -9        190.28        195.52        18.96 o                         
   4   4  -9        175.79        213.24        21.37 o                         
   5   4  -9         61.82         32.34        19.18 o                         
   6   4  -9       1065.57       1242.39        36.53 o                         
   7   4  -9         93.36         45.11        21.55 o                         
   8   4  -9        365.15        355.32        23.62 o                         
   9   4  -9         78.59         56.14        27.50 o                         
  10   4  -9         93.20         93.43        24.15 o                         
  11   4  -9        430.38        394.86        29.73 o                         
  12   4  -9        501.20        491.41        31.26 o                         
  13   4  -9          2.80         -8.05        25.94 o                         
  14   4  -9         32.15         47.04        26.62 o                         
  15   4  -9         80.82         79.98        33.75 o                         
  16   4  -9         31.26         -0.55        28.12 o                         
   0   5  -9       1474.05       1650.72        49.58 o                         
   1   5  -9         18.50         17.32        14.07 o                         
   2   5  -9        399.63        412.36        18.82 o                         
   3   5  -9        394.15        420.57        22.19 o                         
   4   5  -9         21.61        -11.33        18.40 o                         
   5   5  -9        160.56        200.25        24.14 o                         
   6   5  -9         44.61         67.18        18.98 o                         
   7   5  -9        662.06        722.36        30.42 o                         
   8   5  -9        811.14        831.21        32.28 o                         
   9   5  -9         86.89         70.65        24.48 o                         
  10   5  -9        409.43        413.04        30.85 o                         
  11   5  -9        212.94        235.85        28.14 o                         
  12   5  -9         68.50         75.05        26.76 o                         
  13   5  -9        230.64        196.47        28.08 o                         
  14   5  -9         33.01          3.84        25.86 o                         
  15   5  -9         74.98         82.49        35.36 o                         
  16   5  -9         79.21         98.12        28.35 o                         
   1   6  -9        478.86        517.78        19.98 o                         
   2   6  -9       1145.64       1290.73        44.43 o                         
   3   6  -9        209.26        187.81        19.64 o                         
   4   6  -9        243.85        279.54        20.31 o                         
   5   6  -9         71.51         61.75        20.36 o                         
   6   6  -9        278.95        291.08        21.70 o                         
   7   6  -9        106.36        106.34        23.08 o                         
   8   6  -9        188.06        177.18        26.48 o                         
   9   6  -9        203.96        239.86        25.52 o                         
  10   6  -9         94.48         93.93        25.12 o                         
  11   6  -9        173.12        165.53        26.04 o                         
  12   6  -9        138.38         88.42        26.44 o                         
  13   6  -9          4.40         -4.65        25.92 o                         
  14   6  -9        242.19        244.80        29.64 o                         
  15   6  -9         49.49         49.81        26.69 o                         
  16   6  -9        197.33        178.82        34.53 o                         
   0   7  -9        567.30        592.81        32.19 o                         
   1   7  -9        254.11        197.79        18.66 o                         
   2   7  -9        358.28        381.90        21.03 o                         
   3   7  -9        547.84        622.79        26.84 o                         
   4   7  -9         73.62         99.60        19.98 o                         
   5   7  -9        285.73        304.06        22.60 o                         
   6   7  -9         73.68         71.92        24.27 o                         
   7   7  -9        234.80        224.05        31.27 o                         
   8   7  -9        560.56        599.79        29.12 o                         
   9   7  -9         28.90         30.83        25.82 o                         
  10   7  -9        283.10        248.97        26.33 o                         
  11   7  -9          3.61         12.06        26.33 o                         
  12   7  -9         79.11         55.40        26.54 o                         
  13   7  -9        116.54         93.90        26.88 o                         
  14   7  -9         24.67         52.79        35.21 o                         
  15   7  -9         66.88         32.52        26.26 o                         
   1   8  -9        463.17        449.58        28.58 o                         
   2   8  -9         72.70         64.17        20.91 o                         
   3   8  -9        351.30        333.94        22.05 o                         
   4   8  -9         57.58         60.30        21.49 o                         
   5   8  -9         64.52         57.10        19.91 o                         
   6   8  -9        613.99        648.02        30.18 o                         
   7   8  -9        822.27        835.32        32.27 o                         
   8   8  -9         75.76         84.67        25.57 o                         
   9   8  -9        343.09        391.26        29.14 o                         
  10   8  -9         76.84         58.39        32.57 o                         
  11   8  -9        210.25        183.60        28.31 o                         
  12   8  -9        210.99        156.47        27.61 o                         
  13   8  -9         94.54         66.73        28.25 o                         
  14   8  -9          9.39         19.41        25.85 o                         
  15   8  -9         16.88         -2.28        28.50 o                         
   0   9  -9       1684.12       1977.70        80.41 o                         
   1   9  -9         24.36         33.36        27.14 o                         
   2   9  -9        109.84         80.43        20.70 o                         
   3   9  -9        338.18        382.11        25.79 o                         
   4   9  -9         13.19         -9.83        20.75 o                         
   5   9  -9        261.30        257.26        26.00 o                         
   6   9  -9         12.42         32.42        19.60 o                         
   7   9  -9        225.71        197.22        25.14 o                         
   8   9  -9        264.67        254.71        25.33 o                         
   9   9  -9          7.36        -17.06        26.38 o                         
  10   9  -9        188.39        137.48        27.48 o                         
  11   9  -9         73.04         61.40        25.38 o                         
  12   9  -9         18.55         37.52        26.02 o                         
  13   9  -9        218.34        195.06        31.49 o                         
  14   9  -9          6.54        -28.38        25.20 o                         
   1  10  -9        525.85        497.79        28.24 o                         
   2  10  -9        541.34        531.67        27.46 o                         
   3  10  -9        137.90        140.02        24.46 o                         
   4  10  -9        335.72        320.61        28.44 o                         
   5  10  -9         86.21         42.21        23.02 o                         
   6  10  -9         23.97         36.58        26.05 o                         
   7  10  -9         64.81         58.30        23.51 o                         
   8  10  -9         51.84         34.40        23.54 o                         
   9  10  -9        390.91        401.24        29.56 o                         
  10  10  -9         51.18         58.22        24.80 o                         
  11  10  -9        230.87        215.42        29.66 o                         
  12  10  -9          8.23         40.31        30.11 o                         
  13  10  -9         38.42         57.56        27.28 o                         
   0  11  -9        255.69        232.70        32.88 o                         
   1  11  -9        181.94        155.86        24.15 o                         
   2  11  -9         54.11         65.63        24.71 o                         
   3  11  -9         72.98         76.08        24.84 o                         
   4  11  -9         80.25         36.20        24.20 o                         
   5  11  -9        321.35        328.89        29.47 o                         
   6  11  -9          9.84        -39.31        28.36 o                         
   7  11  -9         19.31         19.51        28.27 o                         
   8  11  -9        188.62        144.97        29.56 o                         
   9  11  -9         10.38         -1.56        30.77 o                         
  10  11  -9        123.66         76.31        31.88 o                         
  11  11  -9         66.06         69.39        34.00 o                         
  12  11  -9          0.04         -9.67        26.56 o                         
  13  11  -9         88.05        111.83        33.72 o                         
   1  12  -9        397.10        347.47        26.18 o                         
   2  12  -9         64.40         45.58        24.91 o                         
   3  12  -9         91.95        117.56        27.10 o                         
   4  12  -9         73.37         41.08        24.72 o                         
   5  12  -9         94.71        106.91        25.26 o                         
   6  12  -9        508.94        486.70        35.05 o                         
   7  12  -9        110.50        102.82        41.22 o                         
   8  12  -9         39.26          8.14        30.60 o                         
   9  12  -9        462.85        462.39        36.30 o                         
  10  12  -9         35.20         12.25        30.63 o                         
  11  12  -9        231.06        253.01        34.54 o                         
  12  12  -9         98.33         58.11        45.59 o                         
   0  13  -9        126.00        123.73        37.05 o                         
   1  13  -9         53.38         72.76        25.64 o                         
   2  13  -9         26.60         46.64        28.40 o                         
   3  13  -9          5.85         40.38        26.69 o                         
   4  13  -9         12.03         57.50        25.22 o                         
   5  13  -9        154.41        133.76        25.93 o                         
   6  13  -9         20.26         48.09        28.59 o                         
   7  13  -9        298.12        346.01        32.08 o                         
   8  13  -9         38.30         48.24        37.43 o                         
   9  13  -9          5.14          5.12        34.70 o                         
  10  13  -9          0.28        -17.18        27.44 o                         
  11  13  -9         53.52         82.96        36.91 o                         
   1  14  -9        448.86        455.18        38.24 o                         
   2  14  -9        265.35        251.36        30.12 o                         
   3  14  -9         23.25         22.74        25.42 o                         
   4  14  -9        136.29        134.48        26.83 o                         
   5  14  -9          0.69        -12.10        28.50 o                         
   6  14  -9         43.54         74.63        35.18 o                         
   7  14  -9         68.56         92.44        30.01 o                         
   8  14  -9         25.42         18.60        30.18 o                         
   9  14  -9        121.72        165.75        33.94 o                         
   0  15  -9         52.38         42.98        37.23 o                         
   1  15  -9         89.67         67.56        36.29 o                         
   2  15  -9         53.76         58.26        30.26 o                         
   3  15  -9        104.97         97.44        32.78 o                         
   4  15  -9        226.10        188.19        27.50 o                         
   5  15  -9         78.61         89.32        31.04 o                         
   6  15  -9        100.89         88.22        38.23 o                         
   7  15  -9         42.33          6.92        30.91 o                         
   1  16  -9        125.63        198.72        30.40 o                         
   2  16  -9         15.72        -21.03        34.66 o                         
   3  16  -9         78.52        118.17        29.36 o                         
   4  16  -9        147.61         18.35        33.81 o                         
   5  16  -9         24.36         -9.06        35.06 o                         
   0   0  -8       6983.44       7995.24       251.74 o                         
   2   0  -8        470.89        483.55        32.58 o                         
   4   0  -8       5702.32       6540.29       170.11 o                         
   6   0  -8       1504.54       1701.00        61.92 o                         
   8   0  -8        552.40        629.64        36.29 o                         
  10   0  -8        169.54        206.38        31.38 o                         
  12   0  -8        416.49        435.44        52.01 o                         
  14   0  -8       1141.04       1146.11       105.41 o                         
  16   0  -8        753.87        669.33        48.29 o                         
  18   0  -8        224.02        165.50        41.21 o                         
   1   1  -8       1386.58       1585.61        40.32 o                         
   2   1  -8       2412.80       2762.85        57.75 o                         
   3   1  -8         19.52         27.26        18.42 o                         
   4   1  -8         61.63        105.81        16.57 o                         
   5   1  -8        156.88        153.26        17.00 o                         
   6   1  -8        288.70        312.75        18.54 o                         
   7   1  -8        550.88        621.38        23.67 o                         
   8   1  -8        351.07        384.41        23.12 o                         
   9   1  -8        454.33        465.46        25.14 o                         
  10   1  -8        227.23        272.06        24.32 o                         
  11   1  -8         96.95         50.69        24.40 o                         
  12   1  -8        289.96        289.56        31.93 o                         
  13   1  -8         81.37         54.35        25.68 o                         
  14   1  -8          9.66         26.79        25.18 o                         
  15   1  -8        102.03        117.40        26.74 o                         
  16   1  -8        131.34        109.62        27.17 o                         
  17   1  -8         64.60         92.97        42.81 o                         
  18   1  -8          1.81        -11.17        26.17 o                         
   0   2  -8       1269.75       1472.36        54.63 o                         
   1   2  -8        142.80        127.75        13.60 o                         
   2   2  -8        431.20        520.68        21.64 o                         
   3   2  -8         58.15         51.79        16.07 o                         
   4   2  -8       2562.53       2903.80        62.59 o                         
   5   2  -8        112.44        125.05        16.84 o                         
   6   2  -8       1587.18       1730.65        44.07 o                         
   7   2  -8         65.87         70.65        19.74 o                         
   8   2  -8        905.97        944.51        31.96 o                         
   9   2  -8        182.44        172.27        21.45 o                         
  10   2  -8        619.68        647.32        28.72 o                         
  11   2  -8         50.49         28.17        23.04 o                         
  12   2  -8       1199.50       1351.24        79.88 o                         
  13   2  -8         71.43         35.43        26.93 o                         
  14   2  -8        971.06        970.35        37.56 o                         
  15   2  -8         95.13         90.43        26.26 o                         
  16   2  -8         71.56        116.04        27.61 o                         
  17   2  -8          8.41         16.60        43.72 o                         
  18   2  -8         52.20         48.70        26.38 o                         
   1   3  -8        330.55        367.75        16.83 o                         
   2   3  -8        313.91        295.44        17.90 o                         
   3   3  -8        410.39        439.51        19.15 o                         
   4   3  -8        327.53        338.10        19.21 o                         
   5   3  -8        504.32        528.91        20.93 o                         
   6   3  -8        228.75        221.45        20.94 o                         
   7   3  -8       1119.48       1183.38        37.70 o                         
   8   3  -8        692.87        725.44        27.74 o                         
   9   3  -8        621.66        635.88        34.78 o                         
  10   3  -8        488.06        478.60        27.54 o                         
  11   3  -8        671.64        670.34        29.80 o                         
  12   3  -8        139.88        118.67        29.01 o                         
  13   3  -8         75.37         54.83        27.60 o                         
  14   3  -8          2.32         22.09        25.23 o                         
  15   3  -8        106.48         94.70        26.56 o                         
  16   3  -8        113.40        131.37        27.27 o                         
  17   3  -8         63.91         67.56        29.44 o                         
  18   3  -8          2.64        -24.36        25.28 o                         
   0   4  -8        361.38        390.70        22.28 o                         
   1   4  -8        149.81        120.82        13.99 o                         
   2   4  -8       1972.18       2197.60        43.62 o                         
   3   4  -8          5.61         15.28        15.27 o                         
   4   4  -8       4717.34       5131.15        87.82 o                         
   5   4  -8        100.77         99.81        17.05 o                         
   6   4  -8       2059.48       2348.76        57.43 o                         
   7   4  -8        338.29        338.65        27.21 o                         
   8   4  -8        159.75        134.94        20.31 o                         
   9   4  -8        104.21         70.14        22.41 o                         
  10   4  -8        363.87        375.74        25.76 o                         
  11   4  -8        123.72         77.04        24.16 o                         
  12   4  -8        292.57        344.20        29.92 o                         
  13   4  -8         64.90         14.22        26.99 o                         
  14   4  -8       1039.74       1110.04        51.40 o                         
  15   4  -8         41.85         41.42        25.62 o                         
  16   4  -8        162.57        148.53        27.32 o                         
  17   4  -8          1.84          7.84        31.90 o                         
  18   4  -8        192.38        142.23        35.59 o                         
   1   5  -8        777.08        901.87        24.96 o                         
   2   5  -8        607.42        604.11        20.25 o                         
   3   5  -8       1598.04       1699.65        40.95 o                         
   4   5  -8         38.33         37.99        16.79 o                         
   5   5  -8        119.94        122.26        17.91 o                         
   6   5  -8        904.34        946.34        30.01 o                         
   7   5  -8        243.72        269.73        23.08 o                         
   8   5  -8        197.14        166.80        23.33 o                         
   9   5  -8        282.86        263.17        22.26 o                         
  10   5  -8        121.97        107.93        23.68 o                         
  11   5  -8        291.73        241.84        29.48 o                         
  12   5  -8        248.57        209.03        27.05 o                         
  13   5  -8         14.67          5.71        25.96 o                         
  14   5  -8         17.84         20.77        25.97 o                         
  15   5  -8        274.47        227.67        27.88 o                         
  16   5  -8        160.85        169.22        28.69 o                         
  17   5  -8        182.00        151.33        28.99 o                         
   0   6  -8        204.55        258.28        21.78 o                         
   1   6  -8         75.00         83.12        15.34 o                         
   2   6  -8        612.90        633.80        20.75 o                         
   3   6  -8        273.47        226.69        18.71 o                         
   4   6  -8       1599.91       1761.99        44.82 o                         
   5   6  -8         16.50          1.86        16.89 o                         
   6   6  -8       1256.29       1382.60        38.77 o                         
   7   6  -8         28.52         43.30        22.95 o                         
   8   6  -8        453.51        444.87        25.71 o                         
   9   6  -8         15.10         44.77        20.67 o                         
  10   6  -8        189.62        207.85        26.28 o                         
  11   6  -8          0.06          9.17        25.44 o                         
  12   6  -8        695.79        716.84        31.96 o                         
  13   6  -8         27.29         12.92        26.05 o                         
  14   6  -8        226.49        176.00        27.46 o                         
  15   6  -8         44.04         33.31        25.94 o                         
  16   6  -8        123.66        128.57        34.60 o                         
  17   6  -8          3.22         11.52        26.31 o                         
   1   7  -8        384.31        418.97        25.14 o                         
   2   7  -8        857.49        857.22        25.06 o                         
   3   7  -8        461.66        443.84        19.99 o                         
   4   7  -8         20.64         50.02        18.05 o                         
   5   7  -8       1370.93       1436.48        41.59 o                         
   6   7  -8        477.78        493.79        22.91 o                         
   7   7  -8       1003.44       1081.93        39.30 o                         
   8   7  -8         78.42         68.44        22.08 o                         
   9   7  -8        519.43        556.88        26.54 o                         
  10   7  -8        122.87        130.93        24.82 o                         
  11   7  -8        593.99        586.83        30.51 o                         
  12   7  -8        177.29        153.56        26.29 o                         
  13   7  -8        513.61        494.85        32.67 o                         
  14   7  -8         41.93         30.09        25.52 o                         
  15   7  -8        278.32        191.08        27.13 o                         
  16   7  -8         59.08        -14.39        26.75 o                         
  17   7  -8        107.74         42.85        29.19 o                         
   0   8  -8        468.24        519.04        30.17 o                         
   1   8  -8         22.82         28.66        16.28 o                         
   2   8  -8        910.87        923.47        30.04 o                         
   3   8  -8        148.61        134.68        17.43 o                         
   4   8  -8       1276.42       1415.61        39.81 o                         
   5   8  -8         87.36         83.14        19.02 o                         
   6   8  -8        525.47        546.34        24.39 o                         
   7   8  -8         18.72         51.63        19.28 o                         
   8   8  -8        323.99        314.34        24.84 o                         
   9   8  -8        133.25         91.67        23.65 o                         
  10   8  -8        133.97         99.50        23.33 o                         
  11   8  -8        104.81        105.79        24.22 o                         
  12   8  -8        218.95        184.42        27.73 o                         
  13   8  -8         48.71         20.28        26.97 o                         
  14   8  -8        272.17        248.14        27.99 o                         
  15   8  -8          4.96        -38.90        55.63 o                         
  16   8  -8         48.70         48.82        26.77 o                         
   1   9  -8       1248.26       1318.73        35.71 o                         
   2   9  -8        498.15        491.79        28.98 o                         
   3   9  -8        916.22        991.69        35.77 o                         
   4   9  -8        414.31        379.15        20.19 o                         
   5   9  -8        484.34        477.57        21.91 o                         
   6   9  -8        166.99        191.75        20.03 o                         
   7   9  -8        233.01        251.65        20.96 o                         
   8   9  -8        148.26        114.99        25.07 o                         
   9   9  -8        255.24        270.68        26.63 o                         
  10   9  -8        100.10        110.69        24.20 o                         
  11   9  -8         86.85         49.48        23.64 o                         
  12   9  -8        212.77        190.71        26.31 o                         
  13   9  -8        307.50        264.22        29.45 o                         
  14   9  -8          6.60          8.73        25.01 o                         
  15   9  -8        227.10        235.74        27.62 o                         
  16   9  -8        101.57         44.46        26.03 o                         
   0  10  -8        823.18        898.69        49.69 o                         
   1  10  -8        152.69        123.37        21.73 o                         
   2  10  -8        140.71        143.27        20.42 o                         
   3  10  -8        241.82        227.59        21.41 o                         
   4  10  -8        255.70        233.80        21.43 o                         
   5  10  -8         11.27         38.71        17.55 o                         
   6  10  -8        148.64        153.16        21.31 o                         
   7  10  -8        147.28        136.04        20.48 o                         
   8  10  -8        178.64        142.55        25.90 o                         
   9  10  -8         10.04         -3.27        22.36 o                         
  10  10  -8        318.67        275.44        23.99 o                         
  11  10  -8         19.22          7.65        27.79 o                         
  12  10  -8        173.95        155.21        29.62 o                         
  13  10  -8         25.94         27.47        24.90 o                         
  14  10  -8        221.14        175.66        33.59 o                         
  15  10  -8          7.87        -12.92        23.88 o                         
   1  11  -8        166.61        153.11        23.01 o                         
   2  11  -8        236.57        228.19        23.30 o                         
   3  11  -8        482.23        497.46        32.82 o                         
   4  11  -8        102.68         60.04        22.72 o                         
   5  11  -8        994.80       1082.20        64.02 o                         
   6  11  -8        133.98        102.69        28.10 o                         
   7  11  -8        590.37        577.98        26.39 o                         
   8  11  -8        111.00        112.91        23.22 o                         
   9  11  -8        669.88        614.03        40.50 o                         
  10  11  -8        163.00        161.38        23.14 o                         
  11  11  -8        323.22        301.48        27.05 o                         
  12  11  -8        146.52        128.54        26.27 o                         
  13  11  -8        248.82        202.00        55.85 o                         
  14  11  -8          9.54          5.51        31.26 o                         
   0  12  -8        357.36        350.83        43.29 o                         
   1  12  -8         68.87         59.70        23.53 o                         
   2  12  -8         66.18         43.07        22.72 o                         
   3  12  -8        145.84        106.45        22.74 o                         
   4  12  -8        354.85        361.76        25.95 o                         
   5  12  -8         21.87         12.29        22.02 o                         
   6  12  -8         29.07         89.59        25.10 o                         
   7  12  -8        243.66        290.88        30.57 o                         
   8  12  -8        318.49        242.11        42.07 o                         
   9  12  -8         65.99         49.47        26.00 o                         
  10  12  -8        459.54        433.81        27.38 o                         
  11  12  -8         37.66         23.22        27.13 o                         
  12  12  -8          7.82         -7.10        39.91 o                         
  13  12  -8         33.37         42.22        31.67 o                         
   1  13  -8        435.11        458.60        29.93 o                         
   2  13  -8        472.11        440.23        26.85 o                         
   3  13  -8        872.93        959.52        42.16 o                         
   4  13  -8         32.25         27.67        23.62 o                         
   5  13  -8        751.13        773.58        48.50 o                         
   6  13  -8         49.37         16.94        25.25 o                         
   7  13  -8        171.98        150.49        31.81 o                         
   8  13  -8         41.66         45.62        30.82 o                         
   9  13  -8        179.79        126.41        31.71 o                         
  10  13  -8         34.27         59.21        26.45 o                         
  11  13  -8         52.59         21.12        53.52 o                         
  12  13  -8         29.60         10.87        32.78 o                         
  13  13  -8        166.03        147.11        61.73 o                         
   0  14  -8        432.81        510.89        67.48 o                         
   1  14  -8         29.02         16.50        27.92 o                         
   2  14  -8        287.89        279.53        25.83 o                         
   3  14  -8         41.64         41.43        23.27 o                         
   4  14  -8        114.88        105.31        23.51 o                         
   5  14  -8         29.43         26.39        24.42 o                         
   6  14  -8        112.43         62.41        24.73 o                         
   7  14  -8         12.36          9.39        27.89 o                         
   8  14  -8         82.53         48.66        28.28 o                         
   9  14  -8         24.86         38.10        31.34 o                         
  10  14  -8         79.00         33.64        37.73 o                         
  11  14  -8        116.38         95.39        34.17 o                         
   1  15  -8         68.18         81.24        25.79 o                         
   2  15  -8         10.44          9.57        24.84 o                         
   3  15  -8        129.06        131.03        24.41 o                         
   4  15  -8         49.00         69.54        23.67 o                         
   5  15  -8        642.47        645.85        40.34 o                         
   6  15  -8         97.81         64.66        28.96 o                         
   7  15  -8        395.82        393.99        34.46 o                         
   8  15  -8         38.87         59.36        34.39 o                         
   9  15  -8         67.66         96.73        27.83 o                         
  10  15  -8         36.52        -10.30        32.79 o                         
   0  16  -8        138.69        111.03        36.89 o                         
   1  16  -8         56.98         39.51        25.75 o                         
   2  16  -8         98.08         63.16        26.04 o                         
   3  16  -8         80.41         82.70        26.03 o                         
   4  16  -8         27.33        -17.88        26.48 o                         
   5  16  -8        108.29         51.55        32.58 o                         
   6  16  -8         99.87        100.02        30.78 o                         
   7  16  -8         88.51         59.92        31.35 o                         
   8  16  -8        250.53        221.31        31.38 o                         
   1  17  -8         93.12         63.81        28.01 o                         
   2  17  -8         71.69         39.68        28.13 o                         
   3  17  -8        208.82        180.49        32.93 o                         
   4  17  -8         67.56         19.57        29.30 o                         
   5  17  -8        181.18        169.70        34.83 o                         
   6  17  -8         38.32          8.67        29.28 o                         
   0  18  -8        336.21        273.72        40.88 o                         
   1  18  -8         15.56        -45.41        27.87 o                         
   2  18  -8        170.34        174.17        41.25 o                         
   2   0  -7       1929.20       2025.48        66.82 o                         
   4   0  -7       2733.38       2872.17        82.44 o                         
   6   0  -7       1619.74       1655.59        50.84 o                         
   8   0  -7        473.39        492.70        27.44 o                         
  10   0  -7        444.20        425.59        32.75 o                         
  12   0  -7        920.90       1030.06        62.28 o                         
  14   0  -7        318.26        371.55        53.44 o                         
  16   0  -7        157.36         96.38        47.78 o                         
  18   0  -7         76.04         76.62        39.02 o                         
   0   1  -7       8925.83       9636.28       226.05 o                         
   1   1  -7        256.02        252.93        14.06 o                         
   2   1  -7       1748.82       1903.12        40.37 o                         
   3   1  -7       2455.35       2641.93        51.15 o                         
   4   1  -7       1356.68       1389.06        32.48 o                         
   5   1  -7       1424.74       1497.39        34.94 o                         
   6   1  -7         67.81         61.23        13.00 o                         
   7   1  -7        189.54        169.12        17.06 o                         
   8   1  -7       4278.10       4557.29        87.64 o                         
   9   1  -7        102.80         80.41        17.72 o                         
  10   1  -7       3285.45       3404.34        87.22 o                         
  11   1  -7        399.17        385.72        26.80 o                         
  12   1  -7        215.55        191.21        24.66 o                         
  13   1  -7        349.51        333.76        26.83 o                         
  14   1  -7        118.11        132.26        30.80 o                         
  15   1  -7        303.06        256.39        27.28 o                         
  16   1  -7        177.12        119.27        26.34 o                         
  17   1  -7         58.48         51.79        27.46 o                         
  18   1  -7        508.35        506.63        36.42 o                         
  19   1  -7          8.14         21.89        28.17 o                         
   1   2  -7        468.22        464.89        17.26 o                         
   2   2  -7       2373.71       2498.41        47.75 o                         
   3   2  -7        181.21        166.91        14.79 o                         
   4   2  -7       3803.16       4163.37        69.17 o                         
   5   2  -7         21.11         26.99        14.42 o                         
   6   2  -7       1003.33       1003.29        30.69 o                         
   7   2  -7         19.45         18.61        14.07 o                         
   8   2  -7        856.95        872.00        32.18 o                         
   9   2  -7        256.22        231.10        18.73 o                         
  10   2  -7        161.85        161.56        21.20 o                         
  11   2  -7          6.59         12.60        20.64 o                         
  12   2  -7        569.93        596.95        35.32 o                         
  13   2  -7         36.99         24.62        23.51 o                         
  14   2  -7        533.94        486.21        36.46 o                         
  15   2  -7        104.63         81.02        25.33 o                         
  16   2  -7        518.55        510.68        30.74 o                         
  17   2  -7         33.00         27.06        25.69 o                         
  18   2  -7         51.18         46.20        37.30 o                         
  19   2  -7         75.02         52.01        30.16 o                         
   0   3  -7       8696.64       8967.83       203.64 o                         
   1   3  -7        255.91        229.02        13.79 o                         
   2   3  -7       1588.64       1608.98        36.85 o                         
   3   3  -7        541.47        518.14        18.97 o                         
   4   3  -7        307.36        320.51        16.51 o                         
   5   3  -7       1652.58       1813.43        40.22 o                         
   6   3  -7       1217.68       1245.07        33.57 o                         
   7   3  -7        240.01        220.29        17.82 o                         
   8   3  -7       2477.15       2569.77        54.99 o                         
   9   3  -7        150.95        132.02        18.99 o                         
  10   3  -7       1537.90       1703.60        49.64 o                         
  11   3  -7        384.30        383.94        26.74 o                         
  12   3  -7        330.92        289.15        24.46 o                         
  13   3  -7        406.17        410.36        28.50 o                         
  14   3  -7         74.06         66.10        26.71 o                         
  15   3  -7        229.29        211.15        26.75 o                         
  16   3  -7        365.10        376.38        29.24 o                         
  17   3  -7         92.94         66.67        25.81 o                         
  18   3  -7        675.31        571.10        53.48 o                         
  19   3  -7         32.27         18.07        26.96 o                         
   1   4  -7        482.26        428.90        15.93 o                         
   2   4  -7       1466.55       1526.88        30.36 o                         
   3   4  -7        227.71        196.15        14.94 o                         
   4   4  -7        627.44        611.14        20.21 o                         
   5   4  -7        210.81        192.15        16.47 o                         
   6   4  -7       2752.35       2814.96        53.33 o                         
   7   4  -7        413.23        389.48        22.41 o                         
   8   4  -7        806.01        773.02        26.10 o                         
   9   4  -7        246.07        261.07        20.10 o                         
  10   4  -7        201.87        198.61        25.42 o                         
  11   4  -7        963.82        947.02        34.61 o                         
  12   4  -7        991.66       1077.55        37.66 o                         
  13   4  -7         91.34         73.21        30.87 o                         
  14   4  -7        200.50        188.62        26.50 o                         
  15   4  -7         38.42         16.04        24.97 o                         
  16   4  -7        239.42        211.45        27.22 o                         
  17   4  -7        141.68        102.19        26.46 o                         
  18   4  -7          3.29         16.08        26.91 o                         
  19   4  -7         50.07          5.39        25.23 o                         
   0   5  -7       3876.35       3775.20        78.78 o                         
   1   5  -7        198.70        163.99        11.63 o                         
   2   5  -7       1206.68       1294.10        28.73 o                         
   3   5  -7       1173.98       1178.67        31.03 o                         
   4   5  -7        538.62        490.10        18.99 o                         
   5   5  -7        510.07        547.90        19.35 o                         
   6   5  -7         21.55         -5.56        14.06 o                         
   7   5  -7       1845.30       1840.25        48.54 o                         
   8   5  -7       2019.95       2243.99        52.92 o                         
   9   5  -7        148.57        141.69        21.08 o                         
  10   5  -7       1485.79       1563.95        42.51 o                         
  11   5  -7        297.09        328.58        24.37 o                         
  12   5  -7        126.16         97.99        23.05 o                         
  13   5  -7        363.89        395.23        31.62 o                         
  14   5  -7        169.56        151.27        25.73 o                         
  15   5  -7        351.09        355.64        28.34 o                         
  16   5  -7        200.52        204.24        33.39 o                         
  17   5  -7         13.42          4.39        25.13 o                         
  18   5  -7        580.56        523.97        32.41 o                         
  19   5  -7          0.27         35.50        36.22 o                         
   1   6  -7       1506.77       1591.24        31.37 o                         
   2   6  -7       3210.06       3379.87        59.88 o                         
   3   6  -7        681.99        633.61        23.22 o                         
   4   6  -7        241.83        263.50        16.46 o                         
   5   6  -7        358.90        323.94        18.51 o                         
   6   6  -7       1978.96       2080.11        49.34 o                         
   7   6  -7        381.80        341.11        21.22 o                         
   8   6  -7        690.16        684.26        26.67 o                         
   9   6  -7        522.57        523.07        27.04 o                         
  10   6  -7        252.19        274.10        21.69 o                         
  11   6  -7        195.30        163.15        22.99 o                         
  12   6  -7        564.75        577.24        32.16 o                         
  13   6  -7        108.41         65.85        24.99 o                         
  14   6  -7        579.44        571.51        30.53 o                         
  15   6  -7         71.41         85.78        25.06 o                         
  16   6  -7        349.12        337.38        28.30 o                         
  17   6  -7        140.80         67.75        30.16 o                         
  18   6  -7         30.83         28.40        26.74 o                         
   0   7  -7       2005.10       2100.82        56.81 o                         
   1   7  -7       1152.09       1088.87        29.23 o                         
   2   7  -7        869.83        890.66        23.47 o                         
   3   7  -7        669.53        718.74        21.69 o                         
   4   7  -7        181.68        159.35        14.91 o                         
   5   7  -7       1236.30       1304.79        51.56 o                         
   6   7  -7        169.45        133.30        17.05 o                         
   7   7  -7        436.15        437.15        24.43 o                         
   8   7  -7       1193.60       1239.12        40.92 o                         
   9   7  -7         41.01         62.19        19.61 o                         
  10   7  -7       1242.11       1339.22        44.10 o                         
  11   7  -7         45.19         63.87        19.19 o                         
  12   7  -7        109.23         92.57        26.10 o                         
  13   7  -7        245.24        208.19        25.65 o                         
  14   7  -7         63.71         30.67        24.35 o                         
  15   7  -7        210.06        189.99        29.49 o                         
  16   7  -7        147.59        138.44        25.54 o                         
  17   7  -7         66.78         73.36        26.96 o                         
  18   7  -7        183.88        166.52        27.99 o                         
   1   8  -7       1377.50       1432.98        39.96 o                         
   2   8  -7        794.55        873.67        26.04 o                         
   3   8  -7        853.91        862.59        26.69 o                         
   4   8  -7        851.63        923.01        26.95 o                         
   5   8  -7        365.33        357.80        17.91 o                         
   6   8  -7       1278.76       1272.88        59.08 o                         
   7   8  -7       1251.41       1345.65        36.30 o                         
   8   8  -7        138.84        147.48        26.98 o                         
   9   8  -7       1551.24       1624.53        44.35 o                         
  10   8  -7        132.33        134.91        19.16 o                         
  11   8  -7        457.61        394.47        27.09 o                         
  12   8  -7        444.97        439.28        27.00 o                         
  13   8  -7        184.97        159.11        26.90 o                         
  14   8  -7        134.08         78.09        24.86 o                         
  15   8  -7        106.75        152.54        25.54 o                         
  16   8  -7        200.49        175.07        26.21 o                         
  17   8  -7         98.06         69.65        27.50 o                         
   0   9  -7       2871.92       3040.68        79.26 o                         
   1   9  -7        195.36        179.85        16.13 o                         
   2   9  -7        843.16        818.37        28.99 o                         
   3   9  -7        928.08        975.20        27.57 o                         
   4   9  -7        311.19        307.57        17.59 o                         
   5   9  -7        695.01        687.99        29.59 o                         
   6   9  -7        187.33        165.34        16.63 o                         
   7   9  -7        397.02        371.18        20.57 o                         
   8   9  -7        801.41        791.00        26.17 o                         
   9   9  -7         24.57         -6.69        18.75 o                         
  10   9  -7        467.79        446.94        26.85 o                         
  11   9  -7        122.51        107.90        18.96 o                         
  12   9  -7         34.16         18.77        20.81 o                         
  13   9  -7        379.79        366.44        29.58 o                         
  14   9  -7         37.06         21.45        24.25 o                         
  15   9  -7         99.69         84.88        24.46 o                         
  16   9  -7         39.25         23.93        33.83 o                         
  17   9  -7         87.52         43.47        27.91 o                         
   1  10  -7       1526.96       1671.49        39.72 o                         
   2  10  -7        880.38        868.88        29.68 o                         
   3  10  -7        547.68        486.86        21.62 o                         
   4  10  -7       1302.34       1416.56        37.11 o                         
   5  10  -7        217.90        197.55        16.83 o                         
   6  10  -7        531.24        512.32        20.78 o                         
   7  10  -7        304.02        281.47        17.66 o                         
   8  10  -7        157.97        129.87        16.71 o                         
   9  10  -7        806.53        860.75        36.44 o                         
  10  10  -7         98.55         96.12        19.58 o                         
  11  10  -7        703.30        644.28        27.96 o                         
  12  10  -7        330.62        284.51        21.79 o                         
  13  10  -7         87.65         64.01        26.22 o                         
  14  10  -7        327.36        286.89        34.12 o                         
  15  10  -7         33.42        -40.09        31.52 o                         
  16  10  -7        124.48        101.12        30.78 o                         
   0  11  -7        333.27        350.22        31.57 o                         
   1  11  -7         11.66         -9.57        19.83 o                         
   2  11  -7         80.50         81.00        18.76 o                         
   3  11  -7        688.92        745.16        26.27 o                         
   4  11  -7        425.00        407.16        21.48 o                         
   5  11  -7        405.54        392.72        21.07 o                         
   6  11  -7         40.72         54.86        16.19 o                         
   7  11  -7        302.96        286.23        19.50 o                         
   8  11  -7        417.66        389.99        21.26 o                         
   9  11  -7         25.71          1.16        19.44 o                         
  10  11  -7        309.12        246.31        22.32 o                         
  11  11  -7        167.67        119.31        19.44 o                         
  12  11  -7         40.48         71.52        27.38 o                         
  13  11  -7        300.05        245.69        29.45 o                         
  14  11  -7        106.87         75.39        30.38 o                         
  15  11  -7        150.50         66.58        30.47 o                         
  16  11  -7         30.86         -3.53        35.29 o                         
   1  12  -7       1105.47       1221.98        48.78 o                         
   2  12  -7        477.08        510.13        25.64 o                         
   3  12  -7        329.93        275.54        24.40 o                         
   4  12  -7        236.26        242.11        22.66 o                         
   5  12  -7        104.68         65.87        18.87 o                         
   6  12  -7       1058.23       1081.09        40.15 o                         
   7  12  -7        595.06        566.07        25.14 o                         
   8  12  -7         98.94         86.25        18.90 o                         
   9  12  -7        766.40        765.32        29.76 o                         
  10  12  -7         60.15         40.24        22.54 o                         
  11  12  -7        696.97        619.22        32.33 o                         
  12  12  -7        215.00        169.72        34.66 o                         
  13  12  -7        141.72        135.12        31.62 o                         
  14  12  -7        186.85        131.22        38.51 o                         
  15  12  -7        118.91        121.25        32.23 o                         
   0  13  -7        290.34        308.22        44.13 o                         
   1  13  -7        311.87        284.27        24.47 o                         
   2  13  -7         13.46         17.41        21.49 o                         
   3  13  -7        185.72        156.07        24.83 o                         
   4  13  -7         68.79         69.71        22.39 o                         
   5  13  -7        466.22        462.22        30.57 o                         
   6  13  -7        102.27         75.73        22.01 o                         
   7  13  -7        429.13        423.13        22.61 o                         
   8  13  -7         93.52        110.07        23.85 o                         
   9  13  -7         62.84         13.21        26.63 o                         
  10  13  -7         80.13         56.80        27.74 o                         
  11  13  -7         77.85         41.05        25.39 o                         
  12  13  -7        182.38        126.40        29.21 o                         
  13  13  -7        206.83        213.77        43.77 o                         
  14  13  -7         48.36        -32.27        24.93 o                         
   1  14  -7       1100.24       1210.00        50.86 o                         
   2  14  -7        522.27        529.47        31.02 o                         
   3  14  -7        237.08        167.33        25.49 o                         
   4  14  -7        256.89        236.80        25.66 o                         
   5  14  -7        149.09        120.91        24.83 o                         
   6  14  -7        212.17        225.00        24.63 o                         
   7  14  -7        121.11        124.07        23.55 o                         
   8  14  -7        119.03         95.41        28.23 o                         
   9  14  -7        372.79        331.16        34.71 o                         
  10  14  -7         66.53         71.95        31.52 o                         
  11  14  -7        269.76        267.63        35.21 o                         
  12  14  -7         69.75         37.60        35.60 o                         
  13  14  -7         16.98        -67.43        33.71 o                         
   0  15  -7        182.11        141.37        35.89 o                         
   1  15  -7        239.85        197.27        28.83 o                         
   2  15  -7        156.40        165.63        27.51 o                         
   3  15  -7        221.95        243.31        24.56 o                         
   4  15  -7        582.09        515.84        32.70 o                         
   5  15  -7        309.22        307.78        25.02 o                         
   6  15  -7        229.66        210.85        23.79 o                         
   7  15  -7        107.12         61.35        24.79 o                         
   8  15  -7         50.85         26.50        26.77 o                         
   9  15  -7          0.90        -35.16        30.53 o                         
  10  15  -7         18.81          1.05        40.81 o                         
  11  15  -7         60.25         92.12        34.41 o                         
  12  15  -7         81.50         58.39        33.22 o                         
   1  16  -7        402.58        422.74        29.20 o                         
   2  16  -7        134.17        130.60        27.77 o                         
   3  16  -7        176.56        151.41        26.82 o                         
   4  16  -7        184.23        164.21        24.63 o                         
   5  16  -7         83.32        117.74        23.78 o                         
   6  16  -7        387.55        373.87        33.07 o                         
   7  16  -7        238.77        150.60        29.00 o                         
   8  16  -7         27.41         59.13        40.83 o                         
   9  16  -7        345.84        320.06        36.57 o                         
  10  16  -7         14.92         73.78        29.44 o                         
   0  17  -7        100.32        110.74        37.73 o                         
   1  17  -7         40.71         12.00        25.32 o                         
   2  17  -7         18.08        -27.11        24.60 o                         
   3  17  -7        308.52        256.70        27.17 o                         
   4  17  -7        187.10        159.18        26.20 o                         
   5  17  -7        141.65        113.69        26.28 o                         
   6  17  -7        218.70        242.45        31.84 o                         
   7  17  -7        114.02        106.48        30.18 o                         
   8  17  -7         12.70         25.81        35.97 o                         
   9  17  -7         13.90         26.51        43.70 o                         
   1  18  -7        427.92        433.22        37.96 o                         
   2  18  -7        108.21         67.06        28.85 o                         
   3  18  -7        177.90        151.64        42.75 o                         
   4  18  -7        111.79        135.56        41.06 o                         
   5  18  -7         37.60         12.66        25.15 o                         
   6  18  -7         83.47         61.94        29.16 o                         
   7  18  -7        138.30        172.93        62.00 o                         
   0  19  -7          8.61         11.62        48.48 o                         
   1  19  -7         27.54         60.84        28.99 o                         
   2  19  -7        226.13        197.26        30.30 o                         
   3  19  -7         56.22         67.69        39.47 o                         
   0   0  -6      24269.77      24605.07       753.77 o                         
   2   0  -6       2238.36       2060.15        83.32 o                         
   4   0  -6      10177.55      10027.73       230.55 o                         
   6   0  -6       3521.39       3570.14        83.00 o                         
   8   0  -6         49.00         80.12        19.21 o                         
  10   0  -6          6.14         15.41        19.81 o                         
  12   0  -6        675.33        654.94        38.37 o                         
  14   0  -6       2577.55       2718.88       115.62 o                         
  16   0  -6       1320.65       1411.00        76.33 o                         
  18   0  -6        700.11        597.80        44.79 o                         
  20   0  -6        548.44        443.54        42.83 o                         
   1   1  -6       4213.94       4220.30        70.26 o                         
   2   1  -6       4199.52       4211.01        80.52 o                         
   3   1  -6        712.04        692.67        24.06 o                         
   4   1  -6        830.06        863.80        23.33 o                         
   5   1  -6        440.27        410.05        15.40 o                         
   6   1  -6       2269.81       2316.86        41.15 o                         
   7   1  -6       1351.89       1393.03        32.77 o                         
   8   1  -6        248.59        257.02        16.88 o                         
   9   1  -6       1046.30       1036.64        33.60 o                         
  10   1  -6        274.66        263.62        16.93 o                         
  11   1  -6        196.05        206.75        17.88 o                         
  12   1  -6        835.90        819.75        32.22 o                         
  13   1  -6        155.06        140.91        22.90 o                         
  14   1  -6         11.49         43.34        22.58 o                         
  15   1  -6        309.18        273.61        33.85 o                         
  16   1  -6        193.67        207.73        29.49 o                         
  17   1  -6        368.52        310.30        28.01 o                         
  18   1  -6         16.89          5.89        24.56 o                         
  19   1  -6        344.04        301.21        31.80 o                         
  20   1  -6        112.71        130.04        25.53 o                         
   0   2  -6        567.53        557.88        22.93 o                         
   1   2  -6        169.89        186.26        11.19 o                         
   2   2  -6        410.86        396.42        17.55 o                         
   3   2  -6         26.68          6.85        12.04 o                         
   4   2  -6       6815.79       6739.74       116.54 o                         
   5   2  -6        131.85        138.14        12.88 o                         
   6   2  -6       4214.02       4191.29        77.75 o                         
   7   2  -6        132.91         91.73        13.85 o                         
   8   2  -6       4634.23       4598.49        94.41 o                         
   9   2  -6         85.40         80.73        14.78 o                         
  10   2  -6       3823.46       3925.47        77.24 o                         
  11   2  -6          3.53         23.35        16.97 o                         
  12   2  -6       3542.00       3635.52        76.23 o                         
  13   2  -6        127.94        117.68        22.77 o                         
  14   2  -6       1635.92       1707.06        55.33 o                         
  15   2  -6         66.32         33.22        25.15 o                         
  16   2  -6        183.42        176.18        27.75 o                         
  17   2  -6         33.50         18.62        23.87 o                         
  18   2  -6         15.89          2.14        24.61 o                         
  19   2  -6         46.53         43.11        38.68 o                         
  20   2  -6         70.90         90.11        25.10 o                         
   1   3  -6       1389.65       1425.90        29.36 o                         
   2   3  -6       1716.31       1612.00        33.99 o                         
   3   3  -6        721.24        706.70        21.02 o                         
   4   3  -6        646.43        618.77        20.11 o                         
   5   3  -6       1246.01       1296.96        30.92 o                         
   6   3  -6        525.29        492.56        18.83 o                         
   7   3  -6       2180.36       2095.24        46.40 o                         
   8   3  -6       1268.18       1227.49        35.95 o                         
   9   3  -6       2381.16       2433.01        51.67 o                         
  10   3  -6        502.32        486.18        22.51 o                         
  11   3  -6       1837.75       1900.74        51.58 o                         
  12   3  -6        972.84        944.50        44.31 o                         
  13   3  -6        303.16        305.13        23.99 o                         
  14   3  -6        252.44        200.64        24.63 o                         
  15   3  -6        105.65         80.42        24.55 o                         
  16   3  -6        143.49        104.95        25.10 o                         
  17   3  -6        233.08        249.76        26.80 o                         
  18   3  -6         11.68        -47.30        23.65 o                         
  19   3  -6        129.35        154.11        37.99 o                         
  20   3  -6        142.21         97.65        25.68 o                         
   0   4  -6       4571.81       4374.33        94.99 o                         
   1   4  -6        240.95        217.61        11.65 o                         
   2   4  -6       5161.27       5130.24        77.57 o                         
   3   4  -6         29.06         57.56        13.56 o                         
   4   4  -6       9483.49       9525.41       155.12 o                         
   5   4  -6        261.07        270.77        14.38 o                         
   6   4  -6       3774.17       3892.30        77.16 o                         
   7   4  -6        204.11        212.79        15.86 o                         
   8   4  -6        102.81        105.67        15.09 o                         
   9   4  -6         71.81         72.63        16.08 o                         
  10   4  -6        225.21        235.61        19.21 o                         
  11   4  -6        288.67        278.55        20.34 o                         
  12   4  -6        951.89        964.50        31.33 o                         
  13   4  -6         31.80         55.40        20.97 o                         
  14   4  -6       1408.50       1494.15        50.98 o                         
  15   4  -6         34.72         41.11        24.47 o                         
  16   4  -6        515.09        479.42        29.16 o                         
  17   4  -6         47.69         55.78        24.51 o                         
  18   4  -6        893.14        865.81        61.84 o                         
  19   4  -6          2.59         -3.80        27.82 o                         
  20   4  -6        222.09        155.79        29.90 o                         
   1   5  -6       4468.86       4533.40        67.28 o                         
   2   5  -6       2092.20       2116.63        35.51 o                         
   3   5  -6       3095.64       2929.01        51.23 o                         
   4   5  -6         30.11         18.11        12.92 o                         
   5   5  -6        717.42        642.51        20.45 o                         
   6   5  -6       1794.65       1794.09        37.62 o                         
   7   5  -6        135.93        128.55        17.61 o                         
   8   5  -6       1093.39       1073.73        32.07 o                         
   9   5  -6        596.37        577.27        21.77 o                         
  10   5  -6        409.81        417.48        21.69 o                         
  11   5  -6        149.36        129.99        18.63 o                         
  12   5  -6        566.40        552.32        26.59 o                         
  13   5  -6        143.46        118.82        19.85 o                         
  14   5  -6         29.33         48.01        32.70 o                         
  15   5  -6        504.19        470.96        29.48 o                         
  16   5  -6        317.60        340.25        27.53 o                         
  17   5  -6        657.38        637.62        31.54 o                         
  18   5  -6         37.50         51.58        24.52 o                         
  19   5  -6        341.08        307.85        28.13 o                         
   0   6  -6        245.60        271.96        19.16 o                         
   1   6  -6        181.84        146.22        11.88 o                         
   2   6  -6        903.03        918.59        22.62 o                         
   3   6  -6        296.62        236.17        13.83 o                         
   4   6  -6       3358.00       3338.15        58.52 o                         
   5   6  -6          1.73         -2.40        14.13 o                         
   6   6  -6       3361.74       3382.91        63.84 o                         
   7   6  -6        114.39         86.55        15.95 o                         
   8   6  -6       4266.51       4178.67        80.89 o                         
   9   6  -6         22.50         37.39        18.09 o                         
  10   6  -6       1713.62       1804.89        41.19 o                         
  11   6  -6        144.71        114.06        18.73 o                         
  12   6  -6       1423.00       1485.92        49.70 o                         
  13   6  -6         10.70          0.92        19.07 o                         
  14   6  -6       1103.53       1083.67        51.46 o                         
  15   6  -6         91.78         68.02        23.66 o                         
  16   6  -6         10.37         24.66        23.58 o                         
  17   6  -6         28.68          2.43        23.68 o                         
  18   6  -6         48.13        -15.14        25.55 o                         
  19   6  -6          6.05          0.39        25.12 o                         
   1   7  -6        235.16        235.74        13.44 o                         
   2   7  -6       2058.04       2090.20        36.07 o                         
   3   7  -6        565.16        553.77        17.78 o                         
   4   7  -6        138.91        117.67        14.14 o                         
   5   7  -6       2944.49       2915.30        52.03 o                         
   6   7  -6       1130.84       1143.56        30.83 o                         
   7   7  -6       2036.14       2092.71        43.26 o                         
   8   7  -6        301.95        271.27        18.92 o                         
   9   7  -6       1759.82       1752.34        46.28 o                         
  10   7  -6        577.82        528.85        23.31 o                         
  11   7  -6       1696.34       1717.43        44.94 o                         
  12   7  -6        114.23         98.22        19.25 o                         
  13   7  -6       1103.92       1148.69        51.92 o                         
  14   7  -6         67.70         85.85        22.07 o                         
  15   7  -6        476.94        453.11        35.22 o                         
  16   7  -6        274.60        245.74        25.64 o                         
  17   7  -6        140.48        114.97        24.29 o                         
  18   7  -6          2.45         34.29        28.88 o                         
  19   7  -6         25.32         -7.22        31.26 o                         
   0   8  -6       3274.51       3429.20        81.00 o                         
   1   8  -6         53.31         31.00        12.31 o                         
   2   8  -6       3463.45       3439.38        58.57 o                         
   3   8  -6        579.17        573.78        21.44 o                         
   4   8  -6       2996.59       2998.13        52.04 o                         
   5   8  -6         88.87         86.40        15.34 o                         
   6   8  -6       1070.07       1094.51        28.08 o                         
   7   8  -6        179.95        163.83        14.49 o                         
   8   8  -6        401.51        390.50        18.27 o                         
   9   8  -6         19.30         11.78        19.12 o                         
  10   8  -6        203.22        159.83        17.94 o                         
  11   8  -6         46.30         34.13        21.10 o                         
  12   8  -6        397.70        405.94        22.21 o                         
  13   8  -6        143.81        134.36        22.96 o                         
  14   8  -6        691.46        660.29        32.97 o                         
  15   8  -6         65.81         21.61        23.00 o                         
  16   8  -6        115.03        103.23        23.68 o                         
  17   8  -6         22.79         15.39        23.10 o                         
  18   8  -6        486.90        408.33        40.71 o                         
   1   9  -6       3895.87       3990.87        62.86 o                         
   2   9  -6       1227.04       1246.72        37.22 o                         
   3   9  -6       3436.95       3500.27        61.20 o                         
   4   9  -6        386.03        356.97        16.03 o                         
   5   9  -6        945.09       1008.93        28.25 o                         
   6   9  -6        270.12        278.50        16.17 o                         
   7   9  -6        476.98        498.77        18.51 o                         
   8   9  -6        646.63        602.66        24.63 o                         
   9   9  -6         28.78         18.84        15.06 o                         
  10   9  -6        353.67        330.71        17.69 o                         
  11   9  -6         63.98         51.76        17.02 o                         
  12   9  -6        357.49        284.45        34.70 o                         
  13   9  -6        585.22        530.82        24.49 o                         
  14   9  -6          6.34         24.01        26.00 o                         
  15   9  -6        646.84        653.48        35.34 o                         
  16   9  -6        163.03        114.68        28.01 o                         
  17   9  -6        536.92        488.64        57.97 o                         
  18   9  -6          2.82         32.97        27.91 o                         
   0  10  -6        888.00        911.35        36.92 o                         
   1  10  -6         89.35         89.31        14.40 o                         
   2  10  -6        385.24        341.80        22.00 o                         
   3  10  -6        670.84        601.09        21.23 o                         
   4  10  -6        608.81        599.62        20.50 o                         
   5  10  -6        127.91        111.99        15.14 o                         
   6  10  -6        601.09        650.72        24.06 o                         
   7  10  -6        240.02        236.78        17.00 o                         
   8  10  -6        929.50        968.94        29.74 o                         
   9  10  -6          5.27          3.68        16.75 o                         
  10  10  -6       1643.45       1755.88        41.63 o                         
  11  10  -6        118.45        127.40        27.33 o                         
  12  10  -6        475.11        439.09        26.29 o                         
  13  10  -6        119.03         96.20        25.87 o                         
  14  10  -6        310.30        330.96        30.80 o                         
  15  10  -6         22.69        -18.48        28.93 o                         
  16  10  -6         53.89         69.97        27.96 o                         
  17  10  -6         24.43         26.67        30.83 o                         
   1  11  -6         57.33         44.33        16.92 o                         
   2  11  -6        838.74        834.93        28.23 o                         
   3  11  -6       1369.77       1448.60        37.83 o                         
   4  11  -6        263.55        204.08        16.04 o                         
   5  11  -6       1541.32       1581.31        37.97 o                         
   6  11  -6        175.18        146.40        16.18 o                         
   7  11  -6       1994.65       2109.47        43.21 o                         
   8  11  -6        221.12        186.50        18.95 o                         
   9  11  -6       1987.25       2080.11        46.85 o                         
  10  11  -6        350.88        310.56        25.21 o                         
  11  11  -6       1307.59       1312.51        43.66 o                         
  12  11  -6        228.74        237.39        23.80 o                         
  13  11  -6        457.63        430.28        30.16 o                         
  14  11  -6         15.19         36.30        26.61 o                         
  15  11  -6        514.44        474.15        35.60 o                         
  16  11  -6         63.60        -34.18        32.17 o                         
  17  11  -6         91.65         10.81        38.72 o                         
   0  12  -6       2435.14       2733.15        80.38 o                         
   1  12  -6        289.20        301.12        21.08 o                         
   2  12  -6        219.25        204.20        20.32 o                         
   3  12  -6        472.94        492.36        21.13 o                         
   4  12  -6        362.10        353.26        19.23 o                         
   5  12  -6         94.11         83.40        18.45 o                         
   6  12  -6        453.33        435.81        18.44 o                         
   7  12  -6        282.44        261.43        17.42 o                         
   8  12  -6        707.27        702.95        32.44 o                         
   9  12  -6        130.47        100.00        22.36 o                         
  10  12  -6        710.71        700.31        28.60 o                         
  11  12  -6         79.64         69.49        25.56 o                         
  12  12  -6         33.85          5.73        27.72 o                         
  13  12  -6        145.01        109.98        26.97 o                         
  14  12  -6        182.91        161.07        31.39 o                         
  15  12  -6         34.68         39.60        27.90 o                         
  16  12  -6        200.87        241.60        26.84 o                         
   1  13  -6       1859.79       1986.29        51.23 o                         
   2  13  -6        675.29        702.61        26.81 o                         
   3  13  -6       1821.04       2017.49        57.76 o                         
   4  13  -6        163.69        177.66        21.03 o                         
   5  13  -6       1372.81       1482.74        39.24 o                         
   6  13  -6        592.82        552.11        24.32 o                         
   7  13  -6        472.38        398.51        20.85 o                         
   8  13  -6         39.30         15.36        17.10 o                         
   9  13  -6         86.55         75.21        20.69 o                         
  10  13  -6         64.60         56.76        19.75 o                         
  11  13  -6        229.69        221.86        20.95 o                         
  12  13  -6         87.00         53.27        20.05 o                         
  13  13  -6        157.96        161.56        23.02 o                         
  14  13  -6         22.97         16.99        24.25 o                         
  15  13  -6        405.46        288.85        25.84 o                         
   0  14  -6       1229.65       1269.65        63.93 o                         
   1  14  -6         32.88         37.63        21.80 o                         
   2  14  -6        599.52        568.22        27.31 o                         
   3  14  -6         42.77         65.98        21.52 o                         
   4  14  -6        305.42        333.61        37.43 o                         
   5  14  -6         62.41         61.89        19.75 o                         
   6  14  -6         46.46         27.88        17.92 o                         
   7  14  -6        345.55        311.52        20.78 o                         
   8  14  -6        252.36        209.75        25.19 o                         
   9  14  -6          4.14         35.99        25.61 o                         
  10  14  -6        244.21        240.40        36.09 o                         
  11  14  -6         62.62         77.45        24.03 o                         
  12  14  -6         44.05         46.17        37.18 o                         
  13  14  -6        154.23        130.70        27.43 o                         
  14  14  -6         15.79         37.17        25.51 o                         
   1  15  -6         50.90         67.79        23.69 o                         
   2  15  -6         83.90         87.41        27.24 o                         
   3  15  -6        250.84        223.70        26.54 o                         
   4  15  -6         73.48         95.88        24.20 o                         
   5  15  -6       1197.42       1292.28        47.49 o                         
   6  15  -6        250.62        249.81        23.41 o                         
   7  15  -6       1038.18       1033.22        34.98 o                         
   8  15  -6         39.51         44.70        25.95 o                         
   9  15  -6        878.78        911.99        37.09 o                         
  10  15  -6         30.43         -5.92        25.52 o                         
  11  15  -6        530.69        460.65        39.01 o                         
  12  15  -6         73.90         66.88        26.16 o                         
  13  15  -6        296.17        236.28        32.02 o                         
   0  16  -6        442.15        500.85        41.94 o                         
   1  16  -6        206.38        193.65        27.82 o                         
   2  16  -6        112.06        151.94        27.25 o                         
   3  16  -6        254.16        284.75        26.42 o                         
   4  16  -6         54.25         77.36        22.43 o                         
   5  16  -6        197.22        138.84        22.90 o                         
   6  16  -6        215.46        190.50        23.63 o                         
   7  16  -6        249.64        173.63        25.61 o                         
   8  16  -6        362.61        323.34        30.03 o                         
   9  16  -6          4.13          2.09        27.73 o                         
  10  16  -6        480.90        447.06        42.56 o                         
  11  16  -6         96.75         26.64        31.31 o                         
  12  16  -6         76.71         42.44        28.54 o                         
   1  17  -6        658.78        726.25        32.47 o                         
   2  17  -6        189.32        154.15        25.41 o                         
   3  17  -6        501.51        511.43        29.17 o                         
   4  17  -6         59.70         61.89        24.57 o                         
   5  17  -6        309.97        319.48        25.17 o                         
   6  17  -6        143.42        134.20        26.17 o                         
   7  17  -6        113.41         47.45        27.53 o                         
   8  17  -6         77.53         67.86        32.27 o                         
   9  17  -6         92.36        117.28        32.11 o                         
  10  17  -6         74.51         63.47        38.57 o                         
  11  17  -6         14.41         93.10        37.14 o                         
   0  18  -6        590.19        595.97        97.75 o                         
   1  18  -6        120.53         99.38        27.82 o                         
   2  18  -6        540.89        573.42        30.65 o                         
   3  18  -6        127.67        129.27        25.82 o                         
   4  18  -6         78.27         30.03        24.58 o                         
   5  18  -6         98.74         82.61        26.19 o                         
   6  18  -6         76.10         19.34        31.60 o                         
   7  18  -6         27.99         44.71        27.40 o                         
   8  18  -6        222.48        173.61        36.57 o                         
   9  18  -6          1.63         20.32        39.59 o                         
   1  19  -6         30.06         32.69        26.30 o                         
   2  19  -6         87.75         97.87        29.07 o                         
   3  19  -6        154.79        174.74        28.33 o                         
   4  19  -6         11.52         20.83        25.61 o                         
   5  19  -6        194.22        206.73        29.63 o                         
   6  19  -6        162.40        118.88        30.49 o                         
   0  20  -6        182.69        178.59        40.28 o                         
   1  20  -6        145.06        100.54        29.95 o                         
   2  20  -6        188.07        160.29        32.99 o                         
   2   0  -5       7699.60       7212.19       177.17 o                         
   4   0  -5       3574.56       3357.38        81.75 o                         
   6   0  -5       2507.48       2367.54        65.63 o                         
   8   0  -5       1605.18       1674.65        49.29 o                         
  10   0  -5       1313.40       1322.98        51.36 o                         
  12   0  -5        505.40        467.25        30.85 o                         
  14   0  -5        525.88        523.93        43.77 o                         
  16   0  -5        766.67        720.08        69.07 o                         
  18   0  -5         45.91          9.95        32.53 o                         
  20   0  -5        236.92        237.53        68.23 o                         
   0   1  -5      14108.89      13361.21       285.43 o                         
   1   1  -5       2449.80       2560.41        42.66 o                         
   2   1  -5       4158.99       3943.49        61.73 o                         
   3   1  -5       4755.91       4585.59        75.04 o                         
   4   1  -5       4741.83       4324.42        66.67 o                         
   5   1  -5       3636.82       3560.09        56.24 o                         
   6   1  -5       3244.93       3114.42        53.23 o                         
   7   1  -5        759.76        690.61        21.47 o                         
   8   1  -5       4918.39       4770.44        79.80 o                         
   9   1  -5        129.66        121.54        13.51 o                         
  10   1  -5       5273.90       5119.69       126.28 o                         
  11   1  -5       1258.09       1214.65        35.94 o                         
  12   1  -5       1317.26       1279.22        35.87 o                         
  13   1  -5        856.47        855.86        35.21 o                         
  14   1  -5        966.47        979.93        47.04 o                         
  15   1  -5       1047.10       1018.74        52.53 o                         
  16   1  -5        546.84        535.30        35.22 o                         
  17   1  -5        188.85        162.36        24.68 o                         
  18   1  -5        754.30        728.65        42.35 o                         
  19   1  -5          9.13         -4.01        23.41 o                         
  20   1  -5        393.19        277.31        49.11 o                         
  21   1  -5        230.57        151.69        25.60 o                         
   1   2  -5       1648.11       1631.77        30.47 o                         
   2   2  -5       4922.93       4747.22        74.84 o                         
   3   2  -5        356.17        347.03        15.27 o                         
   4   2  -5       4776.43       4660.09        75.96 o                         
   5   2  -5        206.90        193.45        10.66 o                         
   6   2  -5       4163.56       3968.91        68.55 o                         
   7   2  -5        147.78        124.29        12.95 o                         
   8   2  -5       3231.80       3164.21        55.75 o                         
   9   2  -5        353.75        331.38        16.90 o                         
  10   2  -5       1105.05       1171.74        38.08 o                         
  11   2  -5        219.69        185.16        15.94 o                         
  12   2  -5       1954.43       1931.42        52.81 o                         
  13   2  -5         73.67         91.74        17.34 o                         
  14   2  -5        905.45        848.38        41.48 o                         
  15   2  -5        131.45         75.98        22.30 o                         
  16   2  -5        737.81        751.54        34.58 o                         
  17   2  -5         50.73         58.69        23.27 o                         
  18   2  -5         22.72          1.37        23.11 o                         
  19   2  -5         81.32         84.27        24.06 o                         
  20   2  -5        101.35         41.93        30.55 o                         
  21   2  -5         14.79          9.10        23.39 o                         
   0   3  -5      13637.99      13034.28       276.64 o                         
   1   3  -5         48.62         88.55         9.30 o                         
   2   3  -5       3667.64       3416.86        54.46 o                         
   3   3  -5       2975.36       3029.04        53.51 o                         
   4   3  -5       4689.08       4515.93        78.14 o                         
   5   3  -5       3705.78       3624.75        63.18 o                         
   6   3  -5       3370.64       3152.60        59.26 o                         
   7   3  -5        901.61        837.86        26.45 o                         
   8   3  -5       6854.03       6818.40       119.07 o                         
   9   3  -5        270.31        244.74        15.04 o                         
  10   3  -5       2728.63       2803.23        65.96 o                         
  11   3  -5        775.25        729.39        25.43 o                         
  12   3  -5        953.73        881.53        37.21 o                         
  13   3  -5       1116.29       1115.06        36.05 o                         
  14   3  -5       1403.51       1311.32        47.25 o                         
  15   3  -5        646.15        651.48        41.43 o                         
  16   3  -5        922.43        900.03        45.05 o                         
  17   3  -5        143.62        157.70        24.79 o                         
  18   3  -5        687.06        672.41        35.60 o                         
  19   3  -5         22.41         11.56        23.19 o                         
  20   3  -5        225.54        167.37        27.10 o                         
  21   3  -5         66.25         60.17        27.97 o                         
   1   4  -5       1011.78        978.40        24.26 o                         
   2   4  -5       4410.99       4120.73        63.93 o                         
   3   4  -5        685.44        629.55        21.40 o                         
   4   4  -5       5251.39       5078.96        80.20 o                         
   5   4  -5        819.50        824.62        24.00 o                         
   6   4  -5       3364.64       3302.35        62.50 o                         
   7   4  -5        202.94        196.91        14.73 o                         
   8   4  -5        934.22        862.97        25.20 o                         
   9   4  -5        608.68        558.12        20.76 o                         
  10   4  -5        185.98        166.55        15.60 o                         
  11   4  -5        771.05        724.24        26.49 o                         
  12   4  -5       1574.20       1585.89        42.92 o                         
  13   4  -5        343.32        330.64        20.03 o                         
  14   4  -5        633.86        677.25        30.19 o                         
  15   4  -5        191.92        180.79        23.55 o                         
  16   4  -5        929.74        892.07        45.61 o                         
  17   4  -5        255.00        235.60        25.75 o                         
  18   4  -5         13.63         -6.04        22.91 o                         
  19   4  -5         40.16          7.57        23.11 o                         
  20   4  -5        203.51        156.94        26.42 o                         
   0   5  -5       6470.61       6016.93       130.15 o                         
   1   5  -5        117.95        122.93        10.40 o                         
   2   5  -5       2727.24       2760.07        45.71 o                         
   3   5  -5       3410.00       3247.86        53.26 o                         
   4   5  -5       5281.30       5160.66        81.97 o                         
   5   5  -5       3208.68       3139.95        55.06 o                         
   6   5  -5        319.59        306.95        15.06 o                         
   7   5  -5       1380.82       1299.05        30.47 o                         
   8   5  -5       2399.26       2361.19        50.63 o                         
   9   5  -5         78.92         59.08        13.53 o                         
  10   5  -5       2418.78       2394.00        57.34 o                         
  11   5  -5        259.91        270.73        18.27 o                         
  12   5  -5        338.73        343.80        21.82 o                         
  13   5  -5       1044.44       1045.29        36.08 o                         
  14   5  -5       1149.09       1117.48        44.59 o                         
  15   5  -5        785.22        768.38        38.00 o                         
  16   5  -5        303.27        312.81        25.39 o                         
  17   5  -5        113.23         89.06        24.69 o                         
  18   5  -5       1052.87       1068.52        48.90 o                         
  19   5  -5          9.88         -7.39        22.40 o                         
  20   5  -5        140.73        106.54        25.84 o                         
   1   6  -5       2345.53       2200.40        34.85 o                         
   2   6  -5       3125.63       3028.95        48.91 o                         
   3   6  -5       3090.48       2997.12        47.50 o                         
   4   6  -5       1988.48       1977.70        39.33 o                         
   5   6  -5       1527.86       1482.67        31.31 o                         
   6   6  -5       5474.64       5377.21        86.49 o                         
   7   6  -5       1200.16       1142.41        31.88 o                         
   8   6  -5       1983.09       1928.93        41.65 o                         
   9   6  -5       1728.67       1751.86        39.24 o                         
  10   6  -5        516.11        495.56        23.42 o                         
  11   6  -5        246.84        229.89        16.50 o                         
  12   6  -5       1821.33       1844.82        47.96 o                         
  13   6  -5        554.75        516.03        22.86 o                         
  14   6  -5       1250.43       1227.01        47.78 o                         
  15   6  -5        579.33        574.95        27.68 o                         
  16   6  -5        332.92        289.30        26.02 o                         
  17   6  -5        227.51        211.90        24.50 o                         
  18   6  -5         76.52         82.22        23.17 o                         
  19   6  -5        299.64        289.01        34.64 o                         
  20   6  -5         49.58         63.68        23.71 o                         
   0   7  -5       5280.79       5293.84       116.92 o                         
   1   7  -5        557.53        505.15        15.24 o                         
   2   7  -5        962.33        933.72        22.62 o                         
   3   7  -5       1798.92       1846.29        34.60 o                         
   4   7  -5       1881.13       1883.41        36.73 o                         
   5   7  -5       1779.06       1716.20        34.22 o                         
   6   7  -5       1756.01       1723.12        34.28 o                         
   7   7  -5       1474.75       1485.98        31.44 o                         
   8   7  -5       1530.06       1509.34        37.82 o                         
   9   7  -5        280.96        274.22        16.63 o                         
  10   7  -5       2772.16       2846.04        50.52 o                         
  11   7  -5        238.34        259.23        17.06 o                         
  12   7  -5       1424.03       1465.39        35.64 o                         
  13   7  -5        754.03        740.91        25.49 o                         
  14   7  -5        349.37        393.88        22.02 o                         
  15   7  -5        327.08        254.19        22.25 o                         
  16   7  -5        166.89        160.35        22.27 o                         
  17   7  -5        131.28         90.91        23.26 o                         
  18   7  -5        439.99        396.08        30.14 o                         
  19   7  -5          5.35        -23.57        23.75 o                         
  20   7  -5         35.63         28.74        25.97 o                         
   1   8  -5       2170.32       2092.54        36.23 o                         
   2   8  -5       4723.04       4783.00        70.92 o                         
   3   8  -5       1026.59        992.39        24.18 o                         
   4   8  -5       2329.15       2301.02        44.40 o                         
   5   8  -5        974.78        970.69        25.31 o                         
   6   8  -5       2898.20       2805.64        55.34 o                         
   7   8  -5       3058.26       3024.71        54.35 o                         
   8   8  -5        166.36        169.15        14.65 o                         
   9   8  -5       1577.13       1632.82        36.60 o                         
  10   8  -5        133.93        126.95        15.08 o                         
  11   8  -5       1272.09       1256.30        39.53 o                         
  12   8  -5        691.52        693.88        24.28 o                         
  13   8  -5        382.00        342.16        17.30 o                         
  14   8  -5        699.94        664.26        33.50 o                         
  15   8  -5        278.85        260.86        26.08 o                         
  16   8  -5        559.52        519.58        32.22 o                         
  17   8  -5        178.21        189.05        27.92 o                         
  18   8  -5          2.17        -22.66        25.19 o                         
  19   8  -5        145.55        131.53        26.77 o                         
   0   9  -5       4635.21       4553.41        99.31 o                         
   1   9  -5       1104.13       1080.53        26.76 o                         
   2   9  -5        362.48        345.34        14.76 o                         
   3   9  -5       2269.93       2257.64        40.07 o                         
   4   9  -5        939.39        928.12        25.58 o                         
   5   9  -5        541.69        543.62        17.58 o                         
   6   9  -5         42.56         51.19        14.12 o                         
   7   9  -5        964.55        916.58        26.26 o                         
   8   9  -5       1621.64       1655.87        37.93 o                         
   9   9  -5         64.87         62.10        14.74 o                         
  10   9  -5        397.65        379.16        18.60 o                         
  11   9  -5        169.49        161.86        18.35 o                         
  12   9  -5         27.74         34.69        16.85 o                         
  13   9  -5        245.71        214.68        20.38 o                         
  14   9  -5        306.63        293.48        27.19 o                         
  15   9  -5        281.08        227.88        27.80 o                         
  16   9  -5         54.14         61.13        28.77 o                         
  17   9  -5        267.72        289.94        31.13 o                         
  18   9  -5        193.91        148.66        29.11 o                         
  19   9  -5          2.78        -16.27        25.42 o                         
   1  10  -5       3597.32       3648.73        63.93 o                         
   2  10  -5       1936.86       1965.81        37.49 o                         
   3  10  -5       2373.82       2339.78        40.79 o                         
   4  10  -5       1142.11       1145.82        26.64 o                         
   5  10  -5       1869.47       1871.62        39.22 o                         
   6  10  -5       3261.10       3310.08        57.78 o                         
   7  10  -5       1018.20        990.52        27.77 o                         
   8  10  -5        476.66        485.00        18.96 o                         
   9  10  -5       1005.43        938.20        32.38 o                         
  10  10  -5        437.67        442.61        21.34 o                         
  11  10  -5       1417.64       1475.04        41.38 o                         
  12  10  -5       1353.68       1454.59        54.49 o                         
  13  10  -5        351.00        324.62        27.03 o                         
  14  10  -5        675.05        685.18        48.66 o                         
  15  10  -5        333.68        297.13        28.84 o                         
  16  10  -5        234.65        231.05        30.83 o                         
  17  10  -5        377.39        350.33        32.25 o                         
  18  10  -5          5.12        -20.10        26.66 o                         
   0  11  -5        895.00        902.13        40.36 o                         
   1  11  -5        967.93        990.06        27.46 o                         
   2  11  -5        347.56        352.27        16.85 o                         
   3  11  -5        223.93        212.90        13.85 o                         
   4  11  -5       1568.93       1580.60        34.43 o                         
   5  11  -5       1199.10       1269.26        36.51 o                         
   6  11  -5         61.79         41.03        13.91 o                         
   7  11  -5       1209.51       1294.14        32.93 o                         
   8  11  -5        742.00        709.85        26.87 o                         
   9  11  -5         65.36         34.29        18.36 o                         
  10  11  -5        490.09        456.28        22.76 o                         
  11  11  -5        466.73        468.28        23.62 o                         
  12  11  -5        142.82        138.04        19.51 o                         
  13  11  -5        673.89        631.33        27.07 o                         
  14  11  -5        197.40        167.86        25.92 o                         
  15  11  -5        235.91        214.73        28.30 o                         
  16  11  -5         23.55         59.06        24.17 o                         
  17  11  -5         44.58         45.59        21.95 o                         
  18  11  -5        117.33        145.55        25.43 o                         
   1  12  -5       1005.39       1014.54        31.45 o                         
   2  12  -5       1529.23       1655.25        38.67 o                         
   3  12  -5        993.22       1046.19        32.13 o                         
   4  12  -5        635.22        672.30        25.02 o                         
   5  12  -5        561.98        584.34        21.03 o                         
   6  12  -5       1471.21       1532.18        36.04 o                         
   7  12  -5       1460.58       1595.95        35.11 o                         
   8  12  -5        199.61        175.60        19.79 o                         
   9  12  -5       1484.68       1528.16        43.17 o                         
  10  12  -5        136.09        106.82        20.99 o                         
  11  12  -5       1121.24       1121.12        42.28 o                         
  12  12  -5        251.78        237.30        22.28 o                         
  13  12  -5        409.91        377.01        21.55 o                         
  14  12  -5        525.16        444.75        38.22 o                         
  15  12  -5        310.55        296.00        26.19 o                         
  16  12  -5        117.85         95.24        24.04 o                         
  17  12  -5        196.06        137.12        27.67 o                         
   0  13  -5        156.99        145.12        24.82 o                         
   1  13  -5        450.37        453.02        20.67 o                         
   2  13  -5         61.26         53.84        17.11 o                         
   3  13  -5       1422.81       1477.95        39.69 o                         
   4  13  -5        444.43        436.78        19.51 o                         
   5  13  -5       1030.38       1021.47        29.35 o                         
   6  13  -5         70.51         51.43        14.26 o                         
   7  13  -5        338.59        332.64        17.36 o                         
   8  13  -5        416.97        398.94        24.11 o                         
   9  13  -5        216.17        232.86        20.51 o                         
  10  13  -5        516.06        435.63        23.63 o                         
  11  13  -5        167.23        162.90        18.65 o                         
  12  13  -5        259.71        229.43        19.53 o                         
  13  13  -5        301.76        255.88        23.73 o                         
  14  13  -5        118.58         99.78        23.04 o                         
  15  13  -5        274.26        203.02        26.26 o                         
  16  13  -5         34.09         19.99        29.02 o                         
   1  14  -5       2530.83       2842.38        66.49 o                         
   2  14  -5        399.34        416.21        21.27 o                         
   3  14  -5       1235.03       1316.83        39.43 o                         
   4  14  -5        740.94        763.19        24.88 o                         
   5  14  -5       1000.53       1092.92        34.21 o                         
   6  14  -5        699.01        657.80        23.57 o                         
   7  14  -5        466.24        461.60        40.33 o                         
   8  14  -5        369.39        340.35        21.45 o                         
   9  14  -5        538.89        544.65        24.75 o                         
  10  14  -5        187.77        192.69        19.80 o                         
  11  14  -5        554.44        557.48        23.36 o                         
  12  14  -5        347.23        316.02        20.81 o                         
  13  14  -5         72.85         47.69        21.60 o                         
  14  14  -5        175.55        102.74        31.45 o                         
  15  14  -5        566.36        507.62        29.75 o                         
   0  15  -5        658.19        644.28        40.92 o                         
   1  15  -5        114.99         87.12        21.83 o                         
   2  15  -5        222.01        241.81        22.98 o                         
   3  15  -5        434.06        433.51        26.86 o                         
   4  15  -5        681.71        702.71        29.14 o                         
   5  15  -5       1312.82       1416.88        40.58 o                         
   6  15  -5        357.09        349.34        20.61 o                         
   7  15  -5        125.52        149.08        25.99 o                         
   8  15  -5        111.61         66.58        23.50 o                         
   9  15  -5         75.77         21.15        25.30 o                         
  10  15  -5          1.48        -16.96        25.44 o                         
  11  15  -5        269.66        248.42        24.00 o                         
  12  15  -5         31.86         21.01        26.83 o                         
  13  15  -5        297.03        251.50        27.87 o                         
  14  15  -5        221.22        197.90        36.22 o                         
   1  16  -5        601.84        614.28        31.16 o                         
   2  16  -5        333.48        354.90        26.12 o                         
   3  16  -5        117.12        113.27        23.46 o                         
   4  16  -5        750.71        766.59        33.22 o                         
   5  16  -5        611.57        674.12        27.47 o                         
   6  16  -5        272.91        217.90        20.23 o                         
   7  16  -5        333.35        345.36        29.01 o                         
   8  16  -5         57.37         72.88        23.76 o                         
   9  16  -5        490.45        487.06        35.40 o                         
  10  16  -5         64.65         85.32        23.47 o                         
  11  16  -5        452.22        442.29        32.47 o                         
  12  16  -5        206.47        197.41        29.88 o                         
  13  16  -5        185.39        158.87        26.42 o                         
   0  17  -5         61.35         23.05        33.12 o                         
   1  17  -5         52.28        102.95        25.91 o                         
   2  17  -5         31.28          1.03        22.80 o                         
   3  17  -5       1042.49       1109.46        40.63 o                         
   4  17  -5        390.43        427.41        27.92 o                         
   5  17  -5        360.12        351.08        30.07 o                         
   6  17  -5        647.05        651.31        30.74 o                         
   7  17  -5        256.02        240.71        28.59 o                         
   8  17  -5        245.08        200.09        27.81 o                         
   9  17  -5          2.32        -31.31        25.53 o                         
  10  17  -5        397.09        346.70        31.75 o                         
  11  17  -5         76.83         57.39        25.60 o                         
  12  17  -5        115.18         22.65        30.73 o                         
   1  18  -5        610.88        635.34        30.13 o                         
   2  18  -5        181.79        194.98        25.11 o                         
   3  18  -5        573.35        581.68        31.88 o                         
   4  18  -5         91.42         95.61        24.22 o                         
   5  18  -5        118.33        108.53        26.74 o                         
   6  18  -5        207.37        133.08        30.76 o                         
   7  18  -5        189.55        199.52        28.42 o                         
   8  18  -5         68.74         90.49        33.48 o                         
   9  18  -5        373.35        365.84        30.13 o                         
  10  18  -5        123.28        113.35        27.14 o                         
   0  19  -5        334.62        249.01        37.97 o                         
   1  19  -5         20.22          3.04        29.13 o                         
   2  19  -5        396.32        397.49        27.93 o                         
   3  19  -5        192.32        181.08        25.25 o                         
   4  19  -5        259.97        254.93        27.74 o                         
   5  19  -5        164.55        208.30        39.15 o                         
   6  19  -5        162.39        104.14        31.18 o                         
   7  19  -5        406.25        305.21        37.13 o                         
   8  19  -5         18.83         12.63        26.08 o                         
   1  20  -5        114.36        106.04        31.18 o                         
   2  20  -5        123.99        123.13        27.28 o                         
   3  20  -5          8.96         31.22        25.67 o                         
   4  20  -5         89.23         39.72        29.54 o                         
   5  20  -5         22.97         -1.98        32.21 o                         
   6  20  -5         77.79         31.20        57.63 o                         
   0   0  -4      52256.81      48238.07      1293.17 o                         
   2   0  -4      19882.82      18344.13       405.77 o                         
   4   0  -4       7979.91       7304.84       159.67 o                         
   6   0  -4       3717.04       3468.88        77.02 o                         
   8   0  -4        606.76        560.81        26.06 o                         
  10   0  -4        867.29        887.22        33.71 o                         
  12   0  -4        618.57        609.28        27.42 o                         
  14   0  -4       2524.44       2531.05       140.91 o                         
  16   0  -4       2166.86       2160.76        83.41 o                         
  18   0  -4       2091.57       2134.23       124.74 o                         
  20   0  -4       1202.27       1275.60        98.48 o                         
   1   1  -4       7759.88       7090.90       103.08 o                         
   2   1  -4       7836.01       7281.29       117.42 o                         
   3   1  -4       6057.94       5760.56        96.12 o                         
   4   1  -4       1437.99       1429.40        27.46 o                         
   5   1  -4        329.05        349.24        13.39 o                         
   6   1  -4       4000.81       3804.46        62.18 o                         
   7   1  -4       2628.99       2579.70        45.39 o                         
   8   1  -4        564.18        505.89        18.37 o                         
   9   1  -4       1558.57       1543.96        34.94 o                         
  10   1  -4        656.15        603.74        22.19 o                         
  11   1  -4        692.25        639.75        20.66 o                         
  12   1  -4       1478.76       1492.28        32.63 o                         
  13   1  -4        237.35        231.43        15.88 o                         
  14   1  -4         35.24         53.16        15.45 o                         
  15   1  -4        565.17        581.73        28.57 o                         
  16   1  -4        421.95        406.92        22.94 o                         
  17   1  -4        731.61        716.56        36.10 o                         
  18   1  -4         50.55         43.08        22.42 o                         
  19   1  -4        763.60        802.45        34.25 o                         
  20   1  -4        232.17        208.03        25.87 o                         
  21   1  -4        232.35        196.54        34.09 o                         
   0   2  -4       1321.01       1165.72        28.96 o                         
   1   2  -4        733.38        827.30        17.59 o                         
   2   2  -4       2545.08       2477.96        41.83 o                         
   3   2  -4       1173.66       1272.44        25.83 o                         
   4   2  -4       9501.62       8853.39       141.08 o                         
   5   2  -4        716.63        744.48        20.39 o                         
   6   2  -4       9108.10       8592.72       146.86 o                         
   7   2  -4        547.91        548.44        20.12 o                         
   8   2  -4      14207.50      13454.35       219.79 o                         
   9   2  -4         91.22         86.40        11.81 o                         
  10   2  -4      13178.30      12678.10       198.83 o                         
  11   2  -4         13.76        -10.65        12.88 o                         
  12   2  -4       5473.84       5391.40       108.27 o                         
  13   2  -4         97.44         63.08        14.75 o                         
  14   2  -4       2153.71       2140.40        62.25 o                         
  15   2  -4         13.87         -8.11        16.99 o                         
  16   2  -4        314.54        321.65        21.57 o                         
  17   2  -4         18.94          4.33        20.02 o                         
  18   2  -4        125.93        130.21        22.44 o                         
  19   2  -4        139.48        114.87        22.38 o                         
  20   2  -4        125.49        119.62        22.95 o                         
  21   2  -4         16.97        -38.39        21.94 o                         
   1   3  -4       3413.88       3320.78        45.97 o                         
   2   3  -4       3739.32       3378.25        56.84 o                         
   3   3  -4        673.95        625.34        15.93 o                         
   4   3  -4       2910.53       2888.69        45.72 o                         
   5   3  -4        969.16        895.57        26.66 o                         
   6   3  -4       2528.71       2431.30        44.17 o                         
   7   3  -4       4116.20       3905.52        62.16 o                         
   8   3  -4       2122.43       2033.02        38.27 o                         
   9   3  -4       7314.97       7086.23       113.14 o                         
  10   3  -4        565.12        517.31        17.25 o                         
  11   3  -4       3809.94       3594.84        74.54 o                         
  12   3  -4       1729.05       1689.66        46.27 o                         
  13   3  -4        314.26        274.45        16.68 o                         
  14   3  -4        690.97        630.79        23.33 o                         
  15   3  -4        127.78        119.62        17.07 o                         
  16   3  -4        314.08        283.97        22.97 o                         
  17   3  -4        397.39        364.20        24.92 o                         
  18   3  -4         24.12          8.64        20.32 o                         
  19   3  -4        108.01        110.44        20.65 o                         
  20   3  -4        156.59        145.07        23.71 o                         
  21   3  -4          1.20          5.22        22.96 o                         
   0   4  -4      34887.47      32618.49       610.53 o                         
   1   4  -4        383.68        376.37        10.34 o                         
   2   4  -4       7197.32       6042.44        84.47 o                         
   3   4  -4        207.75        187.15         8.35 o                         
   4   4  -4      10405.94       9914.41       161.99 o                         
   5   4  -4        269.06        247.96         9.61 o                         
   6   4  -4       4167.23       4087.02        66.88 o                         
   7   4  -4        208.07        188.19        11.73 o                         
   8   4  -4         48.75         37.17         9.54 o                         
   9   4  -4         21.42          4.87         9.31 o                         
  10   4  -4        562.98        553.96        21.20 o                         
  11   4  -4        141.02        131.28        14.19 o                         
  12   4  -4        947.35        939.97        29.28 o                         
  13   4  -4         73.49         64.20        14.00 o                         
  14   4  -4       1340.03       1216.79        43.41 o                         
  15   4  -4         71.38         78.64        16.15 o                         
  16   4  -4       1214.23       1275.12        40.45 o                         
  17   4  -4         49.29         -0.40        19.37 o                         
  18   4  -4       2672.15       2827.01        65.07 o                         
  19   4  -4         34.18         -4.93        20.19 o                         
  20   4  -4        716.33        677.11        32.29 o                         
  21   4  -4         38.59         55.64        24.33 o                         
   1   5  -4      16639.19      15908.64       208.86 o                         
   2   5  -4       4534.93       4363.10        60.43 o                         
   3   5  -4       2013.36       1783.05        29.66 o                         
   4   5  -4        259.55        228.64        10.57 o                         
   5   5  -4       3337.38       3289.02        58.60 o                         
   6   5  -4       3677.82       3471.19        57.57 o                         
   7   5  -4        359.64        361.07        13.85 o                         
   8   5  -4       2365.91       2280.55        39.31 o                         
   9   5  -4        724.39        676.40        20.53 o                         
  10   5  -4        540.97        533.99        19.91 o                         
  11   5  -4        141.27        133.89        12.20 o                         
  12   5  -4       1121.08       1099.04        30.22 o                         
  13   5  -4        288.60        268.55        18.14 o                         
  14   5  -4         50.48         52.97        16.09 o                         
  15   5  -4        990.74        960.13        40.77 o                         
  16   5  -4        414.44        404.98        25.06 o                         
  17   5  -4       1204.50       1224.44        39.46 o                         
  18   5  -4         75.96         29.86        20.20 o                         
  19   5  -4       1102.79       1176.36        90.14 o                         
  20   5  -4        100.79         74.54        31.83 o                         
  21   5  -4        248.88        239.11        26.73 o                         
   0   6  -4        718.59        663.80        30.99 o                         
   1   6  -4        166.28        139.47         7.73 o                         
   2   6  -4        822.40        838.28        17.99 o                         
   3   6  -4        365.15        340.80        11.45 o                         
   4   6  -4       4792.84       4589.13        71.76 o                         
   5   6  -4         41.32         39.70         9.00 o                         
   6   6  -4       4097.16       3896.10        63.64 o                         
   7   6  -4        486.02        479.49        14.22 o                         
   8   6  -4      15539.70      15066.45       254.47 o                         
   9   6  -4         25.63         14.57        12.10 o                         
  10   6  -4       6437.23       6729.00       138.59 o                         
  11   6  -4        478.73        475.77        18.29 o                         
  12   6  -4       2040.55       2021.52        45.28 o                         
  13   6  -4         41.40         39.01        13.78 o                         
  14   6  -4       1277.16       1285.81        42.05 o                         
  15   6  -4        159.31        150.35        16.83 o                         
  16   6  -4         21.36         14.42        16.99 o                         
  17   6  -4         69.59         54.45        19.41 o                         
  18   6  -4         46.34         22.89        18.42 o                         
  19   6  -4          0.25         -7.81        20.91 o                         
  20   6  -4         39.18         49.45        24.64 o                         
  21   6  -4         33.85         38.18        29.27 o                         
   1   7  -4         18.26         32.25         9.01 o                         
   2   7  -4       5516.22       5360.47        76.84 o                         
   3   7  -4       1127.23       1092.29        23.60 o                         
   4   7  -4        226.66        194.75        10.46 o                         
   5   7  -4       2778.40       2641.88        43.79 o                         
   6   7  -4       1733.00       1702.94        32.36 o                         
   7   7  -4       4544.71       4386.02        82.81 o                         
   8   7  -4        798.74        784.71        27.25 o                         
   9   7  -4       4935.29       4948.83        88.57 o                         
  10   7  -4        856.57        832.75        25.41 o                         
  11   7  -4       4542.28       4611.75        78.67 o                         
  12   7  -4        471.50        491.37        17.35 o                         
  13   7  -4       1126.78       1119.68        37.38 o                         
  14   7  -4        151.77        149.28        12.97 o                         
  15   7  -4        551.23        564.01        23.41 o                         
  16   7  -4        629.97        584.32        30.70 o                         
  17   7  -4        150.74        122.82        18.28 o                         
  18   7  -4         10.54          6.04        21.35 o                         
  19   7  -4         20.56         17.13        21.31 o                         
  20   7  -4         75.47        101.52        22.43 o                         
   0   8  -4      14691.56      14342.66       293.21 o                         
   1   8  -4        277.79        262.85        11.99 o                         
   2   8  -4       6853.62       6641.92        98.55 o                         
   3   8  -4       1720.77       1617.01        29.32 o                         
   4   8  -4       4065.22       3863.98        60.17 o                         
   5   8  -4        248.91        254.00        12.48 o                         
   6   8  -4       2286.40       2240.81        43.75 o                         
   7   8  -4        342.50        347.66        14.36 o                         
   8   8  -4        282.09        294.07        17.37 o                         
   9   8  -4        144.26        145.92        15.90 o                         
  10   8  -4        399.28        373.40        19.50 o                         
  11   8  -4        291.17        310.11        19.20 o                         
  12   8  -4        438.00        450.03        20.00 o                         
  13   8  -4        182.75        150.46        16.88 o                         
  14   8  -4        673.55        642.55        23.80 o                         
  15   8  -4        159.35        138.89        33.01 o                         
  16   8  -4        261.70        270.80        30.04 o                         
  17   8  -4         96.16         58.75        27.16 o                         
  18   8  -4       1585.31       1584.75        73.67 o                         
  19   8  -4          0.81         27.46        29.29 o                         
  20   8  -4        493.84        417.45        29.54 o                         
   1   9  -4       8543.77       8478.54       122.86 o                         
   2   9  -4       1782.77       1755.01        32.23 o                         
   3   9  -4      11309.84      11213.63       165.29 o                         
   4   9  -4        374.78        370.03        14.10 o                         
   5   9  -4       1235.55       1249.20        26.78 o                         
   6   9  -4       1332.92       1394.85        29.74 o                         
   7   9  -4        921.36        878.46        31.27 o                         
   8   9  -4        995.14       1019.41        33.61 o                         
   9   9  -4         70.16         88.84        15.82 o                         
  10   9  -4        687.18        678.98        24.13 o                         
  11   9  -4        134.86        126.80        16.39 o                         
  12   9  -4        863.79        833.89        32.93 o                         
  13   9  -4        748.53        747.71        26.75 o                         
  14   9  -4         48.89         48.17        17.58 o                         
  15   9  -4       1088.40       1005.52        54.37 o                         
  16   9  -4        131.07        149.94        23.97 o                         
  17   9  -4       1180.02       1155.08        69.87 o                         
  18   9  -4          0.04         33.26        22.84 o                         
  19   9  -4        898.74        792.28        35.72 o                         
   1  10  -4        884.01        929.04        22.65 o                         
   2  10  -4       2717.57       2626.48        42.69 o                         
   3  10  -4       1785.33       1691.71        32.76 o                         
   4  10  -4        954.09        952.84        24.64 o                         
   5  10  -4         29.30         56.93        13.65 o                         
   6  10  -4        926.34        965.50        26.05 o                         
   7  10  -4        637.97        636.62        21.64 o                         
   8  10  -4       2620.39       2803.80        61.24 o                         
   9  10  -4         12.64        -14.57        16.10 o                         
  10  10  -4       4146.14       4300.16        80.51 o                         
  11  10  -4        180.81        165.97        17.89 o                         
  12  10  -4        826.19        841.60        28.15 o                         
  13  10  -4        357.87        340.90        22.29 o                         
  14  10  -4        433.40        424.92        27.98 o                         
  15  10  -4         56.31         55.35        23.21 o                         
  16  10  -4         44.47         50.83        24.84 o                         
  17  10  -4         25.92         27.87        22.91 o                         
  18  10  -4         65.62         70.47        23.60 o                         
  19  10  -4          1.28         26.38        21.60 o                         
   1  11  -4        725.97        737.91        24.70 o                         
   2  11  -4       1239.10       1212.96        28.89 o                         
   3  11  -4       1305.99       1301.64        28.61 o                         
   4  11  -4       1015.23       1000.41        23.92 o                         
   5  11  -4       2528.29       2587.08        47.51 o                         
   6  11  -4        429.62        441.97        15.91 o                         
   7  11  -4       3713.25       3773.64        68.95 o                         
   8  11  -4        216.40        225.12        28.89 o                         
   9  11  -4       4935.84       5038.28        99.24 o                         
  10  11  -4        673.49        647.74        23.61 o                         
  11  11  -4       3670.85       3858.55        75.69 o                         
  12  11  -4        173.33        156.85        19.29 o                         
  13  11  -4        755.65        792.81        31.43 o                         
  14  11  -4         62.75         59.34        17.06 o                         
  15  11  -4        505.20        467.19        23.45 o                         
  16  11  -4        230.16        202.27        22.87 o                         
  17  11  -4         72.09         60.12        21.63 o                         
  18  11  -4         62.45         59.92        26.39 o                         
   0  12  -4       5291.55       5323.01       122.75 o                         
   1  12  -4        434.60        395.18        16.12 o                         
   2  12  -4       1303.53       1414.10        32.93 o                         
   3  12  -4        719.85        697.53        20.41 o                         
   4  12  -4        541.77        525.29        17.89 o                         
   5  12  -4        903.63        918.28        25.23 o                         
   6  12  -4        842.95        888.00        26.03 o                         
   7  12  -4        606.12        612.77        20.81 o                         
   8  12  -4        759.51        812.70        26.43 o                         
   9  12  -4        105.98         88.10        16.01 o                         
  10  12  -4        770.64        744.76        23.65 o                         
  11  12  -4         86.91         81.70        16.59 o                         
  12  12  -4        259.79        252.89        18.68 o                         
  13  12  -4        412.44        399.34        21.61 o                         
  14  12  -4        254.03        227.43        19.84 o                         
  15  12  -4         13.98          0.34        19.20 o                         
  16  12  -4        430.73        387.74        25.19 o                         
  17  12  -4        340.87        287.01        25.96 o                         
  18  12  -4        288.76        246.03        25.42 o                         
   1  13  -4       5421.43       5618.48        97.22 o                         
   2  13  -4       1138.24       1195.41        33.25 o                         
   3  13  -4       2635.02       2702.14        54.10 o                         
   4  13  -4        245.25        252.30        15.88 o                         
   5  13  -4       1619.87       1748.37        36.06 o                         
   6  13  -4       1396.18       1416.26        31.87 o                         
   7  13  -4        479.70        457.23        19.34 o                         
   8  13  -4        156.84        192.79        16.70 o                         
   9  13  -4         24.28         57.84        17.20 o                         
  10  13  -4        151.50        141.16        18.16 o                         
  11  13  -4        440.47        410.48        19.98 o                         
  12  13  -4        338.83        307.67        19.46 o                         
  13  13  -4        215.90        155.84        18.65 o                         
  14  13  -4         52.83         22.12        17.35 o                         
  15  13  -4        522.01        468.77        27.95 o                         
  16  13  -4        155.31         93.61        23.55 o                         
  17  13  -4        703.96        604.48        61.02 o                         
   0  14  -4       2788.16       3043.13        98.62 o                         
   1  14  -4         50.64         46.41        16.92 o                         
   2  14  -4        534.70        608.66        22.84 o                         
   3  14  -4        114.23         99.29        15.53 o                         
   4  14  -4        857.18        874.09        28.60 o                         
   5  14  -4        302.18        306.73        19.13 o                         
   6  14  -4          1.17         -9.28        12.77 o                         
   7  14  -4        753.25        738.16        25.29 o                         
   8  14  -4       1007.96       1049.97        33.25 o                         
   9  14  -4         20.32          6.58        18.92 o                         
  10  14  -4        402.72        372.97        20.78 o                         
  11  14  -4        108.55        122.77        18.44 o                         
  12  14  -4         35.22         -3.18        18.13 o                         
  13  14  -4        243.13        242.13        21.53 o                         
  14  14  -4         27.69         46.98        20.51 o                         
  15  14  -4         68.31         56.91        24.07 o                         
  16  14  -4        232.10        170.39        25.60 o                         
   1  15  -4         14.87          3.16        19.21 o                         
   2  15  -4        607.32        647.25        24.51 o                         
   3  15  -4        577.51        606.99        24.60 o                         
   4  15  -4         58.67         63.26        16.08 o                         
   5  15  -4       1134.09       1219.47        42.89 o                         
   6  15  -4        289.70        279.77        19.41 o                         
   7  15  -4       2082.57       2201.36        57.00 o                         
   8  15  -4         58.19         51.94        17.66 o                         
   9  15  -4       3391.87       3620.96        77.38 o                         
  10  15  -4         66.47         66.39        19.68 o                         
  11  15  -4       1133.79       1151.54        35.66 o                         
  12  15  -4         53.12         53.79        19.56 o                         
  13  15  -4        446.37        405.98        22.47 o                         
  14  15  -4        300.24        250.52        22.02 o                         
  15  15  -4        258.73        255.34        25.09 o                         
   0  16  -4        860.04        856.61        46.44 o                         
   1  16  -4        853.13        892.28        31.54 o                         
   2  16  -4        119.38        128.69        22.92 o                         
   3  16  -4        430.59        411.49        29.76 o                         
   4  16  -4        397.82        420.75        22.24 o                         
   5  16  -4        439.83        439.56        21.61 o                         
   6  16  -4        382.11        367.82        22.30 o                         
   7  16  -4        319.86        297.17        26.11 o                         
   8  16  -4        571.41        506.17        29.84 o                         
   9  16  -4          7.31         51.86        22.69 o                         
  10  16  -4        424.71        465.48        36.25 o                         
  11  16  -4        176.92        136.95        22.43 o                         
  12  16  -4        257.07        235.26        23.21 o                         
  13  16  -4        102.17         56.30        22.13 o                         
  14  16  -4        170.66        130.33        27.47 o                         
   1  17  -4       2482.88       2834.68        82.79 o                         
   2  17  -4        259.96        288.91        28.40 o                         
   3  17  -4        527.58        512.42        27.95 o                         
   4  17  -4         33.81         44.14        23.49 o                         
   5  17  -4        370.40        383.13        28.37 o                         
   6  17  -4        320.28        344.96        23.18 o                         
   7  17  -4         43.24         23.71        25.10 o                         
   8  17  -4        214.71        240.28        24.83 o                         
   9  17  -4         11.25         15.36        22.79 o                         
  10  17  -4         93.89        107.01        23.91 o                         
  11  17  -4          0.84        -11.81        26.62 o                         
  12  17  -4        140.05         94.46        22.39 o                         
  13  17  -4        117.81        119.13        23.57 o                         
   0  18  -4       1179.94       1133.15        71.85 o                         
   1  18  -4        112.25        108.97        23.31 o                         
   2  18  -4        611.93        679.93        36.55 o                         
   3  18  -4        119.05        100.52        23.17 o                         
   4  18  -4        807.59        812.89        32.04 o                         
   5  18  -4        140.73        132.74        25.61 o                         
   6  18  -4         41.64         38.32        25.11 o                         
   7  18  -4        196.63        136.30        27.33 o                         
   8  18  -4        284.92        292.07        31.48 o                         
   9  18  -4          1.43          6.96        31.17 o                         
  10  18  -4         88.87         68.08        24.64 o                         
  11  18  -4        176.17        172.67        25.21 o                         
   1  19  -4         50.05         68.76        23.73 o                         
   2  19  -4        233.80        216.35        24.94 o                         
   3  19  -4        136.54        127.60        24.28 o                         
   4  19  -4         65.63         67.11        25.86 o                         
   5  19  -4        290.83        329.23        48.76 o                         
   6  19  -4        110.68         94.48        26.06 o                         
   7  19  -4        507.53        510.68        41.49 o                         
   8  19  -4        101.26         65.51        33.34 o                         
   9  19  -4        599.46        533.26        30.09 o                         
  10  19  -4         48.82         56.64        34.38 o                         
   0  20  -4        234.07        216.31        46.08 o                         
   1  20  -4        104.72         88.21        31.69 o                         
   2  20  -4        117.10        101.90        34.42 o                         
   3  20  -4        260.61        198.46        49.81 o                         
   4  20  -4        111.79        116.28        32.84 o                         
   5  20  -4          0.39        -27.74        25.82 o                         
   6  20  -4        296.27        248.91        32.21 o                         
   7  20  -4        112.36         -6.13        31.75 o                         
   1  21  -4        363.78        429.28        28.22 o                         
   2  21  -4         59.98         63.19        27.07 o                         
   3  21  -4        148.85        163.85        28.09 o                         
   4  21  -4         50.43         -5.47        35.48 o                         
   2   0  -3      18855.02      17322.80       352.80 o                         
   4   0  -3      10087.73       9433.60       222.09 o                         
   6   0  -3       2822.81       2813.35        74.34 o                         
   8   0  -3        713.14        697.58        25.06 o                         
  10   0  -3        350.63        332.04        24.11 o                         
  12   0  -3        865.65        776.97        28.26 o                         
  14   0  -3       1699.88       1726.96        54.71 o                         
  16   0  -3       2188.22       2263.90        76.05 o                         
  18   0  -3         52.42         42.50        26.07 o                         
  20   0  -3        326.69        361.47        30.16 o                         
  22   0  -3        509.07        488.05        40.03 o                         
   0   1  -3      10707.42       9863.89       190.74 o                         
   1   1  -3      13839.68      13596.21       187.25 o                         
   2   1  -3       7456.88       6641.93        92.76 o                         
   3   1  -3       7975.31       7350.94       103.13 o                         
   4   1  -3      14882.89      13528.42       208.59 o                         
   5   1  -3       7539.76       7065.42       109.40 o                         
   6   1  -3      14352.58      13505.68       218.55 o                         
   7   1  -3        926.23        783.59        16.57 o                         
   8   1  -3       4167.04       3899.50        60.09 o                         
   9   1  -3        147.88        170.93        10.52 o                         
  10   1  -3       3279.50       3096.93        51.94 o                         
  11   1  -3       2183.02       2101.17        36.24 o                         
  12   1  -3       4058.95       3792.28        64.78 o                         
  13   1  -3       1306.92       1291.51        28.68 o                         
  14   1  -3       3477.51       3562.06        81.81 o                         
  15   1  -3       1742.11       1765.79        37.47 o                         
  16   1  -3        838.77        836.39        30.15 o                         
  17   1  -3        214.02        214.41        17.19 o                         
  18   1  -3        795.90        774.40        29.09 o                         
  19   1  -3          8.30          8.75        16.31 o                         
  20   1  -3        542.99        582.78        24.15 o                         
  21   1  -3        401.78        386.50        30.59 o                         
  22   1  -3        585.39        629.14        32.12 o                         
   1   2  -3       3878.15       3841.32        49.14 o                         
   2   2  -3       6331.18       5963.03        76.62 o                         
   3   2  -3        423.16        367.20        10.16 o                         
   4   2  -3       6088.14       5772.61        87.97 o                         
   5   2  -3        836.90        798.71        19.47 o                         
   6   2  -3      13517.04      12605.98       191.24 o                         
   7   2  -3        710.24        678.82        15.65 o                         
   8   2  -3       6273.47       6056.94        88.24 o                         
   9   2  -3         96.42         91.01         9.10 o                         
  10   2  -3       2713.02       2701.08        49.78 o                         
  11   2  -3        465.35        443.96        14.73 o                         
  12   2  -3       6106.53       5972.84       131.63 o                         
  13   2  -3        119.60        114.19        11.14 o                         
  14   2  -3       1560.52       1544.02        42.16 o                         
  15   2  -3        248.64        238.90        15.25 o                         
  16   2  -3        235.96        266.08        19.93 o                         
  17   2  -3         62.19         59.79        16.37 o                         
  18   2  -3         43.46         31.70        16.61 o                         
  19   2  -3         50.67         44.72        17.30 o                         
  20   2  -3        104.54         86.63        17.99 o                         
  21   2  -3          8.40         16.41        25.40 o                         
  22   2  -3         56.47         64.90        24.52 o                         
   0   3  -3      11993.36      11061.24       173.36 o                         
   1   3  -3       1087.24       1226.62        17.47 o                         
   2   3  -3       5864.56       5358.14        71.10 o                         
   3   3  -3       8004.66       7855.01       107.62 o                         
   4   3  -3      20544.76      19105.99       262.93 o                         
   5   3  -3       6141.05       5630.40        79.13 o                         
   6   3  -3       9064.29       8231.53       117.74 o                         
   7   3  -3       2353.15       2203.11        35.91 o                         
   8   3  -3       5192.96       4909.30        77.84 o                         
   9   3  -3        584.35        566.34        14.98 o                         
  10   3  -3       4611.21       4510.55        67.60 o                         
  11   3  -3       1128.62       1091.47        26.91 o                         
  12   3  -3       1927.33       1892.08        34.79 o                         
  13   3  -3       1733.81       1720.42        35.29 o                         
  14   3  -3       4045.92       3972.40        69.08 o                         
  15   3  -3        983.98        992.46        27.15 o                         
  16   3  -3       1387.47       1377.96        42.08 o                         
  17   3  -3        181.10        158.78        18.49 o                         
  18   3  -3        479.45        480.70        21.96 o                         
  19   3  -3         12.51         22.37        17.32 o                         
  20   3  -3        134.48        105.47        18.53 o                         
  21   3  -3        105.33         92.17        24.11 o                         
  22   3  -3        485.07        509.76        32.32 o                         
   1   4  -3       1919.88       1817.27        25.19 o                         
   2   4  -3      11091.27      10262.36       150.94 o                         
   3   4  -3       1542.21       1449.67        24.07 o                         
   4   4  -3      13137.44      12689.98       180.22 o                         
   5   4  -3       3202.66       3091.61        49.99 o                         
   6   4  -3       2449.09       2311.38        36.96 o                         
   7   4  -3        442.76        427.73        13.72 o                         
   8   4  -3        828.98        800.29        19.71 o                         
   9   4  -3        381.96        364.96        16.71 o                         
  10   4  -3        474.02        455.19        14.33 o                         
  11   4  -3       1212.79       1167.93        26.11 o                         
  12   4  -3       1337.43       1294.20        30.29 o                         
  13   4  -3        525.97        493.08        17.16 o                         
  14   4  -3       1565.75       1593.51        42.85 o                         
  15   4  -3        553.31        532.12        20.45 o                         
  16   4  -3       1989.41       1972.30        41.90 o                         
  17   4  -3        145.12        129.29        18.54 o                         
  18   4  -3         39.88         33.69        17.03 o                         
  19   4  -3        128.99        108.62        18.31 o                         
  20   4  -3        540.64        565.43        28.51 o                         
  21   4  -3        118.76        116.17        25.30 o                         
   0   5  -3       6180.61       5925.96       125.80 o                         
   1   5  -3        113.77        156.58        19.38 o                         
   2   5  -3       4688.95       4248.74        65.64 o                         
   3   5  -3       9278.57       8935.61       137.42 o                         
   4   5  -3      19918.35      19795.71       292.47 o                         
   5   5  -3       7551.34       7234.10       109.16 o                         
   6   5  -3       2640.96       2419.49        40.87 o                         
   7   5  -3        671.60        662.52        17.79 o                         
   8   5  -3       1448.22       1470.84        30.77 o                         
   9   5  -3        254.04        251.28        11.51 o                         
  10   5  -3       1287.33       1234.27        24.51 o                         
  11   5  -3        458.36        427.75        15.46 o                         
  12   5  -3       1402.44       1350.91        29.15 o                         
  13   5  -3       1325.70       1321.89        29.08 o                         
  14   5  -3       3742.90       3682.23        82.82 o                         
  15   5  -3       1031.88       1015.55        27.30 o                         
  16   5  -3        493.93        457.09        18.21 o                         
  17   5  -3        382.44        368.87        24.22 o                         
  18   5  -3        804.02        804.18        32.59 o                         
  19   5  -3         31.00         -6.52        18.17 o                         
  20   5  -3        201.65        196.72        22.55 o                         
  21   5  -3        100.46         82.08        24.48 o                         
   1   6  -3       2379.41       2206.84        31.02 o                         
   2   6  -3       2735.34       2651.04        42.52 o                         
   3   6  -3       6054.78       5705.01        85.80 o                         
   4   6  -3       3194.61       3067.10        47.84 o                         
   5   6  -3       4223.75       4105.34        62.88 o                         
   6   6  -3       8519.14       8135.78       142.22 o                         
   7   6  -3       2127.98       1994.64        40.14 o                         
   8   6  -3       5340.81       5187.23        92.41 o                         
   9   6  -3       1735.23       1708.14        37.94 o                         
  10   6  -3       1427.65       1435.30        30.99 o                         
  11   6  -3        744.65        708.05        19.82 o                         
  12   6  -3       3106.26       3155.27        54.66 o                         
  13   6  -3       1151.49       1140.17        28.33 o                         
  14   6  -3       1576.80       1569.03        32.89 o                         
  15   6  -3       1502.47       1518.59        44.52 o                         
  16   6  -3        436.22        429.60        26.28 o                         
  17   6  -3        215.30        214.97        18.44 o                         
  18   6  -3          1.54        -16.46        17.42 o                         
  19   6  -3        493.13        467.26        23.81 o                         
  20   6  -3         56.78         54.49        20.45 o                         
  21   6  -3         57.30         34.87        20.93 o                         
   0   7  -3       3986.75       3896.48        96.78 o                         
   1   7  -3         48.91         47.48         6.12 o                         
   2   7  -3       1120.29       1040.85        18.85 o                         
   3   7  -3       3502.77       3439.59        53.91 o                         
   4   7  -3       6582.94       6347.66        92.87 o                         
   5   7  -3       3104.83       3055.22        51.56 o                         
   6   7  -3       5358.70       5348.03        94.37 o                         
   7   7  -3       4059.34       3975.59        76.22 o                         
   8   7  -3       2488.47       2389.29        50.63 o                         
   9   7  -3        643.84        626.25        19.31 o                         
  10   7  -3       1214.65       1196.46        37.74 o                         
  11   7  -3        583.38        607.49        23.16 o                         
  12   7  -3       3327.25       3341.56        74.59 o                         
  13   7  -3       1993.07       2071.66        46.02 o                         
  14   7  -3       1507.94       1565.94        34.97 o                         
  15   7  -3        478.70        504.07        19.90 o                         
  16   7  -3        245.93        234.86        20.49 o                         
  17   7  -3        120.93         96.26        19.12 o                         
  18   7  -3        254.49        225.17        22.23 o                         
  19   7  -3         18.37          7.43        17.36 o                         
  20   7  -3         51.27         44.61        20.99 o                         
  21   7  -3         34.28         23.73        20.19 o                         
   1   8  -3       1542.13       1509.97        24.53 o                         
   2   8  -3      12871.62      12489.41       172.68 o                         
   3   8  -3       2591.27       2495.60        40.88 o                         
   4   8  -3       3909.07       3748.01        58.53 o                         
   5   8  -3       2513.56       2418.20        45.52 o                         
   6   8  -3       2255.56       2228.02        47.35 o                         
   7   8  -3       6528.11       6367.05       117.30 o                         
   8   8  -3        659.94        688.27        23.38 o                         
   9   8  -3       1091.49       1085.56        27.38 o                         
  10   8  -3        508.46        523.63        18.48 o                         
  11   8  -3       2181.15       2252.94        48.91 o                         
  12   8  -3        349.34        357.20        17.91 o                         
  13   8  -3       1010.57       1018.03        32.71 o                         
  14   8  -3       1315.48       1326.36        46.48 o                         
  15   8  -3        885.41        850.09        31.06 o                         
  16   8  -3       1288.88       1342.85        42.98 o                         
  17   8  -3        358.39        337.38        23.59 o                         
  18   8  -3          6.28         30.72        22.19 o                         
  19   8  -3         89.04         74.11        20.26 o                         
  20   8  -3        319.03        287.40        27.17 o                         
   0   9  -3       3064.71       2875.22        67.78 o                         
   1   9  -3       2536.22       2403.30        40.29 o                         
   2   9  -3         99.29        101.52         8.85 o                         
   3   9  -3       5609.40       5454.42        83.40 o                         
   4   9  -3       4860.69       4822.11        74.92 o                         
   5   9  -3       1004.64       1034.79        25.50 o                         
   6   9  -3        159.60        178.14        13.65 o                         
   7   9  -3       1041.34       1045.10        31.24 o                         
   8   9  -3        940.11        927.50        31.12 o                         
   9   9  -3        124.59        132.09        14.89 o                         
  10   9  -3        423.54        408.34        18.94 o                         
  11   9  -3         80.10         70.86        14.90 o                         
  12   9  -3        141.23        117.65        15.37 o                         
  13   9  -3        244.33        205.86        15.50 o                         
  14   9  -3        916.01        934.23        28.06 o                         
  15   9  -3        580.21        563.79        27.26 o                         
  16   9  -3         71.50         65.01        18.89 o                         
  17   9  -3        441.46        405.66        23.08 o                         
  18   9  -3         83.73         54.92        18.57 o                         
  19   9  -3          0.77          6.51        21.72 o                         
  20   9  -3         50.96         29.68        22.51 o                         
   1  10  -3       4556.71       4451.26        68.40 o                         
   2  10  -3       2249.25       2224.98        36.81 o                         
   3  10  -3       5113.27       5003.74        71.41 o                         
   4  10  -3        869.68        868.00        19.81 o                         
   5  10  -3       5062.55       5071.62        78.04 o                         
   6  10  -3       7126.95       7264.69       116.72 o                         
   7  10  -3       1524.15       1541.25        37.49 o                         
   8  10  -3       1187.86       1170.79        34.33 o                         
   9  10  -3       1194.63       1224.65        34.93 o                         
  10  10  -3       1503.56       1601.76        38.94 o                         
  11  10  -3       1051.12       1087.51        33.46 o                         
  12  10  -3       2572.29       2666.92        59.25 o                         
  13  10  -3        927.24        932.36        29.35 o                         
  14  10  -3        989.54        987.80        35.04 o                         
  15  10  -3        879.00        831.44        28.06 o                         
  16  10  -3        203.96        176.90        17.69 o                         
  17  10  -3        619.04        622.36        25.88 o                         
  18  10  -3         10.32          7.66        20.39 o                         
  19  10  -3        520.24        526.82        41.67 o                         
   0  11  -3       4704.41       4628.33       108.76 o                         
   1  11  -3       2330.67       2289.36        39.10 o                         
   2  11  -3        581.30        587.37        17.67 o                         
   3  11  -3        153.12        165.75        11.51 o                         
   4  11  -3       2604.58       2540.77        38.44 o                         
   5  11  -3       3042.14       3139.85        53.10 o                         
   6  11  -3        240.35        246.54        13.93 o                         
   7  11  -3       2251.44       2437.78        47.22 o                         
   8  11  -3        546.36        548.61        19.89 o                         
   9  11  -3        276.77        259.72        17.77 o                         
  10  11  -3        376.24        392.39        18.62 o                         
  11  11  -3       1189.49       1200.34        32.22 o                         
  12  11  -3        342.44        350.91        20.28 o                         
  13  11  -3       1324.98       1355.03        33.26 o                         
  14  11  -3        464.23        454.97        21.45 o                         
  15  11  -3        230.94        197.49        19.50 o                         
  16  11  -3         11.20        -19.08        18.34 o                         
  17  11  -3         38.61         36.68        19.53 o                         
  18  11  -3        209.38        170.35        24.31 o                         
  19  11  -3         30.83         20.15        23.83 o                         
   1  12  -3        598.79        637.42        20.89 o                         
   2  12  -3       2940.69       3014.67        55.16 o                         
   3  12  -3       2221.95       2233.53        45.21 o                         
   4  12  -3       1380.32       1481.35        30.18 o                         
   5  12  -3       2118.01       2237.59        40.22 o                         
   6  12  -3       1432.65       1458.72        34.63 o                         
   7  12  -3       2462.91       2594.52        55.16 o                         
   8  12  -3        131.57        118.41        16.01 o                         
   9  12  -3       2329.02       2353.28        49.30 o                         
  10  12  -3        187.68        165.13        16.61 o                         
  11  12  -3       1259.04       1294.03        34.45 o                         
  12  12  -3        142.24        107.70        17.19 o                         
  13  12  -3       1195.22       1213.80        36.15 o                         
  14  12  -3        902.78        918.46        27.52 o                         
  15  12  -3        772.13        751.25        26.82 o                         
  16  12  -3        353.44        360.89        22.90 o                         
  17  12  -3         98.73         94.33        20.57 o                         
  18  12  -3         25.10         47.31        28.19 o                         
   0  13  -3        121.77        107.88        23.07 o                         
   1  13  -3       1104.73       1125.42        30.27 o                         
   2  13  -3         64.42         56.47        12.31 o                         
   3  13  -3       3362.39       3445.53        58.72 o                         
   4  13  -3        654.94        733.34        26.37 o                         
   5  13  -3       1440.65       1477.58        31.08 o                         
   6  13  -3        438.48        444.82        17.84 o                         
   7  13  -3        544.64        553.18        19.69 o                         
   8  13  -3       1557.91       1637.72        38.45 o                         
   9  13  -3         62.15         53.12        16.69 o                         
  10  13  -3        882.28        914.89        26.70 o                         
  11  13  -3         47.82         64.44        16.93 o                         
  12  13  -3        113.29        108.45        16.87 o                         
  13  13  -3        382.29        351.46        20.82 o                         
  14  13  -3        152.76        141.25        18.87 o                         
  15  13  -3        666.16        681.97        40.07 o                         
  16  13  -3          4.09          0.70        20.04 o                         
  17  13  -3         83.38         72.27        24.47 o                         
   1  14  -3       3195.38       3359.02        66.96 o                         
   2  14  -3        178.45        179.76        15.88 o                         
   3  14  -3       2763.20       2938.88        58.65 o                         
   4  14  -3       1166.30       1271.21        33.03 o                         
   5  14  -3       2716.82       2817.75        54.06 o                         
   6  14  -3       2186.61       2240.78        46.60 o                         
   7  14  -3        927.75        951.50        32.75 o                         
   8  14  -3        424.51        449.35        21.18 o                         
   9  14  -3        604.11        642.51        24.25 o                         
  10  14  -3        236.33        236.78        19.77 o                         
  11  14  -3        368.99        318.28        20.09 o                         
  12  14  -3       1051.78       1015.65        36.97 o                         
  13  14  -3        323.90        265.13        21.30 o                         
  14  14  -3        168.57        119.79        19.42 o                         
  15  14  -3       1166.05       1139.10        50.03 o                         
  16  14  -3         78.49         19.61        20.68 o                         
  17  14  -3        678.60        598.79        46.67 o                         
   0  15  -3       1940.74       2104.67        85.71 o                         
   1  15  -3        135.01        180.87        20.41 o                         
   2  15  -3        369.27        407.66        19.11 o                         
   3  15  -3        317.23        306.06        18.29 o                         
   4  15  -3        469.64        510.16        19.92 o                         
   5  15  -3       2080.76       2266.91        46.71 o                         
   6  15  -3        155.86        182.79        17.91 o                         
   7  15  -3        229.03        216.86        18.83 o                         
   8  15  -3        121.30         97.69        20.35 o                         
   9  15  -3        161.44        190.46        19.47 o                         
  10  15  -3         89.11         62.65        17.63 o                         
  11  15  -3        466.74        443.45        28.05 o                         
  12  15  -3         79.18         55.80        19.20 o                         
  13  15  -3        635.45        632.43        24.61 o                         
  14  15  -3         85.86         77.92        18.89 o                         
  15  15  -3        118.43        129.02        19.86 o                         
  16  15  -3        109.48         68.93        22.08 o                         
   1  16  -3        317.57        345.75        22.76 o                         
   2  16  -3        920.05        957.14        32.94 o                         
   3  16  -3        334.16        367.31        19.48 o                         
   4  16  -3       1715.06       1828.23        49.19 o                         
   5  16  -3       1894.54       2181.57        50.74 o                         
   6  16  -3        157.24        154.27        21.97 o                         
   7  16  -3        573.05        573.41        27.69 o                         
   8  16  -3         14.84         19.28        18.47 o                         
   9  16  -3        471.59        446.51        23.05 o                         
  10  16  -3         32.15         36.03        17.48 o                         
  11  16  -3        518.36        499.37        25.31 o                         
  12  16  -3        266.88        270.20        20.38 o                         
  13  16  -3        656.46        554.50        27.80 o                         
  14  16  -3        236.85        198.51        23.59 o                         
  15  16  -3        272.78        202.57        22.41 o                         
   0  17  -3        428.09        506.79        47.42 o                         
   1  17  -3        115.29        143.92        25.17 o                         
   2  17  -3        120.21        108.66        23.96 o                         
   3  17  -3       1985.94       2094.90        51.61 o                         
   4  17  -3        305.06        330.11        22.26 o                         
   5  17  -3        536.86        563.47        42.37 o                         
   6  17  -3        880.50        907.79        36.55 o                         
   7  17  -3        163.64        133.28        24.18 o                         
   8  17  -3        829.28        845.25        32.06 o                         
   9  17  -3         29.30         15.97        20.43 o                         
  10  17  -3        606.23        578.96        29.23 o                         
  11  17  -3        135.53        146.84        22.04 o                         
  12  17  -3        227.98        231.04        25.28 o                         
  13  17  -3         99.74        100.13        21.74 o                         
  14  17  -3         88.89         84.23        32.11 o                         
   1  18  -3        504.11        537.43        32.59 o                         
   2  18  -3         67.52         46.22        22.07 o                         
   3  18  -3       1020.56       1034.27        42.19 o                         
   4  18  -3        164.79        174.40        24.72 o                         
   5  18  -3        430.21        471.37        34.86 o                         
   6  18  -3        585.58        651.52        33.30 o                         
   7  18  -3        228.19        240.45        26.40 o                         
   8  18  -3        156.95        127.76        24.02 o                         
   9  18  -3        397.47        399.53        26.75 o                         
  10  18  -3        167.14        136.35        23.51 o                         
  11  18  -3        158.93        147.93        22.75 o                         
  12  18  -3        271.11        235.97        29.85 o                         
   0  19  -3       1146.40       1341.69        74.77 o                         
   1  19  -3         61.33         80.69        22.94 o                         
   2  19  -3        660.14        699.54        30.37 o                         
   3  19  -3        124.88        123.17        25.36 o                         
   4  19  -3        398.18        439.89        29.34 o                         
   5  19  -3        226.56        230.11        26.30 o                         
   6  19  -3         41.25         35.63        24.63 o                         
   7  19  -3       1021.80       1174.88        48.40 o                         
   8  19  -3        220.21        222.57        51.79 o                         
   9  19  -3         20.95         12.79        26.89 o                         
  10  19  -3         10.15         12.95        26.03 o                         
  11  19  -3        338.74        291.12        36.83 o                         
   1  20  -3        143.41        156.83        24.38 o                         
   2  20  -3        361.93        386.99        28.73 o                         
   3  20  -3         29.21         45.79        25.06 o                         
   4  20  -3        148.27        118.38        26.49 o                         
   5  20  -3        183.93        185.74        38.67 o                         
   6  20  -3        124.26        131.07        35.57 o                         
   7  20  -3        250.63        231.02        34.39 o                         
   8  20  -3         14.50         -7.39        33.15 o                         
   9  20  -3        114.68        105.02        34.29 o                         
   0  21  -3         47.92         25.63        35.12 o                         
   1  21  -3        152.66        152.74        27.09 o                         
   2  21  -3         63.72         97.68        26.25 o                         
   3  21  -3        520.50        549.62        38.83 o                         
   4  21  -3        178.77        202.78        27.27 o                         
   5  21  -3         64.26         77.83        25.99 o                         
   6  21  -3        189.59        205.49        37.45 o                         
   2   0  -2      38896.56      35460.83       588.61 o                         
   4   0  -2       4999.93       4711.63        97.65 o                         
   6   0  -2        756.23        718.14        18.28 o                         
   8   0  -2       2260.26       2134.28        50.50 o                         
  10   0  -2       3029.89       2973.13        61.10 o                         
  12   0  -2        469.50        509.22        20.18 o                         
  14   0  -2        741.52        782.59        29.40 o                         
  16   0  -2       3778.59       3761.73       106.04 o                         
  18   0  -2       5272.26       5442.47       200.78 o                         
  20   0  -2       2319.31       2496.25       117.10 o                         
  22   0  -2        419.50        463.11        39.37 o                         
   1   1  -2      10566.59       9592.51        91.77 o                         
   2   1  -2      11195.40      10591.51       128.44 o                         
   3   1  -2       4563.01       4348.56        57.77 o                         
   4   1  -2       1151.12       1134.65        18.21 o                         
   5   1  -2        468.83        491.66        11.03 o                         
   6   1  -2       5606.59       5452.89        67.39 o                         
   7   1  -2       5179.14       5224.43        75.24 o                         
   8   1  -2       1856.41       1807.64        32.46 o                         
   9   1  -2       3192.95       3096.23        47.15 o                         
  10   1  -2       1894.87       1814.08        31.84 o                         
  11   1  -2        863.43        829.70        19.87 o                         
  12   1  -2       1691.12       1648.00        31.56 o                         
  13   1  -2        414.65        386.17        14.93 o                         
  14   1  -2          1.40          0.04         9.71 o                         
  15   1  -2        543.28        598.68        17.87 o                         
  16   1  -2        718.14        734.83        22.19 o                         
  17   1  -2        944.30        953.14        27.74 o                         
  18   1  -2         96.50         77.55        16.61 o                         
  19   1  -2        888.89        901.67        30.31 o                         
  20   1  -2        293.47        272.01        24.38 o                         
  21   1  -2        297.95        315.15        28.43 o                         
  22   1  -2         14.36         -4.76        22.30 o                         
   0   2  -2       2869.26       2573.83        43.03 o                         
   1   2  -2       3270.45       3244.67        38.77 o                         
   2   2  -2       5281.17       5001.95        60.84 o                         
   3   2  -2        983.87        985.34        13.55 o                         
   4   2  -2       4555.40       4328.94        59.29 o                         
   5   2  -2        193.87        196.34         5.52 o                         
   6   2  -2       8955.08       8593.72       105.00 o                         
   7   2  -2        350.21        385.31         9.44 o                         
   8   2  -2      32709.29      31417.72       467.62 o                         
   9   2  -2        499.55        549.91        13.80 o                         
  10   2  -2      25976.14      25227.53       332.16 o                         
  11   2  -2        277.03        298.36        11.54 o                         
  12   2  -2       4804.67       4774.32        75.98 o                         
  13   2  -2        286.95        257.23        12.84 o                         
  14   2  -2       1654.57       1682.27        37.20 o                         
  15   2  -2         18.90         41.71        11.38 o                         
  16   2  -2        140.69        141.33        13.81 o                         
  17   2  -2          3.58          3.62        13.39 o                         
  18   2  -2        417.88        364.32        18.19 o                         
  19   2  -2        127.57        119.83        15.01 o                         
  20   2  -2         61.90         58.89        16.34 o                         
  21   2  -2         21.23         38.08        19.29 o                         
  22   2  -2        116.34        123.99        22.88 o                         
   1   3  -2       3183.36       3003.10        37.80 o                         
   2   3  -2      11036.66      10433.45       129.54 o                         
   3   3  -2       1227.66       1246.62        17.54 o                         
   4   3  -2       2099.10       2086.62        27.60 o                         
   5   3  -2        222.70        171.35         6.01 o                         
   6   3  -2       7081.74       7243.13       102.02 o                         
   7   3  -2       7993.58       7767.44       102.83 o                         
   8   3  -2       2077.73       2028.42        30.87 o                         
   9   3  -2      12918.17      12460.03       177.30 o                         
  10   3  -2        574.87        550.31        15.40 o                         
  11   3  -2       8003.17       7819.51       116.58 o                         
  12   3  -2       2845.56       2810.00        44.03 o                         
  13   3  -2        402.36        386.85        13.52 o                         
  14   3  -2        909.61        869.54        26.04 o                         
  15   3  -2        133.29        134.32        12.65 o                         
  16   3  -2        859.04        913.57        26.16 o                         
  17   3  -2        300.98        299.29        16.79 o                         
  18   3  -2          9.52          6.19        14.61 o                         
  19   3  -2         82.29         68.58        14.77 o                         
  20   3  -2         71.17         72.49        17.20 o                         
  21   3  -2         37.17         48.85        19.60 o                         
  22   3  -2         19.60         15.12        21.62 o                         
   0   4  -2      62586.48      58266.31      1183.23 o                         
   1   4  -2       1574.65       1433.75        21.57 o                         
   2   4  -2      27380.39      25611.80       342.95 o                         
   3   4  -2        578.96        582.13        13.57 o                         
   4   4  -2       4096.19       4054.22        66.12 o                         
   5   4  -2        478.99        552.37        14.29 o                         
   6   4  -2       2638.88       2695.36        43.18 o                         
   7   4  -2        405.71        421.80        12.01 o                         
   8   4  -2       1835.82       1776.51        30.78 o                         
   9   4  -2        268.45        302.32        10.54 o                         
  10   4  -2       1873.32       1866.94        32.86 o                         
  11   4  -2        565.82        611.50        16.42 o                         
  12   4  -2        189.26        182.21        14.22 o                         
  13   4  -2        265.31        270.69        12.61 o                         
  14   4  -2        962.95        928.08        26.45 o                         
  15   4  -2        288.35        273.21        14.81 o                         
  16   4  -2       2351.22       2421.51        46.88 o                         
  17   4  -2         30.34         55.75        14.60 o                         
  18   4  -2       5423.48       5691.18       139.80 o                         
  19   4  -2          8.79         -2.68        14.96 o                         
  20   4  -2       1416.68       1529.64        57.70 o                         
  21   4  -2         94.82         78.17        23.75 o                         
  22   4  -2        304.76        325.01        24.56 o                         
   1   5  -2      25582.82      24663.86       334.15 o                         
   2   5  -2       8580.35       8513.14       114.59 o                         
   3   5  -2       5374.64       5034.05        71.82 o                         
   4   5  -2       1262.68       1273.51        23.31 o                         
   5   5  -2       1467.89       1482.17        29.09 o                         
   6   5  -2       5077.24       4920.46        88.06 o                         
   7   5  -2        766.94        796.14        21.99 o                         
   8   5  -2       4108.71       4040.18        66.89 o                         
   9   5  -2        401.35        423.70        15.47 o                         
  10   5  -2        351.96        374.29        15.12 o                         
  11   5  -2        518.33        538.69        15.37 o                         
  12   5  -2       1577.77       1583.74        33.13 o                         
  13   5  -2        134.62        137.88        11.10 o                         
  14   5  -2        122.91        107.63        11.93 o                         
  15   5  -2       1453.41       1497.14        33.30 o                         
  16   5  -2        415.30        444.73        17.03 o                         
  17   5  -2       1901.94       1977.79        54.12 o                         
  18   5  -2        103.94         93.95        16.00 o                         
  19   5  -2       1718.51       1832.74        65.47 o                         
  20   5  -2        243.13        265.66        18.27 o                         
  21   5  -2        397.66        441.43        30.69 o                         
  22   5  -2         55.27         41.53        36.28 o                         
   0   6  -2       3603.31       3306.47        74.09 o                         
   1   6  -2        348.88        413.63         9.98 o                         
   2   6  -2       1279.30       1440.67        21.28 o                         
   3   6  -2        238.48        246.22         8.13 o                         
   4   6  -2       3807.67       3794.97        63.08 o                         
   5   6  -2        322.55        333.71        12.53 o                         
   6   6  -2       3852.77       3595.64        65.70 o                         
   7   6  -2       1188.21       1197.83        27.68 o                         
   8   6  -2      25406.27      25007.66       408.64 o                         
   9   6  -2        114.63        118.38        11.55 o                         
  10   6  -2      11656.38      11533.34       187.13 o                         
  11   6  -2        573.16        556.69        17.61 o                         
  12   6  -2       2919.56       2943.59        47.99 o                         
  13   6  -2        278.94        288.27        13.55 o                         
  14   6  -2        151.20        136.73        12.42 o                         
  15   6  -2        178.85        198.14        13.90 o                         
  16   6  -2        175.11        183.78        13.22 o                         
  17   6  -2        130.20        124.28        14.25 o                         
  18   6  -2        259.57        250.03        17.87 o                         
  19   6  -2          3.29          1.61        14.60 o                         
  20   6  -2         12.10          7.99        15.92 o                         
  21   6  -2         10.44         -1.06        17.03 o                         
   1   7  -2        127.51        144.28         7.40 o                         
   2   7  -2       7120.13       6879.15        89.51 o                         
   3   7  -2       1428.64       1503.02        25.61 o                         
   4   7  -2        939.99        868.88        19.88 o                         
   5   7  -2       2681.41       2624.64        58.15 o                         
   6   7  -2       2221.79       2280.24        49.82 o                         
   7   7  -2       8645.65       8259.83       146.31 o                         
   8   7  -2        294.26        310.70        13.55 o                         
   9   7  -2      11767.77      11722.73       210.40 o                         
  10   7  -2         42.74         44.18        13.23 o                         
  11   7  -2       9095.80       9186.35       160.39 o                         
  12   7  -2       1040.26       1038.52        29.55 o                         
  13   7  -2       1168.95       1222.29        31.49 o                         
  14   7  -2        631.58        632.03        19.77 o                         
  15   7  -2        269.32        281.00        14.00 o                         
  16   7  -2        715.77        743.07        25.04 o                         
  17   7  -2         91.77         72.25        13.81 o                         
  18   7  -2         25.39         13.01        14.73 o                         
  19   7  -2         22.14          5.22        15.40 o                         
  20   7  -2        101.23        116.27        17.09 o                         
  21   7  -2         14.49         51.20        23.25 o                         
   0   8  -2      29725.93      29204.88       546.10 o                         
   1   8  -2        436.87        449.16        12.61 o                         
   2   8  -2      13814.01      13748.31       183.34 o                         
   3   8  -2       2628.14       2622.67        39.03 o                         
   4   8  -2       1544.04       1470.98        28.03 o                         
   5   8  -2        130.39        143.42        11.12 o                         
   6   8  -2       1440.71       1469.14        32.89 o                         
   7   8  -2         88.21         94.42        12.66 o                         
   8   8  -2        646.09        675.05        19.80 o                         
   9   8  -2        272.99        267.25        12.54 o                         
  10   8  -2        433.35        487.39        17.32 o                         
  11   8  -2       1212.86       1202.65        30.22 o                         
  12   8  -2        270.03        279.12        14.77 o                         
  13   8  -2         76.36         64.96        13.24 o                         
  14   8  -2        173.40        165.88        14.42 o                         
  15   8  -2        218.89        230.49        15.68 o                         
  16   8  -2        546.60        529.54        20.75 o                         
  17   8  -2        103.59        109.30        16.79 o                         
  18   8  -2       2665.79       2780.08        79.70 o                         
  19   8  -2         12.42         -5.85        15.33 o                         
  20   8  -2        811.43        827.89        29.53 o                         
  21   8  -2          4.30         -4.07        21.31 o                         
   1   9  -2      20435.73      20054.71       285.96 o                         
   2   9  -2       1975.73       1969.69        33.44 o                         
   3   9  -2      13008.22      13015.88       182.49 o                         
   4   9  -2        530.28        542.42        13.83 o                         
   5   9  -2        919.37        938.67        23.59 o                         
   6   9  -2       3947.45       3994.20        71.18 o                         
   7   9  -2        477.05        487.37        16.75 o                         
   8   9  -2        878.56        920.45        23.37 o                         
   9   9  -2        155.69        146.65        10.44 o                         
  10   9  -2        799.59        785.71        23.16 o                         
  11   9  -2        203.90        214.16        12.82 o                         
  12   9  -2       1784.91       1813.83        44.33 o                         
  13   9  -2        551.65        517.50        18.37 o                         
  14   9  -2         55.35         58.54        12.70 o                         
  15   9  -2       1148.61       1157.83        32.88 o                         
  16   9  -2         66.02         55.19        14.06 o                         
  17   9  -2       2258.76       2349.69        75.56 o                         
  18   9  -2          3.09         -4.68        14.98 o                         
  19   9  -2       1640.44       1666.65        44.06 o                         
  20   9  -2         94.60         94.77        20.93 o                         
   0  10  -2       1013.45       1007.10        28.62 o                         
   1  10  -2       1061.37       1070.31        21.24 o                         
   2  10  -2       1114.69       1142.05        23.25 o                         
   3  10  -2        596.64        583.76        15.65 o                         
   4  10  -2        801.57        871.74        20.60 o                         
   5  10  -2        148.56        142.70        10.93 o                         
   6  10  -2        545.19        571.94        17.49 o                         
   7  10  -2       1016.33       1061.79        28.28 o                         
   8  10  -2       5097.68       5464.51        97.78 o                         
   9  10  -2         59.98         78.10        12.88 o                         
  10  10  -2       7127.62       7466.06       117.18 o                         
  11  10  -2        191.05        190.79        14.39 o                         
  12  10  -2        351.08        342.58        14.71 o                         
  13  10  -2        453.80        444.58        16.43 o                         
  14  10  -2        435.63        442.01        17.44 o                         
  15  10  -2         58.60         70.55        14.29 o                         
  16  10  -2         44.46         51.28        13.93 o                         
  17  10  -2         22.38         22.26        14.98 o                         
  18  10  -2         25.06         -8.26        16.98 o                         
  19  10  -2          0.28         -8.69        23.64 o                         
  20  10  -2        124.34         95.80        22.96 o                         
   1  11  -2       1458.29       1476.52        28.21 o                         
   2  11  -2       1329.94       1317.83        28.16 o                         
   3  11  -2        233.58        250.47        10.72 o                         
   4  11  -2       1842.66       1851.79        31.53 o                         
   5  11  -2       2034.98       2049.52        33.53 o                         
   6  11  -2        778.91        824.82        24.57 o                         
   7  11  -2       5813.23       5943.05       104.36 o                         
   8  11  -2         79.09        110.50        14.20 o                         
   9  11  -2      10943.92      11353.03       183.94 o                         
  10  11  -2        535.84        576.50        20.56 o                         
  11  11  -2       6428.62       6715.39       110.23 o                         
  12  11  -2        100.75         98.13        13.04 o                         
  13  11  -2       1044.93       1056.46        26.00 o                         
  14  11  -2        211.23        180.05        14.36 o                         
  15  11  -2        188.46        194.20        16.20 o                         
  16  11  -2        605.72        593.89        26.23 o                         
  17  11  -2         24.71         34.42        18.69 o                         
  18  11  -2         32.56         54.25        20.03 o                         
  19  11  -2        155.76        132.73        21.71 o                         
   0  12  -2      11133.15      11187.38       242.08 o                         
   1  12  -2        535.53        567.13        16.84 o                         
   2  12  -2       1823.51       1841.56        34.94 o                         
   3  12  -2       1712.76       1748.61        43.08 o                         
   4  12  -2       1057.33       1122.57        27.30 o                         
   5  12  -2        328.12        352.07        14.48 o                         
   6  12  -2       1390.79       1427.97        32.23 o                         
   7  12  -2        628.06        637.59        21.31 o                         
   8  12  -2        168.54        165.58        15.21 o                         
   9  12  -2          1.59          3.13        13.88 o                         
  10  12  -2        818.57        841.90        24.98 o                         
  11  12  -2         32.84         33.35        14.70 o                         
  12  12  -2        625.81        644.85        22.33 o                         
  13  12  -2        146.77        139.36        15.48 o                         
  14  12  -2        215.45        235.96        18.84 o                         
  15  12  -2         72.39         59.03        17.09 o                         
  16  12  -2        655.68        647.88        23.87 o                         
  17  12  -2        490.04        509.98        25.38 o                         
  18  12  -2        547.49        569.13        32.19 o                         
  19  12  -2         15.03         24.28        23.46 o                         
   1  13  -2       9328.38       9721.37       151.86 o                         
   2  13  -2       1174.06       1242.25        28.67 o                         
   3  13  -2       3526.91       3606.88        60.68 o                         
   4  13  -2        134.15        136.44        12.24 o                         
   5  13  -2        928.92        998.48        24.38 o                         
   6  13  -2       2520.00       2572.00        49.43 o                         
   7  13  -2        244.07        235.96        16.12 o                         
   8  13  -2        645.06        653.60        22.29 o                         
   9  13  -2         91.58         75.19        15.67 o                         
  10  13  -2        191.43        216.65        16.59 o                         
  11  13  -2        690.03        783.79        24.25 o                         
  12  13  -2        890.19        986.56        31.84 o                         
  13  13  -2        265.05        265.21        19.66 o                         
  14  13  -2         48.73         46.66        17.90 o                         
  15  13  -2        560.05        535.34        27.45 o                         
  16  13  -2         81.98         86.90        19.32 o                         
  17  13  -2       1124.79       1092.72        53.72 o                         
  18  13  -2          2.77         11.31        21.26 o                         
   0  14  -2       1595.78       1738.24        55.90 o                         
   1  14  -2         65.69         84.18        13.57 o                         
   2  14  -2       1585.47       1656.32        36.56 o                         
   3  14  -2        357.54        377.94        16.97 o                         
   4  14  -2       1659.75       1713.01        36.71 o                         
   5  14  -2        344.88        358.87        15.96 o                         
   6  14  -2         13.89         -6.08        14.92 o                         
   7  14  -2       1217.03       1266.46        35.23 o                         
   8  14  -2       1466.30       1528.57        40.56 o                         
   9  14  -2        248.83        226.49        17.92 o                         
  10  14  -2        866.76        884.93        28.03 o                         
  11  14  -2        306.59        312.16        20.77 o                         
  12  14  -2         19.77         26.48        17.15 o                         
  13  14  -2        224.11        204.76        20.27 o                         
  14  14  -2         80.70        120.59        18.51 o                         
  15  14  -2          7.37         -6.46        19.11 o                         
  16  14  -2        314.05        296.25        21.58 o                         
  17  14  -2         77.84         71.20        25.19 o                         
   1  15  -2        132.33        155.89        15.76 o                         
   2  15  -2       1239.14       1352.11        35.57 o                         
   3  15  -2        286.44        269.34        17.23 o                         
   4  15  -2        304.95        288.41        18.83 o                         
   5  15  -2        697.15        696.46        26.03 o                         
   6  15  -2         64.57         59.66        14.76 o                         
   7  15  -2       2718.49       2888.59        58.58 o                         
   8  15  -2        124.08         92.01        18.63 o                         
   9  15  -2       5150.25       5465.18       106.09 o                         
  10  15  -2        115.26        120.39        17.64 o                         
  11  15  -2       2260.57       2416.99        54.85 o                         
  12  15  -2          9.27         12.92        17.31 o                         
  13  15  -2        301.43        280.32        20.07 o                         
  14  15  -2        630.80        660.44        30.75 o                         
  15  15  -2         57.49         50.36        19.26 o                         
  16  15  -2        201.91        164.46        24.22 o                         
   0  16  -2        994.02       1014.58        44.28 o                         
   1  16  -2        891.38        972.41        30.82 o                         
   2  16  -2        122.93        119.63        16.58 o                         
   3  16  -2        823.11        877.44        28.09 o                         
   4  16  -2        824.79        908.62        30.47 o                         
   5  16  -2        671.58        738.85        35.77 o                         
   6  16  -2       1450.20       1592.84        41.90 o                         
   7  16  -2        345.47        373.96        21.47 o                         
   8  16  -2        606.64        665.75        34.73 o                         
   9  16  -2         28.19         39.77        18.42 o                         
  10  16  -2        427.86        411.29        21.25 o                         
  11  16  -2        133.14        105.62        18.36 o                         
  12  16  -2        737.61        786.39        33.86 o                         
  13  16  -2        101.78        146.74        21.24 o                         
  14  16  -2        408.23        366.08        26.36 o                         
  15  16  -2        123.57         62.92        22.49 o                         
   1  17  -2       4601.52       5088.78        99.55 o                         
   2  17  -2        103.08        114.52        21.11 o                         
   3  17  -2        773.60        734.87        63.83 o                         
   4  17  -2         56.44         16.78        19.96 o                         
   5  17  -2        144.96        113.08        19.05 o                         
   6  17  -2        513.98        590.60        27.34 o                         
   7  17  -2         39.24         33.12        21.18 o                         
   8  17  -2        217.32        241.98        27.34 o                         
   9  17  -2         72.24         52.28        18.44 o                         
  10  17  -2        103.46         68.85        18.19 o                         
  11  17  -2         70.48         47.26        17.98 o                         
  12  17  -2        171.60        185.66        20.82 o                         
  13  17  -2         22.62         41.07        20.88 o                         
  14  17  -2          2.56         44.47        22.42 o                         
   0  18  -2       1095.62       1130.12        54.23 o                         
   1  18  -2         23.25         24.79        20.55 o                         
   2  18  -2       1037.92       1113.33        39.35 o                         
   3  18  -2        111.17        121.30        21.71 o                         
   4  18  -2       1119.77       1255.31        46.32 o                         
   5  18  -2        447.06        475.23        26.16 o                         
   6  18  -2        166.32        116.55        19.56 o                         
   7  18  -2        404.48        407.54        28.15 o                         
   8  18  -2        634.41        662.19        31.97 o                         
   9  18  -2          9.98         22.55        20.80 o                         
  10  18  -2        125.66        104.18        23.87 o                         
  11  18  -2        185.31        167.98        27.99 o                         
  12  18  -2         97.64        111.30        23.82 o                         
  13  18  -2        171.21        176.21        27.52 o                         
   1  19  -2         89.06         87.82        22.31 o                         
   2  19  -2        394.39        405.45        34.24 o                         
   3  19  -2         95.65        109.11        24.32 o                         
   4  19  -2         66.52         64.96        23.91 o                         
   5  19  -2        172.03        205.73        24.23 o                         
   6  19  -2         64.34         57.03        21.96 o                         
   7  19  -2        742.33        739.33        33.76 o                         
   8  19  -2         57.18         63.51        25.53 o                         
   9  19  -2       1085.25       1183.36        55.27 o                         
  10  19  -2         64.33         47.24        27.74 o                         
  11  19  -2        880.76        874.84        41.34 o                         
   0  20  -2        371.06        335.77        36.61 o                         
   1  20  -2        346.94        358.39        27.86 o                         
   2  20  -2          0.65        -11.33        23.63 o                         
   3  20  -2        361.10        414.11        28.81 o                         
   4  20  -2        386.08        406.04        29.04 o                         
   5  20  -2         22.07         28.75        24.31 o                         
   6  20  -2        352.58        403.17        39.83 o                         
   7  20  -2         24.56         21.22        33.20 o                         
   8  20  -2        719.01        685.79        44.63 o                         
   9  20  -2         42.73         70.82        30.73 o                         
   1  21  -2        936.28        960.78       126.99 o                         
   2  21  -2         45.10         56.19        33.90 o                         
   3  21  -2        160.37        147.66        28.68 o                         
   4  21  -2         27.20         -2.71        24.62 o                         
   5  21  -2        142.82        190.53        33.37 o                         
   6  21  -2        524.83        546.35        35.25 o                         
   7  21  -2         51.36         66.81        34.08 o                         
   0  22  -2        513.97        467.66        53.40 o                         
   1  22  -2         36.45          6.84        34.03 o                         
   2  22  -2        567.09        588.51        87.02 o                         
   2   0  -1      12453.34      12110.35       196.14 o                         
   4   0  -1      50162.39      51313.51       919.94 o                         
   6   0  -1       1097.40       1204.23        28.39 o                         
   8   0  -1        763.20        728.44        18.11 o                         
  10   0  -1       1266.62       1312.92        30.58 o                         
  12   0  -1        318.60        326.98        17.19 o                         
  14   0  -1       3143.35       3256.24        98.55 o                         
  16   0  -1       3324.31       3327.39       123.84 o                         
  18   0  -1        124.97        147.24        21.04 o                         
  20   0  -1        601.69        664.48        51.54 o                         
  22   0  -1        585.44        651.95        45.01 o                         
   0   1  -1       4351.52       4173.75       109.39 o                         
   1   1  -1        680.79        683.22         9.88 o                         
   2   1  -1       1313.52       1274.94        19.46 o                         
   3   1  -1      28988.22      29548.71       286.85 o                         
   4   1  -1      63552.14      63218.20       751.14 o                         
   5   1  -1       8311.15       7887.24        99.02 o                         
   6   1  -1      11990.90      11822.51       154.02 o                         
   7   1  -1        391.77        417.93        12.60 o                         
   8   1  -1       3269.00       3432.85        53.14 o                         
   9   1  -1        256.78        293.33         9.35 o                         
  10   1  -1        720.90        732.08        19.93 o                         
  11   1  -1       1634.27       1629.53        28.97 o                         
  12   1  -1       6315.54       6166.49        90.89 o                         
  13   1  -1       1718.04       1703.60        36.63 o                         
  14   1  -1       7485.29       7676.14       143.04 o                         
  15   1  -1       1424.53       1458.76        30.71 o                         
  16   1  -1        877.78        933.26        27.49 o                         
  17   1  -1        230.91        264.63        14.77 o                         
  18   1  -1        290.47        273.75        20.73 o                         
  19   1  -1          2.87         -9.84        13.39 o                         
  20   1  -1        660.95        773.95        29.57 o                         
  21   1  -1        431.32        486.77        22.14 o                         
  22   1  -1        947.99       1090.30        35.40 o                         
   1   2  -1       4786.78       4975.14        54.03 o                         
   2   2  -1      11716.49      12222.50       131.84 o                         
   3   2  -1       6903.14       7116.85        78.61 o                         
   4   2  -1      16175.82      16526.62       197.82 o                         
   5   2  -1        434.28        480.99         9.36 o                         
   6   2  -1      19362.79      18955.83       250.57 o                         
   7   2  -1        938.38       1003.10        18.59 o                         
   8   2  -1      10036.56      10322.46       136.89 o                         
   9   2  -1        876.26        949.87        18.72 o                         
  10   2  -1       4613.89       4766.78        68.99 o                         
  11   2  -1         75.95         81.98         8.55 o                         
  12   2  -1      10486.09      10616.08       149.99 o                         
  13   2  -1         52.42         54.77         9.00 o                         
  14   2  -1       2490.61       2502.73        40.72 o                         
  15   2  -1        711.66        716.08        19.94 o                         
  16   2  -1          4.57         18.02        11.67 o                         
  17   2  -1         28.27         20.83        12.21 o                         
  18   2  -1         20.84          0.55        12.98 o                         
  19   2  -1         39.24         18.92        16.45 o                         
  20   2  -1         29.90         11.21        16.15 o                         
  21   2  -1         19.28         38.24        17.02 o                         
  22   2  -1         83.10         75.53        20.21 o                         
   0   3  -1       1791.33       1839.32        31.48 o                         
   1   3  -1        540.28        612.33         7.79 o                         
   2   3  -1       7140.36       7145.12        82.16 o                         
   3   3  -1       3603.84       3458.88        44.27 o                         
   4   3  -1      26511.95      26286.61       364.04 o                         
   5   3  -1      12039.03      12376.25       178.00 o                         
   6   3  -1      27178.28      27530.64       348.03 o                         
   7   3  -1       3500.95       3293.60        49.10 o                         
   8   3  -1        214.29        201.68         7.84 o                         
   9   3  -1       1232.92       1286.48        23.43 o                         
  10   3  -1       2071.54       2087.44        33.01 o                         
  11   3  -1       1326.44       1359.52        25.62 o                         
  12   3  -1       4028.64       4128.76        62.37 o                         
  13   3  -1       1767.77       1801.94        31.13 o                         
  14   3  -1       5917.10       5982.84       104.40 o                         
  15   3  -1        825.39        926.26        23.48 o                         
  16   3  -1       1716.28       1775.27        43.63 o                         
  17   3  -1        198.86        202.48        14.41 o                         
  18   3  -1        178.07        163.05        15.50 o                         
  19   3  -1         70.45         74.62        14.68 o                         
  20   3  -1         21.01         18.73        16.18 o                         
  21   3  -1         83.94        107.79        17.95 o                         
  22   3  -1       1158.02       1225.40        36.39 o                         
   1   4  -1       3359.15       3354.56        44.20 o                         
   2   4  -1      34065.23      34355.32       471.31 o                         
   3   4  -1       1455.36       1493.33        26.70 o                         
   4   4  -1       7741.76       7571.40       121.47 o                         
   5   4  -1       7248.05       7410.47       122.82 o                         
   6   4  -1        791.94        820.67        18.53 o                         
   7   4  -1       3672.24       3871.97        63.29 o                         
   8   4  -1        122.69        150.00        11.35 o                         
   9   4  -1         99.96         88.20         8.77 o                         
  10   4  -1        122.67        146.66         8.88 o                         
  11   4  -1       3260.53       3319.76        51.82 o                         
  12   4  -1        699.95        682.86        19.37 o                         
  13   4  -1       1259.13       1299.42        27.34 o                         
  14   4  -1       2751.94       2772.75        52.93 o                         
  15   4  -1        503.58        509.39        16.13 o                         
  16   4  -1       3171.69       3324.05        66.46 o                         
  17   4  -1        241.20        250.15        15.85 o                         
  18   4  -1         20.20         30.20        13.05 o                         
  19   4  -1         61.26         70.59        14.61 o                         
  20   4  -1        828.39        875.34        40.06 o                         
  21   4  -1        206.22        181.79        19.87 o                         
  22   4  -1        343.45        416.98        25.84 o                         
   0   5  -1       1399.16       1416.06        31.02 o                         
   1   5  -1       2280.69       2263.93        30.63 o                         
   2   5  -1       5914.08       5915.92        78.01 o                         
   3   5  -1      15542.98      15883.55       249.66 o                         
   4   5  -1      42131.23      43149.20       668.96 o                         
   5   5  -1       6107.58       6239.55       100.67 o                         
   6   5  -1       7371.74       7161.22       121.92 o                         
   7   5  -1       4008.31       4172.65        69.05 o                         
   8   5  -1        641.33        698.48        19.44 o                         
   9   5  -1        960.25       1023.41        20.36 o                         
  10   5  -1        263.46        259.12        10.13 o                         
  11   5  -1        458.75        475.29        13.62 o                         
  12   5  -1       3657.73       3615.18        60.21 o                         
  13   5  -1        910.20        930.88        24.10 o                         
  14   5  -1       5810.87       5921.01       111.20 o                         
  15   5  -1       1990.52       2036.81        55.45 o                         
  16   5  -1        560.52        577.56        18.44 o                         
  17   5  -1        338.25        357.45        18.09 o                         
  18   5  -1        169.02        192.98        14.63 o                         
  19   5  -1         15.25          5.75        13.89 o                         
  20   5  -1        198.65        208.60        17.57 o                         
  21   5  -1        387.48        403.78        28.09 o                         
  22   5  -1        333.62        390.09        26.30 o                         
   1   6  -1       2461.62       2427.51        31.55 o                         
   2   6  -1        658.29        729.05        12.67 o                         
   3   6  -1       4422.61       4381.18        64.98 o                         
   5   6  -1       7199.91       7298.50       124.56 o                         
   6   6  -1      17399.60      17378.41       308.48 o                         
   7   6  -1       2762.08       2763.82        45.64 o                         
   8   6  -1       6919.10       7111.24       113.02 o                         
   9   6  -1        204.93        209.90        10.62 o                         
  10   6  -1       2309.20       2376.44        41.52 o                         
  11   6  -1        399.49        399.56        13.39 o                         
  12   6  -1       4519.99       4677.48        71.11 o                         
  13   6  -1       1674.96       1698.00        39.24 o                         
  14   6  -1       1373.03       1475.98        35.29 o                         
  15   6  -1       1720.03       1879.37        35.30 o                         
  16   6  -1        149.13        157.67        12.65 o                         
  17   6  -1        628.69        672.36        19.92 o                         
  18   6  -1         15.46         16.71        13.61 o                         
  19   6  -1        398.32        432.82        19.40 o                         
  20   6  -1         65.10         64.90        15.83 o                         
  21   6  -1         99.76         84.12        17.38 o                         
  22   6  -1         72.94         58.50        24.22 o                         
   0   7  -1       3094.25       3246.92        71.65 o                         
   1   7  -1       2001.63       2239.29        34.78 o                         
   2   7  -1       1709.73       1703.83        25.76 o                         
   3   7  -1       2272.29       2355.52        34.71 o                         
   4   7  -1      12313.73      12266.91       183.29 o                         
   5   7  -1       8002.51       8064.34       132.54 o                         
   6   7  -1       4788.71       4856.42        91.23 o                         
   7   7  -1       5606.09       5669.37        95.34 o                         
   8   7  -1        930.08        969.75        21.98 o                         
   9   7  -1        378.65        355.32        13.10 o                         
  10   7  -1        124.17        121.66        10.43 o                         
  11   7  -1       1666.31       1747.14        38.51 o                         
  12   7  -1       3409.22       3474.29        54.79 o                         
  13   7  -1       2583.92       2686.42        45.77 o                         
  14   7  -1       3033.08       3126.15        74.36 o                         
  15   7  -1        840.28        905.03        22.97 o                         
  16   7  -1        243.77        229.15        13.32 o                         
  17   7  -1         79.96         82.47        12.40 o                         
  18   7  -1         64.20         85.20        14.47 o                         
  19   7  -1         21.15          5.07        14.33 o                         
  20   7  -1         59.11         51.88        16.52 o                         
  21   7  -1        101.64        113.90        17.50 o                         
   1   8  -1        229.22        244.70         7.42 o                         
   2   8  -1      15389.12      15800.95       216.37 o                         
   3   8  -1       8378.20       8557.25       115.52 o                         
   4   8  -1       7494.13       7327.33       111.09 o                         
   5   8  -1       4879.27       4671.09        82.07 o                         
   6   8  -1        313.85        339.81        12.57 o                         
   7   8  -1       6328.90       6346.12       103.97 o                         
   8   8  -1        581.87        594.05        17.31 o                         
   9   8  -1       3475.70       3552.56        59.32 o                         
  10   8  -1        729.27        802.77        21.88 o                         
  11   8  -1       1704.96       1743.60        36.99 o                         
  12   8  -1         34.33         38.71        10.56 o                         
  13   8  -1       2096.30       2166.56        41.71 o                         
  14   8  -1       1608.60       1596.83        55.49 o                         
  15   8  -1       2039.50       2166.00        48.26 o                         
  16   8  -1       1856.24       1966.50        62.69 o                         
  17   8  -1        380.04        417.36        17.11 o                         
  18   8  -1         23.68         10.25        14.48 o                         
  19   8  -1         55.52         19.70        14.56 o                         
  20   8  -1        300.19        291.68        27.18 o                         
  21   8  -1        136.45        116.75        18.16 o                         
   0   9  -1        288.58        310.76        14.10 o                         
   1   9  -1       1585.02       1639.98        26.66 o                         
   2   9  -1       1888.72       1863.50        29.75 o                         
   3   9  -1      10458.86      10657.53       144.94 o                         
   4   9  -1       3631.51       3648.81        53.35 o                         
   5   9  -1       3709.78       3804.02        65.96 o                         
   6   9  -1       3030.61       3148.99        52.11 o                         
   7   9  -1        182.08        194.48        11.53 o                         
   8   9  -1       1162.30       1148.33        25.53 o                         
   9   9  -1         12.97          8.73         9.30 o                         
  10   9  -1         84.37         78.49        14.98 o                         
  11   9  -1         22.52         24.12        10.61 o                         
  12   9  -1        336.57        347.17        14.96 o                         
  13   9  -1        433.82        444.99        20.99 o                         
  14   9  -1       1554.50       1649.48        54.22 o                         
  15   9  -1        712.60        709.65        22.95 o                         
  16   9  -1        124.41        127.95        14.85 o                         
  17   9  -1        782.10        841.34        25.98 o                         
  18   9  -1         34.46         17.01        15.23 o                         
  19   9  -1          8.18         24.58        16.72 o                         
  20   9  -1         77.94        101.69        18.79 o                         
   1  10  -1       2536.64       2500.77        37.16 o                         
   2  10  -1       2393.99       2427.99        35.54 o                         
   3  10  -1       6550.46       6644.59        92.75 o                         
   4  10  -1       2678.74       2746.11        41.27 o                         
   5  10  -1       7499.00       7760.23       121.91 o                         
   6  10  -1       7700.31       8153.30       130.59 o                         
   7  10  -1       1831.21       1967.61        39.24 o                         
   8  10  -1       1430.38       1496.21        32.11 o                         
   9  10  -1        392.32        424.35        17.59 o                         
  10  10  -1       1715.74       1754.59        36.91 o                         
  11  10  -1        448.69        452.51        16.55 o                         
  12  10  -1       4003.28       4157.85        70.27 o                         
  13  10  -1       1569.51       1598.08        42.16 o                         
  14  10  -1       1272.52       1263.99        35.25 o                         
  15  10  -1       1140.36       1134.20        33.75 o                         
  16  10  -1         38.56         40.38        14.29 o                         
  17  10  -1        540.11        566.94        20.89 o                         
  18  10  -1          9.65         27.43        17.09 o                         
  19  10  -1        351.85        388.23        23.09 o                         
  20  10  -1         16.42         31.96        24.17 o                         
   0  11  -1       6510.12       6449.92       164.31 o                         
   1  11  -1         60.17         61.33         8.80 o                         
   2  11  -1       1745.74       1763.54        28.30 o                         
   3  11  -1        636.71        615.58        15.14 o                         
   4  11  -1       2748.77       2695.52        39.44 o                         
   5  11  -1       3430.15       3681.18        58.08 o                         
   6  11  -1       1051.58       1055.01        25.67 o                         
   7  11  -1       3733.93       3856.59        71.93 o                         
   8  11  -1        168.18        183.98        12.39 o                         
   9  11  -1        309.49        333.04        14.93 o                         
  10  11  -1         83.47         97.69        12.37 o                         
  11  11  -1       1369.86       1405.64        32.31 o                         
  12  11  -1        841.54        864.52        23.99 o                         
  13  11  -1       2353.93       2461.64        52.25 o                         
  14  11  -1        356.23        364.02        18.52 o                         
  15  11  -1        262.98        234.86        17.72 o                         
  16  11  -1         27.64         28.97        15.62 o                         
  17  11  -1          7.88         19.03        16.32 o                         
  18  11  -1        375.87        436.38        27.82 o                         
  19  11  -1         29.57         48.18        23.50 o                         
   1  12  -1       1551.31       1560.02        30.80 o                         
   2  12  -1       3786.79       3858.39        56.78 o                         
   3  12  -1       2752.26       2725.80        43.87 o                         
   4  12  -1       2320.42       2487.88        45.54 o                         
   5  12  -1       5821.62       6199.47        98.19 o                         
   6  12  -1        834.50        820.14        24.18 o                         
   7  12  -1       4470.95       4688.99        84.63 o                         
   8  12  -1         29.57         44.41        13.55 o                         
   9  12  -1       1202.66       1322.87        30.90 o                         
  10  12  -1        269.49        267.49        14.85 o                         
  11  12  -1       1874.97       1982.36        43.69 o                         
  12  12  -1         29.61          3.48        11.07 o                         
  13  12  -1       2181.62       2260.04        41.90 o                         
  14  12  -1       1125.16       1261.98        46.09 o                         
  15  12  -1       1170.36       1196.97        33.64 o                         
  16  12  -1        622.64        661.66        25.81 o                         
  17  12  -1         97.79         99.87        22.01 o                         
  18  12  -1         13.88          2.04        27.99 o                         
  19  12  -1         84.76         55.40        27.42 o                         
   0  13  -1         37.41         61.92        16.00 o                         
   1  13  -1       2994.84       2992.16        49.60 o                         
   2  13  -1         44.35         57.04        10.63 o                         
   3  13  -1       4058.70       4223.58        64.50 o                         
   4  13  -1       1896.15       1903.66        34.01 o                         
   5  13  -1       1635.40       1727.59        34.13 o                         
   6  13  -1        115.81        150.26        11.42 o                         
   7  13  -1        202.92        211.63        17.69 o                         
   8  13  -1       1672.55       1882.68        42.05 o                         
   9  13  -1        159.81        173.72        15.40 o                         
  10  13  -1       1193.39       1298.18        32.45 o                         
  11  13  -1          9.94         -3.23        12.25 o                         
  12  13  -1          1.52         29.96        12.70 o                         
  13  13  -1        318.52        315.73        18.04 o                         
  14  13  -1        163.08        140.54        19.79 o                         
  15  13  -1        841.44        911.97        39.48 o                         
  16  13  -1          5.56         12.56        18.69 o                         
  17  13  -1        164.60        192.84        21.47 o                         
  18  13  -1         39.08          6.55        25.32 o                         
   1  14  -1       1595.94       1599.78        32.33 o                         
   2  14  -1         28.32         35.90        11.62 o                         
   3  14  -1       3810.76       3970.19        64.64 o                         
   4  14  -1        820.23        861.83        23.93 o                         
   5  14  -1       4424.67       4675.93        77.62 o                         
   6  14  -1       3884.86       4115.89        72.79 o                         
   7  14  -1        736.26        810.39        24.53 o                         
   8  14  -1       1058.63       1123.70        35.04 o                         
   9  14  -1        172.85        189.15        16.77 o                         
  10  14  -1        921.04       1018.57        30.22 o                         
  11  14  -1        119.88        103.80        17.51 o                         
  12  14  -1       1097.87       1178.34        37.08 o                         
  13  14  -1        368.60        354.40        22.28 o                         
  14  14  -1        220.77        240.88        19.61 o                         
  15  14  -1       1985.03       2081.02        54.41 o                         
  16  14  -1         11.95         -9.91        20.08 o                         
  17  14  -1        447.40        480.04        31.72 o                         
   0  15  -1       3940.99       4210.42       100.37 o                         
   1  15  -1         38.91         54.51        13.59 o                         
   2  15  -1        795.12        849.37        23.95 o                         
   3  15  -1         41.24         25.38        12.87 o                         
   4  15  -1         91.06         98.13        12.82 o                         
   5  15  -1       1464.33       1552.45        34.94 o                         
   6  15  -1         10.95         23.79        13.49 o                         
   7  15  -1        802.14        844.10        27.62 o                         
   8  15  -1        206.18        186.52        18.84 o                         
   9  15  -1         42.80         67.79        16.60 o                         
  10  15  -1        188.00        214.03        19.84 o                         
  11  15  -1        560.02        579.80        25.45 o                         
  12  15  -1         29.04         31.29        17.44 o                         
  13  15  -1        811.25        843.35        28.70 o                         
  14  15  -1        159.91        152.94        21.59 o                         
  15  15  -1         90.26         80.85        20.84 o                         
  16  15  -1        427.75        408.88        29.56 o                         
   1  16  -1         84.34        104.43        17.44 o                         
   2  16  -1       2511.95       2692.66        51.73 o                         
   3  16  -1       1439.14       1491.52        35.18 o                         
   4  16  -1       1543.11       1612.75        38.38 o                         
   5  16  -1       2510.11       2727.05        53.83 o                         
   6  16  -1        119.36        113.35        15.65 o                         
   7  16  -1       1098.12       1130.50        36.22 o                         
   8  16  -1          5.06         47.61        18.44 o                         
   9  16  -1        438.28        470.58        21.79 o                         
  10  16  -1         43.85         41.80        18.78 o                         
  11  16  -1        717.55        733.99        25.56 o                         
  12  16  -1        367.55        413.96        25.42 o                         
  13  16  -1       1022.04       1069.23        35.94 o                         
  14  16  -1        382.51        330.24        24.32 o                         
  15  16  -1        790.15        795.74        38.66 o                         
   0  17  -1         86.39         74.20        23.54 o                         
   1  17  -1        191.44        240.09        20.55 o                         
   2  17  -1         36.60         45.90        16.91 o                         
   3  17  -1       2147.74       2333.13        50.46 o                         
   4  17  -1        102.34        116.87        21.31 o                         
   5  17  -1        657.87        680.66        25.93 o                         
   6  17  -1        801.74        886.13        32.06 o                         
   7  17  -1         23.62         18.42        17.12 o                         
   8  17  -1       1120.44       1162.19        36.27 o                         
   9  17  -1         11.75         18.81        17.23 o                         
  10  17  -1       1067.88       1165.66        60.47 o                         
  11  17  -1         59.18         60.63        20.97 o                         
  12  17  -1         94.72         73.76        19.88 o                         
  13  17  -1          7.67          3.76        19.67 o                         
  14  17  -1         90.71         15.24        44.25 o                         
   1  18  -1        223.06        263.64        19.73 o                         
   2  18  -1         14.98         23.72        22.66 o                         
   3  18  -1       1135.47       1251.19        43.26 o                         
   4  18  -1        392.86        422.28        24.89 o                         
   5  18  -1        554.22        612.81        27.56 o                         
   6  18  -1        910.95        981.71        45.81 o                         
   7  18  -1        521.89        559.87        39.96 o                         
   8  18  -1        168.65        184.45        26.98 o                         
   9  18  -1        611.06        644.74        29.68 o                         
  10  18  -1         95.65         60.78        22.63 o                         
  11  18  -1         46.67         51.58        21.52 o                         
  12  18  -1        633.26        614.87        31.11 o                         
  13  18  -1        226.99        246.82        25.78 o                         
   0  19  -1       1384.98       1561.65        77.14 o                         
   1  19  -1         52.62         32.98        24.31 o                         
   2  19  -1       1528.89       1707.50        50.57 o                         
   3  19  -1          9.07        -24.68        20.74 o                         
   4  19  -1        114.33        127.69        22.49 o                         
   5  19  -1        684.42        726.92        38.36 o                         
   6  19  -1        120.52        117.10        22.56 o                         
   7  19  -1        652.94        742.58        42.26 o                         
   8  19  -1        385.21        448.07        29.98 o                         
   9  19  -1          2.84          1.10        24.59 o                         
  10  19  -1         89.17         51.30        31.96 o                         
  11  19  -1        614.25        688.87        33.94 o                         
  12  19  -1          0.43        -57.54        37.20 o                         
   1  20  -1        125.31        120.22        27.11 o                         
   2  20  -1        257.12        258.45        26.76 o                         
   3  20  -1         35.46         51.31        24.10 o                         
   4  20  -1        661.25        746.26        46.36 o                         
   5  20  -1        497.42        518.85        30.72 o                         
   6  20  -1         28.50         -3.69        23.35 o                         
   7  20  -1        394.47        387.34        39.44 o                         
   8  20  -1         37.66         58.89        27.27 o                         
   9  20  -1        118.15        113.80        28.51 o                         
  10  20  -1         52.66         59.93        29.74 o                         
   1  21  -1         18.74        132.20        62.46 o                         
   2  21  -1         19.83         75.81        67.94 o                         
   3  21  -1       1133.11       1259.15        79.98 o                         
   4  21  -1        185.91        229.00        32.21 o                         
   5  21  -1         33.51          5.95        25.50 o                         
   6  21  -1        217.46        255.19        26.95 o                         
   7  21  -1         13.19        -30.91        28.15 o                         
   1  22  -1          7.15        -32.02        26.59 o                         
   2  22  -1         32.73         63.22        28.42 o                         
   3  22  -1        578.70        557.75        41.06 o                         
   2   0   0      12712.53      12436.58       249.24 o                         
   4   0   0       9455.29      10182.54       181.66 o                         
   6   0   0         16.52         32.69         5.45 o                         
   8   0   0       3498.93       3712.07        73.09 o                         
  10   0   0       3719.99       3870.92        77.13 o                         
  12   0   0        426.16        438.83        18.77 o                         
  14   0   0         54.77         63.88        12.92 o                         
  16   0   0       4941.69       5079.62       217.23 o                         
  18   0   0       7457.14       7754.40       291.44 o                         
  20   0   0       3118.30       3493.54       143.14 o                         
  22   0   0        267.99        299.19        33.88 o                         
   2   1   0       3809.21       3961.31        46.22 o                         
   3   1   0        527.48        731.48         8.58 o                         
   4   1   0       5076.76       5482.31        62.42 o                         
   5   1   0       2929.89       3307.70        44.73 o                         
   6   1   0       8431.38       8954.23       124.12 o                         
   7   1   0       7423.79       8119.77       113.01 o                         
   8   1   0       1674.57       1681.70        26.28 o                         
   9   1   0       5253.05       5342.48        73.46 o                         
  10   1   0       2696.11       2674.32        40.39 o                         
  11   1   0        546.16        580.85        14.98 o                         
  12   1   0       1658.29       1684.63        29.34 o                         
  13   1   0        595.77        560.57        17.70 o                         
  14   1   0          8.77         20.81         9.10 o                         
  15   1   0        396.58        388.76        14.24 o                         
  16   1   0        762.15        846.84        27.21 o                         
  17   1   0        895.43        905.20        30.29 o                         
  18   1   0         97.95        102.06        15.76 o                         
  19   1   0        813.67        872.56        29.08 o                         
  20   1   0        262.09        288.42        21.24 o                         
  21   1   0        226.52        245.71        17.92 o                         
  22   1   0         32.32         69.48        19.68 o                         
   0   2   0       1657.98       1573.45        32.05 o                         
   1   2   0        989.22       1080.81        14.82 o                         
   2   2   0       1508.61       1588.70        18.41 o                         
   3   2   0       1492.19       1697.59        19.03 o                         
   4   2   0         17.99         14.45         2.77 o                         
   5   2   0       2359.46       2796.27        38.83 o                         
   6   2   0       3751.93       3700.60        49.39 o                         
   7   2   0       4891.44       5480.78        77.40 o                         
   8   2   0      45071.90      45414.41       696.80 o                         
   9   2   0         22.11          7.06         6.41 o                         
  10   2   0      32526.14      32884.84       468.12 o                         
  11   2   0        193.04        215.02         9.45 o                         
  12   2   0       4086.93       4112.49        66.92 o                         
  13   2   0        570.21        557.52        16.77 o                         
  14   2   0        110.47        116.78        10.23 o                         
  15   2   0         76.09         75.43        10.59 o                         
  16   2   0         43.11         48.76        11.07 o                         
  17   2   0          0.14         -2.19        10.63 o                         
  18   2   0        549.40        563.49        22.70 o                         
  19   2   0         64.65         51.43        15.59 o                         
  20   2   0          3.44          9.13        14.98 o                         
  21   2   0         12.00         13.83        15.15 o                         
  22   2   0         22.48         48.09        18.83 o                         
   1   3   0       1039.38       1100.58        12.20 o                         
   2   3   0      20425.21      20985.87       218.78 o                         
   3   3   0       1429.81       1492.75        19.03 o                         
   4   3   0        523.86        505.43         8.97 o                         
   5   3   0        533.30        511.66        10.58 o                         
   6   3   0      10087.36      11060.51       153.23 o                         
   7   3   0      10717.13      11095.85       154.10 o                         
   8   3   0        844.12        836.74        17.13 o                         
   9   3   0      14752.57      14949.75       207.00 o                         
  10   3   0         33.09         28.12         7.19 o                         
  11   3   0      10848.15      10848.31       163.36 o                         
  12   3   0       4277.72       4439.59        70.58 o                         
  13   3   0        566.54        633.20        17.55 o                         
  14   3   0        607.18        659.77        17.79 o                         
  15   3   0         65.39         77.20        10.66 o                         
  16   3   0       1276.51       1416.44        39.14 o                         
  17   3   0        146.75        140.85        15.50 o                         
  18   3   0         13.35          3.56        12.78 o                         
  19   3   0         67.52         49.97        15.81 o                         
  20   3   0         37.59         40.16        14.99 o                         
  21   3   0        106.22        126.65        16.47 o                         
  22   3   0         12.67         18.40        18.70 o                         
   0   4   0      59240.64      59818.36       958.20 o                         
   1   4   0       5787.97       6076.08        65.52 o                         
   2   4   0      55750.45      57022.96       645.26 o                         
   3   4   0        772.13        838.01        12.82 o                         
   4   4   0       1983.95       2112.22        30.69 o                         
   5   4   0        537.12        725.67        14.34 o                         
   6   4   0       1513.28       1699.17        27.03 o                         
   7   4   0          5.76         19.78         5.57 o                         
   8   4   0       5078.59       5245.39        77.40 o                         
   9   4   0          3.40         -2.74         6.76 o                         
  10   4   0       2939.27       3064.92        47.98 o                         
  11   4   0        693.88        786.16        22.63 o                         
  12   4   0         40.56         45.31         8.78 o                         
  13   4   0        158.49        184.29        10.50 o                         
  14   4   0        330.81        327.17        14.50 o                         
  15   4   0        199.06        213.44        11.87 o                         
  16   4   0       3066.22       3232.87        65.06 o                         
  17   4   0        163.67        185.35        12.87 o                         
  18   4   0       6986.93       7552.30       218.50 o                         
  19   4   0         28.44         25.62        15.35 o                         
  20   4   0       1750.64       1919.07        62.26 o                         
  21   4   0         30.95         45.64        15.53 o                         
  22   4   0        426.83        459.57        24.33 o                         
   1   5   0      22824.61      23158.13       256.67 o                         
   2   5   0      13535.01      14385.51       175.92 o                         
   3   5   0      16478.67      17060.25       220.57 o                         
   4   5   0       1034.47       1066.30        16.95 o                         
   5   5   0         73.92         99.13         5.65 o                         
   6   5   0       4059.20       4144.27        66.13 o                         
   7   5   0         52.68         68.74         6.01 o                         
   8   5   0       5903.77       6099.02        92.93 o                         
   9   5   0        261.70        281.13         9.94 o                         
  10   5   0        491.24        545.18        15.23 o                         
  11   5   0        758.05        779.16        19.39 o                         
  12   5   0       1447.45       1443.93        32.84 o                         
  13   5   0        123.90        161.28        10.67 o                         
  14   5   0         71.56         97.28        11.22 o                         
  15   5   0       1172.22       1245.65        30.99 o                         
  16   5   0        529.91        553.34        21.22 o                         
  17   5   0       2484.80       2525.78        76.35 o                         
  18   5   0        101.59        111.74        13.97 o                         
  19   5   0       1595.61       1711.65        48.36 o                         
  20   5   0        303.29        339.87        18.55 o                         
  21   5   0        650.46        723.52        37.92 o                         
  22   5   0         60.23         38.94        17.39 o                         
   0   6   0      15130.58      15495.50       261.70 o                         
   1   6   0       4431.08       4940.56        57.17 o                         
   2   6   0       4210.72       4974.74        63.69 o                         
   3   6   0        148.81        218.46         6.18 o                         
   4   6   0       1255.11       1343.84        20.60 o                         
   5   6   0        562.05        583.94        14.11 o                         
   6   6   0       5018.57       5027.74        71.30 o                         
   7   6   0       1208.58       1325.13        22.67 o                         
   8   6   0      26419.29      26569.57       378.88 o                         
   9   6   0         36.78         28.73         7.41 o                         
  10   6   0      13369.80      13739.23       191.21 o                         
  11   6   0        394.23        421.85        12.60 o                         
  12   6   0       2579.79       2702.11        49.41 o                         
  13   6   0        544.57        598.99        16.54 o                         
  14   6   0        107.64        121.61        11.30 o                         
  15   6   0        147.23        161.32        11.95 o                         
  16   6   0        115.43        117.68        11.83 o                         
  17   6   0        185.29        201.66        15.36 o                         
  18   6   0        178.46        197.85        15.09 o                         
  19   6   0          1.25         19.60        15.03 o                         
  20   6   0          7.07         19.98        14.59 o                         
  21   6   0          1.30         28.84        15.11 o                         
  22   6   0         17.62         56.22        25.59 o                         
   1   7   0        403.34        457.01         9.53 o                         
   2   7   0       5216.57       5361.70        78.13 o                         
   3   7   0        495.23        590.37        11.65 o                         
   4   7   0       1957.13       1935.67        30.38 o                         
   5   7   0       4483.63       4647.62        74.11 o                         
   6   7   0       1940.15       2008.89        32.26 o                         
   7   7   0      10811.04      10890.53       151.68 o                         
   8   7   0       1195.78       1171.80        25.33 o                         
   9   7   0      16470.63      16899.61       251.73 o                         
  10   7   0        447.47        467.77        13.11 o                         
  11   7   0      11632.87      12355.76       180.94 o                         
  12   7   0        385.18        445.98        14.23 o                         
  13   7   0       1617.09       1792.00        33.61 o                         
  14   7   0        747.82        839.05        20.72 o                         
  15   7   0          9.20         18.21        10.76 o                         
  16   7   0        644.95        677.14        18.40 o                         
  17   7   0          8.39         12.78        11.86 o                         
  18   7   0         83.39        102.18        14.65 o                         
  19   7   0          9.52          7.91        14.73 o                         
  20   7   0        140.81        153.41        15.91 o                         
  21   7   0          4.86         -7.30        14.63 o                         
   0   8   0      31138.61      31027.53       522.53 o                         
   1   8   0        505.40        584.35        12.12 o                         
   2   8   0      21363.44      22164.94       278.65 o                         
   3   8   0       1997.33       2092.30        29.73 o                         
   4   8   0       1137.81       1242.88        20.43 o                         
   5   8   0       1303.84       1393.98        25.24 o                         
   6   8   0        176.48        208.22         8.80 o                         
   7   8   0        978.17       1025.89        20.92 o                         
   8   8   0        228.14        286.18        10.32 o                         
   9   8   0         11.76          7.98         8.43 o                         
  10   8   0        877.44        934.87        21.77 o                         
  11   8   0       1387.29       1383.68        30.16 o                         
  12   8   0        145.00        161.67        10.58 o                         
  13   8   0         49.11         75.97        10.15 o                         
  14   8   0         35.15         36.86        11.66 o                         
  15   8   0        200.51        222.04        12.99 o                         
  16   8   0        595.46        601.78        18.68 o                         
  17   8   0         47.48         74.07        12.84 o                         
  18   8   0       2975.47       3104.06        73.24 o                         
  19   8   0         30.37         21.89        14.98 o                         
  20   8   0        945.79        998.18        59.46 o                         
  21   8   0         36.35         25.47        16.26 o                         
   1   9   0      30865.99      30823.17       398.29 o                         
   2   9   0       3109.07       3218.33        47.31 o                         
   3   9   0       9999.02      10460.97       150.75 o                         
   4   9   0          1.00         -0.28         5.99 o                         
   5   9   0        379.58        398.83        11.03 o                         
   6   9   0       4788.64       4902.76        79.01 o                         
   7   9   0         31.93         49.20         8.55 o                         
   8   9   0        664.14        709.60        17.47 o                         
   9   9   0         43.66         65.40         9.19 o                         
  10   9   0        773.99        773.60        19.98 o                         
  11   9   0        107.68        127.00        10.95 o                         
  12   9   0       2197.36       2341.57        40.96 o                         
  13   9   0        310.39        325.84        14.32 o                         
  14   9   0         29.91         23.52        12.38 o                         
  15   9   0       1095.92       1184.12        27.94 o                         
  16   9   0         68.86         80.26        12.63 o                         
  17   9   0       2903.80       3060.19        78.25 o                         
  18   9   0          5.35         -7.29        13.44 o                         
  19   9   0       2165.29       2215.95        57.07 o                         
  20   9   0        140.10        153.15        18.19 o                         
   0  10   0         24.47         23.10        10.23 o                         
   1  10   0        110.09        127.84         7.58 o                         
   2  10   0         13.66         27.41         7.32 o                         
   3  10   0         22.56          9.58         7.60 o                         
   4  10   0       1260.80       1441.89        25.11 o                         
   5  10   0        457.34        539.35        14.48 o                         
   6  10   0         72.49         91.66         9.26 o                         
   7  10   0        772.55        875.75        21.89 o                         
   8  10   0       6629.59       7110.89       108.73 o                         
   9  10   0        179.43        220.49        12.74 o                         
  10  10   0       8475.75       8607.06       137.05 o                         
  11  10   0        231.48        226.63        12.68 o                         
  12  10   0         11.69         22.96        10.66 o                         
  13  10   0        369.08        421.46        16.22 o                         
  14  10   0        175.74        192.92        14.68 o                         
  15  10   0          7.40         17.76        12.79 o                         
  16  10   0         10.27         17.64        13.25 o                         
  17  10   0         26.78         42.84        14.52 o                         
  18  10   0          2.65          7.40        15.43 o                         
  19  10   0          2.11        -29.71        14.86 o                         
  20  10   0        131.35        120.97        18.98 o                         
   1  11   0       1286.45       1288.44        23.36 o                         
   2  11   0       2367.41       2425.20        37.37 o                         
   3  11   0        103.81        124.67         9.08 o                         
   4  11   0       1494.23       1475.19        27.58 o                         
   5  11   0        449.86        488.72        14.20 o                         
   6  11   0        558.26        597.42        15.88 o                         
   7  11   0       7291.72       7382.07       109.14 o                         
   8  11   0         21.58         51.53         9.72 o                         
   9  11   0      15222.45      15741.13       235.25 o                         
  10  11   0        254.61        282.78        13.88 o                         
  11  11   0       7520.21       7839.74       125.75 o                         
  12  11   0        144.92        158.33        13.17 o                         
  13  11   0       1037.03       1093.38        33.20 o                         
  14  11   0        369.81        398.84        18.14 o                         
  15  11   0         18.67         17.47        13.26 o                         
  16  11   0        904.79        973.22        27.13 o                         
  17  11   0          4.38         -7.48        14.58 o                         
  18  11   0         42.60         38.81        16.24 o                         
  19  11   0        211.40        196.57        23.90 o                         
   0  12   0      16627.51      16554.66       314.70 o                         
   1  12   0        563.46        636.65        16.73 o                         
   2  12   0       1467.54       1519.15        26.35 o                         
   3  12   0       2898.85       2936.28        45.12 o                         
   4  12   0        588.29        668.19        16.99 o                         
   5  12   0         92.16         51.09        11.54 o                         
   6  12   0       1813.15       1810.19        32.62 o                         
   7  12   0        110.89        107.89        10.04 o                         
   8  12   0         44.21         59.02        10.92 o                         
   9  12   0         30.58         29.60        11.50 o                         
  10  12   0        558.60        634.35        18.98 o                         
  11  12   0          2.49          5.39        11.22 o                         
  12  12   0        682.49        777.75        22.51 o                         
  13  12   0         19.05         21.64        13.40 o                         
  14  12   0        276.87        288.19        16.55 o                         
  15  12   0         77.97         62.99        14.28 o                         
  16  12   0        710.15        775.07        28.63 o                         
  17  12   0        427.97        444.34        23.95 o                         
  18  12   0        648.74        633.60        38.71 o                         
  19  12   0         13.06        -23.36        32.04 o                         
   1  13   0      10808.88      11129.60       161.61 o                         
   2  13   0        592.61        661.57        19.29 o                         
   3  13   0       4075.59       4072.07        61.20 o                         
   4  13   0         46.21         62.70         9.54 o                         
   5  13   0        148.72        138.04        10.94 o                         
   6  13   0       3408.45       3570.23        58.85 o                         
   7  13   0        240.04        260.54        12.19 o                         
   8  13   0       1009.01       1079.01        27.34 o                         
   9  13   0        254.92        265.22        14.06 o                         
  10  13   0        253.89        274.50        15.19 o                         
  11  13   0        762.39        864.09        23.26 o                         
  12  13   0       1207.21       1323.59        31.62 o                         
  13  13   0         39.81         57.97        16.61 o                         
  14  13   0         28.62         28.98        15.50 o                         
  15  13   0        693.75        771.24        31.29 o                         
  16  13   0         13.42        -13.46        24.41 o                         
  17  13   0       1174.78       1194.42        50.67 o                         
  18  13   0         13.69         64.00        23.36 o                         
   0  14   0        489.84        596.71        29.44 o                         
   1  14   0         67.06         64.30        10.92 o                         
   2  14   0       3145.05       3060.77        52.81 o                         
   3  14   0        279.77        308.04        13.48 o                         
   4  14   0       1951.11       2102.93        40.83 o                         
   5  14   0        214.86        256.10        14.39 o                         
   6  14   0         95.20        102.29        12.68 o                         
   7  14   0       1692.42       1820.65        34.19 o                         
   8  14   0       1307.74       1282.51        30.86 o                         
   9  14   0        252.96        256.22        15.81 o                         
  10  14   0       1341.66       1422.99        35.37 o                         
  11  14   0        293.70        302.19        18.57 o                         
  12  14   0         25.16         23.48        22.02 o                         
  13  14   0         93.74         90.33        21.35 o                         
  14  14   0         96.82        116.58        21.91 o                         
  15  14   0         22.08         74.13        27.26 o                         
  16  14   0        402.16        406.74        26.09 o                         
  17  14   0         23.21         45.78        31.62 o                         
   1  15   0        508.29        544.73        17.78 o                         
   2  15   0       1332.84       1453.58        32.42 o                         
   3  15   0          1.70          4.59        12.75 o                         
   4  15   0        642.90        698.07        22.55 o                         
   5  15   0        489.65        516.06        18.11 o                         
   6  15   0        178.62        207.94        14.87 o                         
   7  15   0       2670.17       2808.65        52.09 o                         
   8  15   0         20.56         20.23        13.68 o                         
   9  15   0       5191.86       5653.32        90.14 o                         
  10  15   0         45.24         31.59        16.60 o                         
  11  15   0       3038.35       3293.70        68.00 o                         
  12  15   0         12.88         16.51        19.06 o                         
  13  15   0         50.65         79.86        19.69 o                         
  14  15   0        902.14        935.19        33.47 o                         
  15  15   0         21.09         12.13        26.89 o                         
  16  15   0        254.89        284.79        28.99 o                         
  17  15   0          3.51         44.27        23.28 o                         
   0  16   0        834.84        839.74        38.80 o                         
   1  16   0        525.11        578.33        21.25 o                         
   2  16   0        140.52        129.37        15.10 o                         
   3  16   0       1304.62       1410.04        33.50 o                         
   4  16   0        940.92       1038.90        29.19 o                         
   5  16   0        757.29        852.59        24.66 o                         
   6  16   0       2617.80       2875.43        53.44 o                         
   7  16   0        372.52        378.88        16.25 o                         
   8  16   0        438.21        458.00        21.52 o                         
   9  16   0         52.72         51.72        16.81 o                         
  10  16   0        659.62        653.07        26.83 o                         
  11  16   0        198.73        198.72        20.73 o                         
  12  16   0       1130.46       1214.16        39.78 o                         
  13  16   0          2.38         24.98        19.56 o                         
  14  16   0        454.62        462.70        32.77 o                         
  15  16   0         57.00         45.91        27.48 o                         
  16  16   0         46.47         55.18        25.57 o                         
   1  17   0       5344.20       5763.03       105.67 o                         
   2  17   0         96.44         90.91        16.34 o                         
   3  17   0       1170.41       1225.83        35.48 o                         
   4  17   0         80.77         68.45        18.27 o                         
   5  17   0          0.37          8.86        16.43 o                         
   6  17   0        630.41        662.41        22.40 o                         
   7  17   0        223.44        207.60        17.59 o                         
   8  17   0        112.52        118.41        19.85 o                         
   9  17   0         64.36         36.98        21.54 o                         
  10  17   0          6.65         -5.30        24.71 o                         
  11  17   0        276.97        307.50        25.04 o                         
  12  17   0        257.69        251.46        22.00 o                         
  13  17   0          5.66          0.94        24.83 o                         
  14  17   0          1.39        -25.25        28.31 o                         
   0  18   0        701.90        716.85        40.27 o                         
   1  18   0        102.18         88.53        21.12 o                         
   2  18   0       1605.08       1800.76        47.21 o                         
   3  18   0          1.21         15.97        16.58 o                         
   4  18   0        813.85        890.13        30.11 o                         
   5  18   0        762.29        823.91        29.15 o                         
   6  18   0        379.23        431.86        23.68 o                         
   7  18   0        433.65        485.62        23.66 o                         
   8  18   0       1253.32       1504.44        42.26 o                         
   9  18   0          3.18         11.11        20.58 o                         
  10  18   0         29.53         19.05        21.03 o                         
  11  18   0        147.76        120.75        22.40 o                         
  12  18   0         71.68         83.36        24.26 o                         
  13  18   0        259.54        254.69        27.09 o                         
   1  19   0         63.13         49.35        20.28 o                         
   2  19   0        435.76        457.26        28.54 o                         
   3  19   0         84.35         67.99        21.87 o                         
   4  19   0         22.07         -4.35        20.97 o                         
   5  19   0        263.75        344.32        24.82 o                         
   6  19   0         99.52        106.97        22.71 o                         
   7  19   0        814.49        931.30        34.68 o                         
   8  19   0          0.31          3.26        21.58 o                         
   9  19   0       1276.11       1413.61        51.02 o                         
  10  19   0        119.28        121.95        36.13 o                         
  11  19   0        866.09        960.50        39.81 o                         
  12  19   0         19.16         39.27        25.81 o                         
   0  20   0        391.38        401.37        42.49 o                         
   1  20   0        922.22       1078.95        54.09 o                         
   2  20   0         52.97         59.54        23.68 o                         
   3  20   0        170.37        186.37        25.34 o                         
   4  20   0        603.56        666.69        32.53 o                         
   5  20   0        156.97        188.70        24.32 o                         
   6  20   0        357.80        357.99        26.03 o                         
   7  20   0         34.18         78.54        28.24 o                         
   8  20   0        980.09       1176.37        75.52 o                         
   9  20   0         21.13         61.66        25.40 o                         
  10  20   0        541.20        595.75        37.12 o                         
   1  21   0       1407.64       1552.04        66.89 o                         
   2  21   0          3.52          4.16        45.54 o                         
   3  21   0         84.31         90.31        50.71 o                         
   4  21   0          4.30        -12.67        28.15 o                         
   5  21   0         67.28         67.02        31.43 o                         
   6  21   0        508.02        537.29        33.28 o                         
   7  21   0         44.69         26.76        24.85 o                         
   0  22   0        587.26        653.30        50.40 o                         
   1  22   0          0.77          0.08        26.82 o                         
   2  22   0        348.21        369.28        31.61 o                         
   3  22   0         64.99         32.94        27.87 o                         
   4  22   0        429.73        217.32        70.75 o                         
   2   0   1      12890.18      12327.03       196.48 o                         
   4   0   1      51760.15      52759.55       922.18 o                         
   6   0   1       1108.11       1219.36        28.33 o                         
   8   0   1        609.84        565.44        20.23 o                         
  10   0   1       1115.53       1154.46        34.86 o                         
  12   0   1        287.70        290.14        17.72 o                         
  14   0   1       3477.82       3432.34        99.18 o                         
  16   0   1       3337.01       3407.04       166.12 o                         
  18   0   1        110.31        103.20        26.53 o                         
  20   0   1        577.84        667.08        43.18 o                         
  22   0   1        586.20        615.70        49.91 o                         
   0   1   1       4992.60       4840.91        86.77 o                         
   1   1   1        740.94        715.33         8.40 o                         
   2   1   1        541.14        484.60         7.98 o                         
   3   1   1      28088.05      28618.29       292.07 o                         
   4   1   1      63236.53      63446.98       793.83 o                         
   5   1   1       8492.41       8143.72       115.41 o                         
   6   1   1      12149.96      11904.42       169.81 o                         
   8   1   1       3488.45       3633.22        51.09 o                         
   9   1   1        267.26        283.09         9.50 o                         
  10   1   1        798.68        762.03        17.13 o                         
  11   1   1       1664.72       1655.55        28.62 o                         
  12   1   1       6347.17       6159.62       110.34 o                         
  13   1   1       1474.72       1505.83        35.77 o                         
  14   1   1       7477.54       7763.40       162.44 o                         
  15   1   1       1432.61       1525.94        58.40 o                         
  16   1   1        924.14        979.61        33.80 o                         
  17   1   1        200.18        217.01        15.19 o                         
  18   1   1        286.49        303.37        21.23 o                         
  19   1   1          1.78         14.34        13.89 o                         
  20   1   1        696.53        821.85        23.50 o                         
  21   1   1        424.91        481.88        19.33 o                         
  22   1   1        930.84       1050.04        44.13 o                         
   1   2   1       4925.10       5031.64        55.08 o                         
   2   2   1      11032.89      11542.26       123.93 o                         
   3   2   1       6800.98       6936.27        78.45 o                         
   4   2   1      16214.37      16688.86       197.87 o                         
   5   2   1        730.00        697.44        53.07 o                         
   6   2   1      20191.88      19907.92       267.59 o                         
   7   2   1        712.62        773.73        19.89 o                         
   8   2   1       9654.28       9996.27       147.05 o                         
   9   2   1        940.66        995.39        19.30 o                         
  10   2   1       4411.20       4446.37        66.33 o                         
  11   2   1         43.13         49.95         7.80 o                         
  12   2   1      10820.39      10864.00       179.95 o                         
  13   2   1         12.90         23.03         8.27 o                         
  14   2   1       2525.50       2472.51        60.41 o                         
  15   2   1        720.77        725.13        20.26 o                         
  16   2   1          8.15         22.86        12.37 o                         
  17   2   1         24.15         22.33        13.46 o                         
  18   2   1         16.61          3.45        15.06 o                         
  19   2   1         38.36         56.10        14.44 o                         
  20   2   1         40.18         53.33        14.78 o                         
  21   2   1         18.08         45.93        14.65 o                         
  22   2   1         86.17         89.03        17.35 o                         
   0   3   1       2045.66       2084.98        31.59 o                         
   1   3   1        550.55        620.48         8.52 o                         
   2   3   1       7268.36       7230.63        88.21 o                         
   3   3   1       3692.44       3589.83        40.91 o                         
   4   3   1      27052.60      26766.65       302.33 o                         
   5   3   1      12270.04      12552.44       162.19 o                         
   6   3   1      26008.66      26457.90       329.20 o                         
   7   3   1       3399.12       3209.21        43.91 o                         
   8   3   1        110.31        101.29         6.69 o                         
   9   3   1       1249.90       1288.38        22.45 o                         
  10   3   1       1869.25       1864.52        31.60 o                         
  11   3   1       1345.87       1388.51        26.74 o                         
  12   3   1       4321.56       4358.40        85.48 o                         
  13   3   1       1590.16       1582.69        32.45 o                         
  14   3   1       5650.41       5709.66       123.55 o                         
  15   3   1        804.84        881.71        24.53 o                         
  16   3   1       1793.43       1794.76        56.52 o                         
  17   3   1        179.51        213.70        14.81 o                         
  18   3   1        205.92        232.46        16.65 o                         
  19   3   1         64.46         44.23        14.83 o                         
  20   3   1          2.08        -15.03        14.72 o                         
  21   3   1        103.75        121.97        15.93 o                         
  22   3   1       1141.44       1141.47        59.23 o                         
   1   4   1       3491.35       3511.56        50.21 o                         
   2   4   1      33927.80      34235.41       428.54 o                         
   3   4   1       1350.13       1384.80        18.89 o                         
   4   4   1       7582.63       7480.41        88.16 o                         
   5   4   1       7532.13       7735.25        97.06 o                         
   6   4   1        800.99        844.55        15.95 o                         
   7   4   1       3809.97       3980.07        53.46 o                         
   8   4   1        211.66        236.43         8.05 o                         
   9   4   1        228.30        224.19        10.16 o                         
  10   4   1        135.81        154.01         8.35 o                         
  11   4   1       3247.54       3316.11        56.91 o                         
  12   4   1        831.64        820.76        19.13 o                         
  13   4   1       1449.71       1461.90        30.09 o                         
  14   4   1       2782.46       2785.08        61.07 o                         
  15   4   1        379.38        459.27        16.24 o                         
  16   4   1       3121.84       3257.70        80.53 o                         
  17   4   1        266.36        290.62        14.35 o                         
  18   4   1         39.27         55.08        14.91 o                         
  19   4   1         31.43         29.04        14.63 o                         
  20   4   1        861.95        928.17        27.63 o                         
  21   4   1        219.06        210.27        17.24 o                         
  22   4   1        316.60        314.11        19.94 o                         
   0   5   1       1593.46       1627.81        29.80 o                         
   1   5   1       2296.81       2272.99        30.88 o                         
   2   5   1       6001.09       6009.45        83.03 o                         
   3   5   1      15999.37      16448.77       204.17 o                         
   4   5   1      42044.43      44133.29       533.90 o                         
   5   5   1       5860.46       6107.38        79.05 o                         
   6   5   1       7823.17       7677.60        98.49 o                         
   7   5   1       4206.95       4424.38        64.27 o                         
   8   5   1        822.39        884.28        16.12 o                         
   9   5   1        941.27        979.24        20.01 o                         
  10   5   1        169.73        197.62         9.42 o                         
  11   5   1        327.29        327.21        11.49 o                         
  12   5   1       3648.31       3631.64        68.25 o                         
  13   5   1       1079.72       1068.80        23.70 o                         
  14   5   1       5862.36       6053.63       126.82 o                         
  15   5   1       1790.73       1871.43        51.86 o                         
  16   5   1        465.99        516.35        24.33 o                         
  17   5   1        416.50        441.32        18.86 o                         
  18   5   1        184.14        193.18        16.22 o                         
  19   5   1         25.41         25.17        14.86 o                         
  20   5   1        159.63        174.18        16.13 o                         
  21   5   1        385.09        380.97        31.80 o                         
  22   5   1        357.62        365.29        19.31 o                         
   1   6   1       2415.36       2355.89        33.98 o                         
   2   6   1       1015.46       1082.62        20.20 o                         
   3   6   1       4160.71       4153.18        54.78 o                         
   4   6   1         69.62        136.78         7.02 o                         
   5   6   1       7077.12       7261.38        95.56 o                         
   6   6   1      17170.38      17505.22       251.07 o                         
   7   6   1       2638.46       2676.62        38.55 o                         
   8   6   1       7019.03       7236.23        95.70 o                         
   9   6   1        112.39        132.03         8.72 o                         
  10   6   1       2415.02       2497.02        44.87 o                         
  11   6   1        254.64        265.17        11.09 o                         
  12   6   1       4525.50       4625.62        86.82 o                         
  13   6   1       1784.54       1806.22        43.46 o                         
  14   6   1       1399.80       1498.39        28.08 o                         
  15   6   1       1613.09       1725.39        41.62 o                         
  16   6   1        128.35        122.54        12.48 o                         
  17   6   1        693.68        793.55        31.74 o                         
  18   6   1         25.22         23.87        14.11 o                         
  19   6   1        402.87        447.37        19.73 o                         
  20   6   1         49.45         74.52        15.07 o                         
  21   6   1        105.12        107.95        15.67 o                         
  22   6   1         56.10         33.02        20.38 o                         
   0   7   1       2862.84       3035.74        66.83 o                         
   1   7   1       2077.52       2323.96        38.19 o                         
   2   7   1       1652.81       1656.16        27.07 o                         
   3   7   1       2424.00       2508.02        32.99 o                         
   4   7   1      12304.48      12276.75       159.86 o                         
   5   7   1       7946.31       8178.11       106.82 o                         
   6   7   1       4865.32       5013.15        70.83 o                         
   7   7   1       5687.92       5794.43        76.94 o                         
   8   7   1        873.12        922.99        18.43 o                         
   9   7   1        388.93        372.09        11.18 o                         
  10   7   1         49.56         37.82         8.47 o                         
  11   7   1       1619.87       1716.44        33.12 o                         
  12   7   1       3083.46       3136.02        49.52 o                         
  13   7   1       2716.94       2801.29        61.11 o                         
  14   7   1       3163.02       3277.27        75.60 o                         
  15   7   1        832.82        900.21        24.48 o                         
  16   7   1        208.54        207.95        13.63 o                         
  17   7   1         94.42         98.38        12.96 o                         
  18   7   1         56.44         80.20        15.38 o                         
  19   7   1         26.92         36.57        15.62 o                         
  20   7   1         54.53         40.72        14.91 o                         
  21   7   1        108.08        114.33        15.68 o                         
   1   8   1        120.82        118.51         8.71 o                         
   2   8   1      15183.09      15490.20       216.28 o                         
   3   8   1       8428.97       8504.20       119.12 o                         
   4   8   1       7013.24       6856.31        92.98 o                         
   5   8   1       5238.48       5120.00        70.50 o                         
   6   8   1        373.81        416.23        10.43 o                         
   7   8   1       6080.52       6190.71        83.67 o                         
   8   8   1        558.24        569.76        14.73 o                         
   9   8   1       3698.50       3752.97        51.47 o                         
  10   8   1        731.17        811.61        19.79 o                         
  11   8   1       1802.77       1934.37        33.22 o                         
  12   8   1         40.57         35.67         9.85 o                         
  13   8   1       2042.47       2113.51        47.51 o                         
  14   8   1       1498.12       1497.61        32.88 o                         
  15   8   1       2161.14       2305.31        54.31 o                         
  16   8   1       1892.16       1953.25        64.51 o                         
  17   8   1        381.82        429.62        16.62 o                         
  18   8   1         20.70         14.34        14.65 o                         
  19   8   1         66.21         66.15        14.85 o                         
  20   8   1        271.67        293.28        30.35 o                         
  21   8   1        147.24        152.14        17.13 o                         
   0   9   1        364.31        437.46        18.44 o                         
   1   9   1       1575.49       1619.81        28.98 o                         
   2   9   1       1971.34       1906.60        31.60 o                         
   3   9   1      10821.22      10838.01       154.93 o                         
   4   9   1       3906.72       3908.88        53.51 o                         
   5   9   1       3754.00       3852.85        54.34 o                         
   6   9   1       2985.15       3061.38        43.50 o                         
   7   9   1        214.27        227.31         9.24 o                         
   8   9   1       1071.84       1140.92        21.31 o                         
   9   9   1         17.70         14.32         8.21 o                         
  10   9   1        238.41        254.73        11.22 o                         
  11   9   1         22.50         26.33         9.59 o                         
  12   9   1        413.76        451.79        14.28 o                         
  13   9   1        404.01        400.82        17.63 o                         
  14   9   1       1563.75       1624.19        41.41 o                         
  15   9   1        807.79        811.85        23.79 o                         
  16   9   1        135.75        133.97        12.78 o                         
  17   9   1        735.64        831.01        23.46 o                         
  18   9   1         57.04         38.36        13.99 o                         
  19   9   1          8.07         19.40        14.42 o                         
  20   9   1         88.02        102.85        15.29 o                         
   1  10   1       2296.39       2271.03        37.33 o                         
   2  10   1       2258.23       2297.54        38.39 o                         
   3  10   1       6405.89       6418.31        92.57 o                         
   4  10   1       2716.33       2847.90        43.04 o                         
   5  10   1       7293.77       7649.97       108.70 o                         
   6  10   1       7374.63       7697.54       111.23 o                         
   7  10   1       1901.61       2019.88        30.90 o                         
   8  10   1       1497.32       1553.85        25.82 o                         
   9  10   1        349.14        371.18        11.88 o                         
  10  10   1       1797.78       1868.61        30.37 o                         
  11  10   1        469.95        441.68        13.80 o                         
  12  10   1       3793.67       3966.25        61.50 o                         
  13  10   1       1479.73       1537.63        32.17 o                         
  14  10   1       1334.27       1365.11        29.48 o                         
  15  10   1       1145.65       1169.96        29.67 o                         
  16  10   1         23.12          9.27        11.68 o                         
  17  10   1        504.67        507.91        21.72 o                         
  18  10   1          3.82         -2.65        12.99 o                         
  19  10   1        317.85        261.08        19.38 o                         
  20  10   1         26.84         20.54        16.43 o                         
   0  11   1       6791.87       6780.36       129.98 o                         
   1  11   1         77.34         73.22         9.69 o                         
   2  11   1       1705.61       1694.18        29.75 o                         
   3  11   1        646.36        634.68        15.82 o                         
   4  11   1       2500.95       2504.69        40.53 o                         
   5  11   1       3616.52       3843.16        56.04 o                         
   6  11   1       1071.53       1109.37        21.84 o                         
   7  11   1       3641.75       3830.30        57.36 o                         
   8  11   1        176.62        203.22        11.48 o                         
   9  11   1        316.50        351.24        12.64 o                         
  10  11   1         75.92         96.04         9.90 o                         
  11  11   1       1433.13       1505.09        28.27 o                         
  12  11   1        806.15        803.58        21.12 o                         
  13  11   1       2264.15       2364.03        46.58 o                         
  14  11   1        387.23        385.19        15.63 o                         
  15  11   1        279.92        287.44        15.04 o                         
  16  11   1         34.07         21.11        12.77 o                         
  17  11   1          7.20         -8.40        13.53 o                         
  18  11   1        369.28        376.12        24.11 o                         
  19  11   1         29.71          8.05        18.80 o                         
   1  12   1       1771.78       1702.23        31.77 o                         
   2  12   1       3783.06       3793.04        59.16 o                         
   3  12   1       2997.58       2926.51        43.87 o                         
   4  12   1       2461.05       2640.12        43.66 o                         
   5  12   1       5645.31       5995.52       102.30 o                         
   6  12   1        894.91        865.03        20.12 o                         
   7  12   1       4823.63       5072.96        69.80 o                         
   8  12   1         22.12         20.49         9.56 o                         
   9  12   1       1034.24       1143.84        25.01 o                         
  10  12   1        259.27        276.32        12.46 o                         
  11  12   1       1983.09       2083.71        40.54 o                         
  12  12   1         26.77         19.51        11.97 o                         
  13  12   1       2193.76       2319.67        49.77 o                         
  14  12   1       1111.17       1194.26        30.18 o                         
  15  12   1       1189.57       1237.39        33.25 o                         
  16  12   1        656.12        669.61        25.60 o                         
  17  12   1         94.10         79.94        18.61 o                         
  18  12   1         16.49         44.53        26.63 o                         
  19  12   1        114.18         53.74        25.22 o                         
   0  13   1         43.95         65.62        15.12 o                         
   1  13   1       2953.83       2887.07        48.00 o                         
   2  13   1         60.51         63.76        11.12 o                         
   3  13   1       3903.80       4099.41        64.14 o                         
   4  13   1       1842.56       1831.78        35.48 o                         
   5  13   1       1697.66       1762.40        33.60 o                         
   6  13   1        108.88        111.84        10.97 o                         
   7  13   1        162.60        196.20        11.52 o                         
   8  13   1       1782.89       1937.64        32.71 o                         
   9  13   1        138.82        128.37        10.57 o                         
  10  13   1       1082.69       1143.75        26.85 o                         
  11  13   1         19.74         24.89        12.52 o                         
  12  13   1          2.64         26.83        12.63 o                         
  13  13   1        285.47        335.77        23.53 o                         
  14  13   1        176.63        163.87        17.54 o                         
  15  13   1        880.27        962.83        37.58 o                         
  16  13   1          3.06         31.66        19.83 o                         
  17  13   1        155.92        171.86        23.10 o                         
  18  13   1         35.12         42.58        30.70 o                         
   1  14   1       1426.14       1442.49        30.75 o                         
   2  14   1         55.84         44.46        10.93 o                         
   3  14   1       3772.39       4003.32        62.37 o                         
   4  14   1        808.35        825.88        22.83 o                         
   5  14   1       4393.40       4614.58        77.75 o                         
   6  14   1       3987.22       4083.90        66.84 o                         
   7  14   1        723.16        775.85        21.96 o                         
   8  14   1       1039.88       1081.87        24.49 o                         
   9  14   1        129.19        125.99        15.67 o                         
  10  14   1        837.62        902.10        23.53 o                         
  11  14   1        141.36        128.18        16.14 o                         
  12  14   1       1209.56       1334.45        46.75 o                         
  13  14   1        264.34        251.42        19.72 o                         
  14  14   1        202.63        203.52        20.12 o                         
  15  14   1       2023.59       2147.02        57.06 o                         
  16  14   1          5.32         40.51        25.35 o                         
  17  14   1        367.79        386.55        32.36 o                         
   0  15   1       4032.67       4197.41       100.31 o                         
   1  15   1         56.82         67.97        11.68 o                         
   2  15   1        865.87        903.64        24.22 o                         
   3  15   1         27.64         27.62        12.28 o                         
   4  15   1         94.64        110.48        13.17 o                         
   5  15   1       1375.63       1484.60        34.02 o                         
   6  15   1         11.13         21.68        12.96 o                         
   7  15   1        875.52        959.77        26.24 o                         
   8  15   1        199.13        167.26        14.42 o                         
   9  15   1         29.75         50.58        13.61 o                         
  10  15   1        208.57        212.71        24.28 o                         
  11  15   1        526.79        542.92        25.91 o                         
  12  15   1         77.71         78.26        22.64 o                         
  13  15   1        850.11        871.07        40.03 o                         
  14  15   1        120.98        115.81        23.38 o                         
  15  15   1         60.60         39.99        24.56 o                         
  16  15   1        405.63        409.01        34.49 o                         
   1  16   1         63.46         54.03        14.21 o                         
   2  16   1       2529.07       2590.81        51.64 o                         
   3  16   1       1436.87       1444.62        34.45 o                         
   4  16   1       1544.11       1602.75        39.49 o                         
   5  16   1       2577.67       2776.97        50.38 o                         
   6  16   1        119.57         95.53        13.93 o                         
   7  16   1       1080.73       1182.81        30.19 o                         
   8  16   1         11.96         14.58        16.60 o                         
   9  16   1        483.38        508.69        19.38 o                         
  10  16   1         30.41         34.34        18.66 o                         
  11  16   1        770.73        796.98        33.12 o                         
  12  16   1        382.02        451.15        39.66 o                         
  13  16   1       1012.00       1086.82        36.96 o                         
  14  16   1        449.70        406.28        28.27 o                         
  15  16   1        824.32        865.24        38.15 o                         
   0  17   1        106.86         90.35        23.49 o                         
   1  17   1        254.66        248.78        26.61 o                         
   2  17   1         16.99         22.45        14.53 o                         
   3  17   1       2078.38       2183.58        47.66 o                         
   4  17   1         84.20         81.41        17.67 o                         
   5  17   1        628.87        685.63        25.19 o                         
   6  17   1        819.79        880.88        28.24 o                         
   7  17   1         18.08         -2.77        16.37 o                         
   8  17   1        992.73       1066.18        33.65 o                         
   9  17   1         20.35         14.82        15.91 o                         
  10  17   1       1081.69       1207.07        40.36 o                         
  11  17   1         59.45        101.21        22.69 o                         
  12  17   1         29.24         54.80        22.25 o                         
  13  17   1         10.40          9.52        22.95 o                         
  14  17   1        108.54         96.99        26.23 o                         
   1  18   1        187.58        165.07        17.53 o                         
   2  18   1          5.98          6.82        19.24 o                         
   3  18   1       1090.84       1224.74        38.40 o                         
   4  18   1        385.13        390.94        21.19 o                         
   5  18   1        544.71        575.11        26.76 o                         
   6  18   1       1003.55       1141.08        47.47 o                         
   7  18   1        528.80        571.97        22.93 o                         
   8  18   1        153.94        173.46        20.30 o                         
   9  18   1        577.94        676.42        27.71 o                         
  10  18   1        104.51         72.22        22.01 o                         
  11  18   1         54.68         33.97        21.61 o                         
  12  18   1        650.95        662.18        33.22 o                         
  13  18   1        255.75        194.02        27.81 o                         
   0  19   1       1375.30       1387.35        84.63 o                         
   1  19   1         56.71         68.63        21.59 o                         
   2  19   1       1595.72       1765.69        51.27 o                         
   3  19   1          2.30         23.53        21.77 o                         
   4  19   1        101.02         90.73        19.84 o                         
   5  19   1        612.54        583.13        40.47 o                         
   6  19   1        138.90        111.81        27.82 o                         
   7  19   1        662.46        775.43        42.42 o                         
   8  19   1        406.03        421.92        25.65 o                         
   9  19   1          0.98         -5.94        20.78 o                         
  10  19   1         96.32         53.75        27.59 o                         
  11  19   1        595.47        601.37        31.69 o                         
  12  19   1          4.21         -2.86        23.83 o                         
   1  20   1        134.11        127.94        23.09 o                         
   2  20   1        250.59        244.13        24.69 o                         
   3  20   1         37.04         25.67        25.78 o                         
   4  20   1        689.29        750.38        45.66 o                         
   5  20   1        532.65        584.00        31.29 o                         
   6  20   1         31.75         64.88        24.57 o                         
   7  20   1        380.60        440.64        49.06 o                         
   8  20   1         41.36          7.24        24.06 o                         
   9  20   1        155.63        164.95        25.18 o                         
  10  20   1         46.69         45.58        32.41 o                         
   0  21   1        385.25        446.17        60.44 o                         
   1  21   1         20.03         20.26        46.35 o                         
   2  21   1         42.78         90.95        45.86 o                         
   3  21   1       1138.92       1151.91        91.67 o                         
   4  21   1        190.08        192.57        27.94 o                         
   5  21   1         22.62         11.70        29.71 o                         
   6  21   1        240.89        236.38        35.60 o                         
   7  21   1         15.87          9.73        25.03 o                         
   1  22   1          2.40          4.27        27.13 o                         
   2  22   1         26.74         -5.87        26.85 o                         
   3  22   1        565.29        550.72        50.65 o                         
   0   0   2     284941.91     249713.83      9371.00 o                         
   2   0   2      41717.32      37996.55       588.47 o                         
   4   0   2       4922.64       4748.31        85.95 o                         
   6   0   2        678.82        596.44        16.47 o                         
   8   0   2       2356.78       2256.72        58.20 o                         
  10   0   2       2945.69       2927.75        80.08 o                         
  12   0   2        522.09        524.98        22.22 o                         
  14   0   2        740.01        729.62        27.89 o                         
  16   0   2       3630.85       3756.11       141.42 o                         
  18   0   2       5483.31       5814.64       267.48 o                         
  20   0   2       2559.82       2687.51       140.52 o                         
  22   0   2        395.48        417.15        32.44 o                         
   1   1   2       9054.74       8154.82        95.25 o                         
   2   1   2      12776.04      11947.32       128.59 o                         
   3   1   2       3751.75       3610.44        47.46 o                         
   4   1   2       1023.15       1000.27        16.22 o                         
   5   1   2        534.33        558.98        10.28 o                         
   6   1   2       4790.37       4714.62        63.54 o                         
   7   1   2       5305.47       5391.73        75.36 o                         
   8   1   2       2381.63       2351.65        32.55 o                         
   9   1   2       3109.14       3029.37        44.49 o                         
  10   1   2       1985.22       1948.14        36.86 o                         
  11   1   2       1058.66       1020.63        21.98 o                         
  12   1   2       1602.62       1602.63        28.92 o                         
  13   1   2        403.20        371.98        14.57 o                         
  14   1   2          9.41         30.11        10.68 o                         
  15   1   2        544.70        575.12        17.70 o                         
  16   1   2        760.68        782.78        20.86 o                         
  17   1   2        854.15        874.84        23.14 o                         
  18   1   2         86.26         59.72        14.64 o                         
  19   1   2        851.61        917.22        41.85 o                         
  20   1   2        269.27        301.67        23.78 o                         
  21   1   2        236.99        280.60        17.89 o                         
  22   1   2         24.23         37.31        17.88 o                         
   0   2   2       2236.13       1987.79        41.05 o                         
   1   2   2       3312.60       3232.94        36.42 o                         
   2   2   2       4978.46       4767.10        62.53 o                         
   3   2   2        917.85        923.64        12.54 o                         
   4   2   2       4797.23       4641.17        56.15 o                         
   5   2   2        215.05        225.68         5.80 o                         
   6   2   2       8640.35       8399.15       107.78 o                         
   7   2   2        329.31        365.68         9.12 o                         
   8   2   2      33218.44      31951.51       469.49 o                         
   9   2   2        526.85        564.38        13.97 o                         
  10   2   2      25365.11      24910.26       336.99 o                         
  11   2   2        312.62        330.45        10.92 o                         
  12   2   2       4810.72       4807.30        83.87 o                         
  13   2   2        306.52        296.33        12.28 o                         
  14   2   2       1647.38       1744.39        32.59 o                         
  15   2   2         19.89         26.69        11.56 o                         
  16   2   2        157.24        153.56        13.64 o                         
  17   2   2          1.94          9.48        12.27 o                         
  18   2   2        323.16        332.57        17.57 o                         
  19   2   2        128.10        145.87        15.13 o                         
  20   2   2         34.15         24.29        13.97 o                         
  21   2   2         23.42         26.69        15.73 o                         
  22   2   2        110.44        119.08        19.25 o                         
   1   3   2       2759.92       2565.65        36.67 o                         
   2   3   2      10087.59       9526.08       118.44 o                         
   3   3   2       1176.46       1204.64        16.87 o                         
   4   3   2       2069.77       2100.02        26.20 o                         
   5   3   2        262.67        219.19         6.58 o                         
   6   3   2       7146.14       7256.73       101.42 o                         
   7   3   2       7525.55       7415.79        99.88 o                         
   8   3   2       2109.80       2048.00        29.91 o                         
   9   3   2      13529.55      13111.75       179.86 o                         
  10   3   2        699.90        683.95        16.25 o                         
  11   3   2       7831.56       7694.89       110.09 o                         
  12   3   2       2545.65       2548.76        41.06 o                         
  13   3   2        551.23        543.50        15.21 o                         
  14   3   2        793.33        766.14        20.71 o                         
  15   3   2        117.74        123.86        12.76 o                         
  16   3   2        966.47        994.10        27.73 o                         
  17   3   2        236.00        266.56        15.50 o                         
  18   3   2          2.05         -8.94        13.08 o                         
  19   3   2         59.94         50.96        14.46 o                         
  20   3   2         67.33         65.34        14.40 o                         
  21   3   2         38.93         43.80        15.85 o                         
  22   3   2         19.02          0.98        18.10 o                         
   0   4   2      64071.83      59700.05      1278.70 o                         
   1   4   2       1627.51       1516.61        23.62 o                         
   2   4   2      27740.69      25875.23       353.27 o                         
   3   4   2        657.51        651.04        11.56 o                         
   4   4   2       4546.04       4574.24        54.75 o                         
   5   4   2        509.86        600.17        10.01 o                         
   6   4   2       2486.57       2549.04        35.16 o                         
   7   4   2        434.63        419.23        10.29 o                         
   8   4   2       1938.96       1911.07        28.07 o                         
   9   4   2        248.36        295.87         9.54 o                         
  10   4   2       1935.41       1931.18        30.54 o                         
  11   4   2        577.54        601.32        14.94 o                         
  12   4   2        163.02        144.18        10.79 o                         
  13   4   2        250.92        248.06        11.35 o                         
  14   4   2       1010.41        980.50        23.58 o                         
  15   4   2        319.72        330.69        14.54 o                         
  16   4   2       2629.35       2807.39        64.19 o                         
  17   4   2         20.54         23.72        13.73 o                         
  18   4   2       5410.95       5931.38       175.69 o                         
  19   4   2          9.58          6.63        13.65 o                         
  20   4   2       1462.07       1577.88        52.52 o                         
  21   4   2        103.27        121.47        18.82 o                         
  22   4   2        382.04        423.89        22.72 o                         
   1   5   2      25192.78      23856.45       333.09 o                         
   2   5   2       8550.05       8510.56       126.98 o                         
   3   5   2       5068.17       4789.75        66.99 o                         
   4   5   2       1217.86       1235.60        20.60 o                         
   5   5   2       1630.29       1663.95        22.35 o                         
   6   5   2       5204.26       5150.26        69.91 o                         
   7   5   2        915.89        953.11        16.10 o                         
   8   5   2       3890.75       3828.05        52.22 o                         
   9   5   2        404.70        426.18        11.42 o                         
  10   5   2        400.17        417.96        11.93 o                         
  11   5   2        510.57        512.99        13.90 o                         
  12   5   2       1577.77       1637.79        30.18 o                         
  13   5   2        164.72        162.09        10.31 o                         
  14   5   2        123.57        138.42        11.17 o                         
  15   5   2       1323.05       1368.86        31.39 o                         
  16   5   2        449.72        480.84        19.49 o                         
  17   5   2       2093.19       2168.28        57.70 o                         
  18   5   2        102.58         92.66        14.66 o                         
  19   5   2       1535.01       1641.70        52.00 o                         
  20   5   2        234.50        234.93        16.74 o                         
  21   5   2        446.22        449.29        29.71 o                         
  22   5   2         48.01         54.35        23.48 o                         
   0   6   2       3544.22       3206.17        69.69 o                         
   1   6   2        299.70        361.12        10.95 o                         
   2   6   2       1143.78       1314.29        24.19 o                         
   3   6   2        195.51        211.92         9.33 o                         
   4   6   2       3943.44       4014.43        54.81 o                         
   5   6   2        359.40        372.42         9.92 o                         
   6   6   2       3950.70       3756.31        50.63 o                         
   7   6   2       1226.32       1267.35        20.25 o                         
   8   6   2      24086.89      23924.94       316.42 o                         
   9   6   2         74.63         76.64         7.69 o                         
  10   6   2      11497.03      11529.98       152.50 o                         
  11   6   2        481.20        481.51        17.58 o                         
  12   6   2       2677.70       2699.38        43.03 o                         
  13   6   2        348.70        352.82        12.41 o                         
  14   6   2        169.97        171.03        11.29 o                         
  15   6   2        189.41        235.85        13.78 o                         
  16   6   2        165.58        161.93        13.16 o                         
  17   6   2        109.51         99.17        14.33 o                         
  18   6   2        291.83        302.40        16.59 o                         
  19   6   2          3.17         -3.89        13.66 o                         
  20   6   2          6.47         14.53        14.74 o                         
  21   6   2          6.81          5.84        15.91 o                         
   1   7   2        159.61        169.18         9.00 o                         
   2   7   2       6972.75       6696.49        98.96 o                         
   3   7   2       1556.11       1626.20        29.36 o                         
   4   7   2        799.60        771.57        16.41 o                         
   5   7   2       2924.31       2883.69        42.06 o                         
   6   7   2       2217.64       2272.41        34.23 o                         
   7   7   2       8842.65       8657.85       112.35 o                         
   8   7   2        462.01        465.65        11.24 o                         
   9   7   2      12660.17      12757.94       158.47 o                         
  10   7   2        134.49        152.77         9.09 o                         
  11   7   2       9258.37       9534.88       137.97 o                         
  12   7   2       1111.80       1142.61        24.86 o                         
  13   7   2       1189.42       1226.31        29.90 o                         
  14   7   2        706.34        722.67        22.47 o                         
  15   7   2        276.21        293.26        14.12 o                         
  16   7   2        629.41        642.23        23.70 o                         
  17   7   2         80.64         64.45        14.00 o                         
  18   7   2         45.51         50.11        14.27 o                         
  19   7   2         19.39         46.42        14.09 o                         
  20   7   2        111.52        109.96        16.15 o                         
  21   7   2          4.42          5.30        16.57 o                         
   0   8   2      29966.66      28748.20       631.00 o                         
   1   8   2        466.40        486.92        13.61 o                         
   2   8   2      13742.98      13545.81       203.31 o                         
   3   8   2       2552.19       2521.70        40.43 o                         
   4   8   2       1462.29       1421.12        24.62 o                         
   5   8   2        196.94        209.61         9.33 o                         
   6   8   2       1272.71       1269.17        24.19 o                         
   7   8   2         60.47         74.22         8.77 o                         
   8   8   2        631.27        668.93        15.79 o                         
   9   8   2        285.26        276.24        10.13 o                         
  10   8   2        429.08        462.66        13.76 o                         
  11   8   2       1194.53       1153.43        23.83 o                         
  12   8   2        298.44        316.13        12.01 o                         
  13   8   2         51.96         38.28        10.16 o                         
  14   8   2        166.06        163.54        11.69 o                         
  15   8   2        176.60        202.41        12.94 o                         
  16   8   2        430.35        415.76        17.35 o                         
  17   8   2        101.82        105.32        14.46 o                         
  18   8   2       2646.86       2801.03        74.55 o                         
  19   8   2         10.67         10.34        14.90 o                         
  20   8   2        772.79        795.93        29.93 o                         
  21   8   2         19.88         48.31        17.98 o                         
   1   9   2      20554.44      19942.55       297.26 o                         
   2   9   2       1934.19       1918.15        33.03 o                         
   3   9   2      13360.07      13210.44       176.29 o                         
   4   9   2        507.60        562.26        15.00 o                         
   5   9   2        669.41        689.78        17.70 o                         
   6   9   2       4130.66       4179.79        58.31 o                         
   7   9   2        519.86        588.71        14.38 o                         
   8   9   2        725.19        722.76        17.91 o                         
   9   9   2        103.25        119.82         9.47 o                         
  10   9   2        691.45        705.29        18.18 o                         
  11   9   2        150.18        145.30        10.46 o                         
  12   9   2       1870.78       1971.97        32.06 o                         
  13   9   2        533.60        539.77        17.74 o                         
  14   9   2         38.79         38.11        10.86 o                         
  15   9   2       1206.30       1217.50        41.93 o                         
  16   9   2         79.38         51.30        12.59 o                         
  17   9   2       2233.98       2359.18        56.20 o                         
  18   9   2          2.51         14.85        15.17 o                         
  19   9   2       1710.70       1736.94        46.07 o                         
  20   9   2         93.35        105.84        16.59 o                         
   0  10   2        751.78        801.86        31.87 o                         
   1  10   2       1049.84        987.45        24.94 o                         
   2  10   2       1019.28       1040.88        23.74 o                         
   3  10   2        791.50        738.27        17.95 o                         
   4  10   2        989.48       1058.45        23.12 o                         
   5  10   2        102.33        102.78         9.33 o                         
   6  10   2        502.47        536.46        14.20 o                         
   7  10   2       1101.65       1146.17        22.58 o                         
   8  10   2       5094.14       5342.13        75.54 o                         
   9  10   2         50.96         54.29         9.28 o                         
  10  10   2       6946.12       7072.32        99.53 o                         
  11  10   2        158.49        145.45        10.87 o                         
  12  10   2        265.40        260.95        13.34 o                         
  13  10   2        400.66        410.83        14.67 o                         
  14  10   2        471.75        484.42        15.51 o                         
  15  10   2         42.55         29.55        11.88 o                         
  16  10   2         23.06         24.46        12.55 o                         
  17  10   2         32.24         34.56        15.38 o                         
  18  10   2         32.44         44.32        15.54 o                         
  19  10   2          0.26        -15.31        21.47 o                         
  20  10   2        135.52        101.15        28.30 o                         
   1  11   2       1403.75       1386.47        30.67 o                         
   2  11   2       1620.09       1598.73        29.56 o                         
   3  11   2        106.44        111.48        10.57 o                         
   4  11   2       1935.82       1876.86        33.22 o                         
   5  11   2       1817.21       1882.37        35.84 o                         
   6  11   2        746.64        791.15        20.51 o                         
   7  11   2       6175.05       6270.97        85.53 o                         
   8  11   2         67.59         80.12        10.25 o                         
   9  11   2      10677.53      10838.96       150.24 o                         
  10  11   2        467.98        499.25        16.31 o                         
  11  11   2       6827.70       6993.33        92.88 o                         
  12  11   2         92.45        105.25        11.61 o                         
  13  11   2       1018.36       1074.70        28.19 o                         
  14  11   2        289.38        283.41        13.57 o                         
  15  11   2        179.27        167.91        14.36 o                         
  16  11   2        617.27        591.96        21.87 o                         
  17  11   2         16.60         16.63        15.57 o                         
  18  11   2         35.04         13.39        16.51 o                         
  19  11   2        150.55        135.82        17.70 o                         
   0  12   2      10804.51      10648.69       242.77 o                         
   1  12   2        495.47        504.00        17.33 o                         
   2  12   2       1925.47       1983.00        39.78 o                         
   3  12   2       1711.08       1713.35        33.02 o                         
   4  12   2       1109.29       1128.07        25.41 o                         
   5  12   2        254.72        285.00        13.78 o                         
   6  12   2       1219.25       1266.79        27.86 o                         
   7  12   2        582.70        601.23        19.09 o                         
   8  12   2        198.21        225.19        12.76 o                         
   9  12   2          7.18         20.47        10.49 o                         
  10  12   2        778.20        808.44        20.53 o                         
  11  12   2         58.91         42.66        11.53 o                         
  12  12   2        676.67        710.07        19.70 o                         
  13  12   2        175.36        170.05        14.14 o                         
  14  12   2        191.32        199.53        15.60 o                         
  15  12   2         24.51         41.20        14.74 o                         
  16  12   2        572.83        507.96        22.23 o                         
  17  12   2        497.90        448.54        20.66 o                         
  18  12   2        575.34        470.96        22.16 o                         
  19  12   2         11.40         22.16        21.76 o                         
   1  13   2       9256.25       9479.52       145.97 o                         
   2  13   2       1094.31       1132.51        32.01 o                         
   3  13   2       3449.67       3466.64        64.06 o                         
   4  13   2        184.75        167.30        12.46 o                         
   5  13   2        929.31        901.19        23.30 o                         
   6  13   2       2370.08       2477.93        45.22 o                         
   7  13   2        304.00        314.88        14.53 o                         
   8  13   2        743.01        722.92        20.29 o                         
   9  13   2         47.28         49.53        12.37 o                         
  10  13   2        270.12        298.49        20.13 o                         
  11  13   2        751.91        786.54        24.04 o                         
  12  13   2        882.42        945.43        31.10 o                         
  13  13   2        186.23        164.71        15.40 o                         
  14  13   2         66.10         54.80        15.08 o                         
  15  13   2        687.61        688.16        30.86 o                         
  16  13   2         50.14         44.39        17.78 o                         
  17  13   2       1090.27       1203.44        93.94 o                         
  18  13   2          4.81        -30.84        22.85 o                         
   0  14   2       1748.88       1728.69        47.57 o                         
   1  14   2         36.00         10.52        13.03 o                         
   2  14   2       1631.36       1652.58        36.18 o                         
   3  14   2        324.19        316.74        15.76 o                         
   4  14   2       1769.59       1790.49        36.79 o                         
   5  14   2        369.61        395.97        15.73 o                         
   6  14   2         19.50         19.15        12.48 o                         
   7  14   2       1080.38       1177.64        29.61 o                         
   8  14   2       1579.19       1631.87        34.01 o                         
   9  14   2        299.17        322.75        15.70 o                         
  10  14   2        865.81        923.80        27.42 o                         
  11  14   2        380.75        393.54        16.74 o                         
  12  14   2          9.97         29.49        14.18 o                         
  13  14   2        119.45        124.86        14.84 o                         
  14  14   2        109.30         74.81        18.24 o                         
  15  14   2          2.33         -8.61        24.33 o                         
  16  14   2        307.46        282.78        25.46 o                         
  17  14   2         90.47         90.22        30.59 o                         
   1  15   2        176.06        179.73        15.16 o                         
   2  15   2       1205.94       1224.67        31.80 o                         
   3  15   2        316.69        320.59        16.48 o                         
   4  15   2        257.47        247.50        15.30 o                         
   5  15   2        677.57        666.72        25.86 o                         
   6  15   2         57.46         50.13        12.80 o                         
   7  15   2       2557.52       2753.57        49.98 o                         
   8  15   2        118.83        116.27        14.52 o                         
   9  15   2       4964.22       5320.91        95.12 o                         
  10  15   2        112.18         81.71        13.60 o                         
  11  15   2       2226.06       2356.10        51.49 o                         
  12  15   2         25.96         40.06        16.13 o                         
  13  15   2        226.11        204.18        21.77 o                         
  14  15   2        610.43        641.17        29.17 o                         
  15  15   2         82.55         60.82        26.48 o                         
  16  15   2        269.99        281.37        31.08 o                         
   0  16   2        995.28        973.06        47.46 o                         
   1  16   2        854.30        878.71        25.92 o                         
   2  16   2        146.62        144.40        15.21 o                         
   3  16   2        877.30        907.70        28.95 o                         
   4  16   2        818.10        877.65        28.10 o                         
   5  16   2        685.28        662.98        22.91 o                         
   6  16   2       1656.45       1726.58        42.77 o                         
   7  16   2        291.08        288.78        17.79 o                         
   8  16   2        609.72        643.45        24.29 o                         
   9  16   2         23.92         26.57        16.15 o                         
  10  16   2        535.05        547.36        22.43 o                         
  11  16   2        141.18        120.71        19.45 o                         
  12  16   2        697.27        658.94        30.90 o                         
  13  16   2         75.27        113.58        35.79 o                         
  14  16   2        451.62        432.79        85.33 o                         
  15  16   2        150.70        155.06        65.39 o                         
   1  17   2       4551.30       4764.93        86.82 o                         
   2  17   2        125.20        101.18        15.25 o                         
   3  17   2        842.40        825.17        33.90 o                         
   4  17   2         39.76         18.10        16.96 o                         
   5  17   2        188.59        191.46        19.02 o                         
   6  17   2        549.47        556.40        23.70 o                         
   7  17   2         66.60         73.05        17.78 o                         
   8  17   2        230.83        231.48        19.17 o                         
   9  17   2        111.11        108.15        20.90 o                         
  10  17   2        157.04        129.77        21.09 o                         
  11  17   2         76.28         88.79        23.56 o                         
  12  17   2        148.53        155.87        28.32 o                         
  13  17   2         18.58         37.92        37.16 o                         
  14  17   2          3.39        -58.94        37.61 o                         
   0  18   2       1074.59       1039.82        47.24 o                         
   1  18   2         14.61          9.63        15.80 o                         
   2  18   2       1035.64       1079.02        45.91 o                         
   3  18   2        130.63        103.71        16.87 o                         
   4  18   2       1032.33       1068.32        34.52 o                         
   5  18   2        491.21        491.19        22.55 o                         
   6  18   2        149.21        152.01        20.26 o                         
   7  18   2        403.00        371.68        22.59 o                         
   8  18   2        569.39        570.88        26.86 o                         
   9  18   2          0.13         12.92        19.32 o                         
  10  18   2        151.54        146.47        22.32 o                         
  11  18   2        140.53        143.57        25.90 o                         
  12  18   2         87.33         50.32        34.85 o                         
  13  18   2        209.55        235.56        34.14 o                         
   1  19   2         84.33         75.87        19.04 o                         
   2  19   2        366.57        327.67        23.58 o                         
   3  19   2        131.90        124.62        22.14 o                         
   4  19   2         38.90         56.26        26.68 o                         
   5  19   2        105.55         73.54        20.93 o                         
   6  19   2         89.76         88.92        20.62 o                         
   7  19   2        691.30        667.30        31.50 o                         
   8  19   2         61.77         71.33        22.20 o                         
   9  19   2       1113.83       1123.94        74.69 o                         
  10  19   2         77.01         91.10        23.19 o                         
  11  19   2        807.47        802.51        41.45 o                         
   0  20   2        393.78        425.98        44.01 o                         
   1  20   2        308.84        300.25        26.79 o                         
   2  20   2          7.20          4.72        22.83 o                         
   3  20   2        473.21        472.55        27.39 o                         
   4  20   2        379.89        335.02        26.12 o                         
   5  20   2         32.91         25.06        24.10 o                         
   6  20   2        387.88        410.87        34.52 o                         
   7  20   2         36.65         82.92        25.35 o                         
   8  20   2        736.73        637.37        33.96 o                         
   9  20   2         41.57         -9.89        24.43 o                         
   1  21   2        973.38        882.64        52.97 o                         
   2  21   2         36.73         16.03        34.44 o                         
   3  21   2        162.06        153.31        30.01 o                         
   4  21   2          8.14         30.17        39.74 o                         
   5  21   2         90.97        155.06        32.01 o                         
   6  21   2        463.18        498.94        36.16 o                         
   7  21   2         54.79         -9.16        36.55 o                         
   0  22   2        451.59        434.42        49.71 o                         
   1  22   2         49.56         21.97        29.63 o                         
   2  22   2        544.98        539.91        42.39 o                         
   2   0   3      19213.78      17607.54       311.81 o                         
   4   0   3      11321.23      10530.91       181.20 o                         
   6   0   3       3236.59       3287.60        58.67 o                         
   8   0   3        707.12        660.02        20.27 o                         
  10   0   3        334.90        305.13        14.82 o                         
  12   0   3        647.39        600.19        29.70 o                         
  14   0   3       2120.94       2099.49        76.66 o                         
  16   0   3       2152.56       2235.22        99.10 o                         
  18   0   3         30.72         17.49        21.85 o                         
  20   0   3        350.02        359.37        27.72 o                         
  22   0   3        466.10        487.20        41.39 o                         
   0   1   3      11136.11      10167.93       162.63 o                         
   1   1   3      13693.11      13495.44       166.35 o                         
   2   1   3       6851.58       6143.70        81.46 o                         
   3   1   3       7554.28       6918.70        88.07 o                         
   4   1   3      14857.62      13410.51       174.91 o                         
   5   1   3       7296.62       6867.08        94.68 o                         
   6   1   3      14226.63      13520.23       176.73 o                         
   7   1   3        769.89        618.02        14.44 o                         
   8   1   3       3928.44       3735.76        52.18 o                         
   9   1   3        151.82        172.85         8.28 o                         
  10   1   3       3424.50       3286.93        45.53 o                         
  11   1   3       2163.28       2085.96        35.10 o                         
  12   1   3       4122.63       4101.16        89.85 o                         
  13   1   3       1070.83       1042.85        31.61 o                         
  14   1   3       3583.55       3675.77        83.80 o                         
  15   1   3       1664.09       1683.96        52.27 o                         
  16   1   3        889.27        869.22        27.74 o                         
  17   1   3        215.35        204.73        14.40 o                         
  18   1   3        818.54        805.23        32.00 o                         
  19   1   3          8.24         -5.70        13.25 o                         
  20   1   3        602.02        635.99        28.00 o                         
  21   1   3        402.62        424.23        25.09 o                         
  22   1   3        569.10        604.95        30.28 o                         
   1   2   3       4015.48       3940.08        49.39 o                         
   2   2   3       5609.11       5307.59        71.88 o                         
   3   2   3        578.23        518.68         9.01 o                         
   4   2   3       6072.26       5833.74        76.66 o                         
   5   2   3        980.97        973.57        16.50 o                         
   6   2   3      13935.47      13006.27       177.86 o                         
   7   2   3        595.58        586.90        13.65 o                         
   8   2   3       6010.47       5950.58        82.84 o                         
   9   2   3        120.25        116.99         8.01 o                         
  10   2   3       2562.74       2563.51        39.64 o                         
  11   2   3        485.01        487.16        13.25 o                         
  12   2   3       6383.92       6250.46       152.28 o                         
  13   2   3         66.67         47.89        10.20 o                         
  14   2   3       1712.32       1719.83        37.19 o                         
  15   2   3        249.20        225.29        13.31 o                         
  16   2   3        193.41        215.44        13.74 o                         
  17   2   3         52.48         55.21        13.17 o                         
  18   2   3         41.93         21.39        13.35 o                         
  19   2   3         41.17         47.84        14.26 o                         
  20   2   3        133.60        150.34        17.37 o                         
  21   2   3          2.83          8.26        20.57 o                         
  22   2   3         43.09         52.62        17.39 o                         
   0   3   3      11054.74      10203.30       217.89 o                         
   1   3   3       1091.00       1220.74        18.79 o                         
   2   3   3       6339.59       5763.78        73.46 o                         
   3   3   3       8325.05       8084.64       101.38 o                         
   4   3   3      20465.54      19019.82       233.33 o                         
   5   3   3       6438.46       5914.61        76.39 o                         
   6   3   3       8721.22       8022.48       106.74 o                         
   7   3   3       2386.63       2242.95        32.31 o                         
   8   3   3       5255.05       5107.66        67.80 o                         
   9   3   3        577.55        599.64        14.47 o                         
  10   3   3       4707.18       4759.45        68.12 o                         
  11   3   3       1055.91       1007.43        28.04 o                         
  12   3   3       1971.46       1927.57        35.63 o                         
  13   3   3       1533.30       1526.41        30.03 o                         
  14   3   3       3887.77       3917.59        73.51 o                         
  15   3   3        913.98        959.62        28.96 o                         
  16   3   3       1444.51       1508.53        42.00 o                         
  17   3   3        166.55        189.67        16.34 o                         
  18   3   3        432.17        449.78        17.51 o                         
  19   3   3         13.60         18.41        14.01 o                         
  20   3   3         90.01         64.65        16.55 o                         
  21   3   3        119.57        102.20        21.98 o                         
  22   3   3        483.63        510.88        24.44 o                         
   1   4   3       2150.51       2000.40        29.30 o                         
   2   4   3      11762.37      10761.14       146.28 o                         
   3   4   3       1395.60       1316.11        22.62 o                         
   4   4   3      12343.39      11588.36       162.06 o                         
   5   4   3       3391.10       3239.27        43.58 o                         
   6   4   3       2257.78       2169.71        32.15 o                         
   7   4   3        650.14        623.65        13.21 o                         
   8   4   3        937.11        927.10        18.10 o                         
   9   4   3        478.36        457.37        11.64 o                         
  10   4   3        371.21        369.28        11.58 o                         
  11   4   3       1238.97       1225.25        23.56 o                         
  12   4   3       1682.48       1671.50        29.52 o                         
  13   4   3        621.40        568.34        16.61 o                         
  14   4   3       1601.43       1596.41        46.29 o                         
  15   4   3        470.12        488.21        19.68 o                         
  16   4   3       1990.38       2056.61        48.36 o                         
  17   4   3        140.38        138.88        15.25 o                         
  18   4   3         62.31         59.41        13.53 o                         
  19   4   3        114.20        113.83        14.65 o                         
  20   4   3        550.03        565.31        22.24 o                         
  21   4   3        129.89        116.61        20.01 o                         
   0   5   3       6610.14       6353.39       137.19 o                         
   1   5   3        328.28        368.71        13.64 o                         
   2   5   3       4819.81       4382.95        79.99 o                         
   3   5   3       9628.78       9452.22       149.53 o                         
   4   5   3      19738.01      19648.74       292.88 o                         
   5   5   3       7467.48       7154.32       104.64 o                         
   6   5   3       3062.59       2799.23        37.25 o                         
   7   5   3        656.63        646.20        14.48 o                         
   8   5   3       1699.83       1681.65        25.79 o                         
   9   5   3        224.92        256.78         9.95 o                         
  10   5   3        971.70        953.35        22.20 o                         
  11   5   3        327.03        304.89        12.93 o                         
  12   5   3       1447.79       1390.22        28.31 o                         
  13   5   3       1401.84       1479.12        27.21 o                         
  14   5   3       3598.59       3647.11        77.99 o                         
  15   5   3        951.65        969.73        27.23 o                         
  16   5   3        375.63        398.95        18.07 o                         
  17   5   3        408.72        395.88        18.34 o                         
  18   5   3        887.23        850.35        23.74 o                         
  19   5   3         34.91         41.22        14.22 o                         
  20   5   3        152.25        156.94        17.42 o                         
  21   5   3        112.33        121.39        18.41 o                         
   1   6   3       2059.20       1900.01        34.22 o                         
   2   6   3       2769.51       2687.01        43.56 o                         
   3   6   3       5891.90       5513.77        85.71 o                         
   4   6   3       3057.93       2896.76        47.88 o                         
   5   6   3       4018.06       3909.70        62.90 o                         
   6   6   3       8789.35       8278.97       115.43 o                         
   7   6   3       2081.67       1937.59        30.64 o                         
   8   6   3       5327.17       5219.93        70.82 o                         
   9   6   3       1738.96       1698.97        28.00 o                         
  10   6   3       1508.30       1486.98        24.60 o                         
  11   6   3        561.62        542.92        14.30 o                         
  12   6   3       3333.11       3346.55        56.58 o                         
  13   6   3       1229.93       1225.23        26.09 o                         
  14   6   3       1532.60       1558.69        30.84 o                         
  15   6   3       1456.81       1528.27        39.25 o                         
  16   6   3        386.95        388.14        17.63 o                         
  17   6   3        235.95        254.55        20.77 o                         
  18   6   3          0.92         14.46        13.32 o                         
  19   6   3        549.04        563.07        31.86 o                         
  20   6   3         29.89         38.86        16.78 o                         
  21   6   3         38.05         32.91        17.18 o                         
   0   7   3       4901.73       4572.37        90.69 o                         
   1   7   3         41.75         42.71         7.14 o                         
   2   7   3        931.27        848.41        19.33 o                         
   3   7   3       3731.14       3683.78        58.79 o                         
   4   7   3       6445.75       6294.60        96.62 o                         
   5   7   3       3076.75       3060.63        47.72 o                         
   6   7   3       5392.83       5260.29        79.15 o                         
   7   7   3       3918.41       3884.09        56.05 o                         
   8   7   3       2399.27       2307.73        34.89 o                         
   9   7   3        701.71        624.31        14.22 o                         
  10   7   3       1004.82       1040.03        20.83 o                         
  11   7   3        617.17        628.29        16.42 o                         
  12   7   3       3077.58       3142.50        47.04 o                         
  13   7   3       2109.52       2190.60        34.79 o                         
  14   7   3       1572.56       1572.07        35.48 o                         
  15   7   3        502.65        512.37        17.18 o                         
  16   7   3        208.87        216.71        15.25 o                         
  17   7   3        150.36        145.38        14.70 o                         
  18   7   3        324.79        315.48        18.31 o                         
  19   7   3         22.13          2.92        14.83 o                         
  20   7   3         26.63         35.33        19.32 o                         
  21   7   3         36.95         48.69        17.71 o                         
   1   8   3       1354.03       1292.36        27.66 o                         
   2   8   3      11951.82      11424.13       179.27 o                         
   3   8   3       2777.16       2685.77        45.00 o                         
   4   8   3       3760.50       3621.38        58.82 o                         
   5   8   3       2592.06       2496.71        40.79 o                         
   6   8   3       2544.99       2490.50        39.71 o                         
   7   8   3       6378.13       6220.66        86.96 o                         
   8   8   3        577.16        601.91        15.85 o                         
   9   8   3       1087.29       1046.34        21.52 o                         
  10   8   3        478.50        489.07        13.69 o                         
  11   8   3       2392.84       2431.98        36.10 o                         
  12   8   3        358.96        376.20        12.45 o                         
  13   8   3       1006.10       1005.45        22.59 o                         
  14   8   3       1233.79       1297.31        29.31 o                         
  15   8   3        994.55       1027.75        27.89 o                         
  16   8   3       1267.97       1288.64        38.45 o                         
  17   8   3        394.86        391.08        16.75 o                         
  18   8   3          4.05          0.23        14.01 o                         
  19   8   3         87.05         73.76        17.76 o                         
  20   8   3        285.86        284.90        21.22 o                         
   0   9   3       3542.79       3340.11        75.75 o                         
   1   9   3       2477.30       2396.00        41.65 o                         
   2   9   3         85.71         85.84        11.28 o                         
   3   9   3       6034.13       5819.71        87.08 o                         
   4   9   3       4826.93       4785.00        78.15 o                         
   5   9   3       1180.44       1201.52        25.39 o                         
   6   9   3        279.83        291.41        11.84 o                         
   7   9   3       1157.03       1154.82        22.99 o                         
   8   9   3       1043.68       1052.26        22.46 o                         
   9   9   3         97.73        107.05        10.55 o                         
  10   9   3        602.42        606.76        15.92 o                         
  11   9   3         75.47         56.86        10.02 o                         
  12   9   3        230.34        231.71        11.08 o                         
  13   9   3        202.96        175.91        11.51 o                         
  14   9   3        942.72        964.66        26.23 o                         
  15   9   3        616.55        632.38        20.18 o                         
  16   9   3         79.22         58.54        14.43 o                         
  17   9   3        411.24        391.81        18.81 o                         
  18   9   3        104.18         63.36        14.54 o                         
  19   9   3          4.59         20.18        20.82 o                         
  20   9   3         67.52         38.47        20.45 o                         
   1  10   3       4377.69       4220.70        72.30 o                         
   2  10   3       2287.93       2174.93        39.51 o                         
   3  10   3       4902.13       4822.57        77.35 o                         
   4  10   3        793.87        813.64        20.78 o                         
   5  10   3       4897.67       4849.52        77.82 o                         
   6  10   3       6611.04       6672.25       102.36 o                         
   7  10   3       1569.90       1585.54        30.40 o                         
   8  10   3       1140.13       1141.23        24.23 o                         
   9  10   3       1111.27       1118.58        25.86 o                         
  10  10   3       1451.00       1441.20        28.96 o                         
  11  10   3       1095.83       1096.40        25.26 o                         
  12  10   3       2429.24       2454.77        53.26 o                         
  13  10   3        853.63        902.77        22.58 o                         
  14  10   3       1087.53       1036.67        31.94 o                         
  15  10   3        882.69        881.66        32.67 o                         
  16  10   3        206.08        191.05        19.08 o                         
  17  10   3        607.17        577.13        23.60 o                         
  18  10   3          3.22        -38.92        19.46 o                         
  19  10   3        481.38        432.05        37.58 o                         
   0  11   3       4823.40       4645.46       109.49 o                         
   1  11   3       2567.67       2431.91        44.35 o                         
   2  11   3        576.77        577.50        18.88 o                         
   3  11   3         35.47         47.59        11.91 o
[truncated: 199,585 more chars]
